# Supplementary material for: Global Analysis of Fission Yeast Mating Genes Reveals New Autophagy Factors
Source: PLoS Genet. 2013 Aug 8;9(8):e1003715. doi: 10.1371/journal.pgen.1003715 (PMC3738441; doi:10.1371/journal.pgen.1003715)
Supplement: Table S1 — The genes whose deletion mutants are mating defective under standard mating conditions. (XLS) [file pgen.1003715.s011.xls]

## Sheet: Table_S1
Systematic name	Gene name	0428_YES_SPA-45s	0521_YES_SPA-45s	1108_YES_SPA-45s_25d	Average MD score	Annotation
SPBC21.05c	ral2	9.379	9.226	10.823	9.809	Ras1-Scd pathway protein Ral2
SPAC31G5.09c	spk1	9.46	9.272	10.676	9.803	MAP kinase Spk1
SPCC1442.01	ste6	8.839	8.623	10.004	9.155	guanyl-nucleotide exchange factor Ste6
SPAC1565.04c	ste4	9.314	8.774	9.347	9.145	adaptor protein Ste4
SPCC1795.06	map2	8.752	8.729	8.719	8.733	P-factor pheromone Map2
SPAC23E2.03c	ste7	8.891	8.102	8.824	8.606	meiotic suppressor protein Ste7
SPBC1D7.05	byr2	9.043	7.558	8.807	8.469	MAP kinase kinase kinase Byr2
SPBC3E7.04c	SPBC3E7.04c	8.438	7.442	9.301	8.394	Ric8 family guanine nulceotide exchange factor synembryn family
SPAC1D4.13	byr1	6.745	6.89	8.11	7.248	MAP kinase kinase Byr1
SPAC17H9.09c	ras1	6.984	6.183	8.062	7.076	GTPase Ras1
SPBC146.13c	myo1	7.143	7.823	6.035	7	myosin type I
SPAC22H10.07	scd2	6.958	5.987	7.851	6.932	scaffold protein Scd2
SPBC24C6.06	gpa1	5.776	6.297	8.712	6.928	G-protein alpha subunit
SPAC22F8.11	plc1	6.46	5.336	7.874	6.557	phosphoinositide phospholipase C Plc1
SPBC14C8.17c	spt8	6.356	4.493	8.05	6.3	SAGA complex subunit Spt8
SPBC23E6.08	sat1	6.709	4.51	6.864	6.028	Golgi membrane exchange factor subunit Sat1 (predicted)
SPBC25H2.11c	spt7	5.149	4.215	8.56	5.975	SAGA complex bromodomain subunit Spt7
SPAC8C9.03	cgs1	5.467	5.135	6.934	5.845	cAMP-dependent protein kinase regulatory subunit Cgs1
SPBC1105.10	rav1	4.477	5.777	7.199	5.818	RAVE complex subunit Rav1
SPAC3G6.02	dss1	5.911	5.901	5.503	5.772	mRNA export protein Dss1
SPAC4D7.10c	spt20	6.245	4.419	6.48	5.715	SAGA complex subunit Spt20
SPBC16A3.18	cip1	6.541	4.53	5.906	5.659	RNA-binding protein Cip1
SPBC17G9.02c	SPBC17G9.02c	5.098	4.041	7.385	5.508	RNA polymerase II accessory factor, Cdc73 family (predicted)
SPBC947.02	apl2	4.672	3.97	7.759	5.467	AP-1 adaptor complex subunit beta subunit Apl2
SPAC27E2.11c	SPAC27E2.11c	5.299	4.697	6.176	5.391	sequence orphan
SPBC530.01	gyp1	4.178	4.52	7.011	5.236	GTPase activating protein Gyp1 (predicted)
SPBC776.04	sec2302	3.622	6.241	5.733	5.199	COPII cargo receptor subunit Sec23b (predicted)
SPBC19G7.16	iws1	4.669	3.979	6.29	4.979	transcription elongation factor complex subunit Iws1 (predicted)
SPCC74.02c	SPCC74.02c	4.665	4.795	5.456	4.972	mRNA cleavage and polyadenylation specificity factor complex associated protein
SPBC16H5.13	SPBC16H5.13	5.078	4.425	5.4	4.968	WD repeat protein, human WDR7 ortholog
SPBC17G9.10	rpl1102	4.551	4.937	5.261	4.916	60S ribosomal protein L11 (predicted)
SPBC19G7.09	ulp1	4.586	4.174	5.622	4.794	SUMO deconjugating enzyme Ulp1
SPAC637.07	moe1	3.894	3.892	6.317	4.701	translation initiation factor eIF3d Moe1
SPBC15D4.10c	amo1	4.447	4.785	4.728	4.653	nuclear rim protein Amo1
SPBC3H7.12	rav2	4.584	3.625	5.745	4.651	RAVE complex subunit Rav2
SPAC23C11.10	usb1	4.473	4.581	4.741	4.598	mitochondrial respiratory chain complex III assembly Usb1 (predicted)
SPAC824.04	SPAC824.04	4.503	4.84	4.351	4.565	WD repeat protein (predicted)
SPAC1006.03c	red1	3.914	4.866	4.827	4.536	RNA elimination defective protein Red1
SPBC713.08	mim1	3.438	3.707	6.344	4.496	mitochondrial TOM complex assembly protein Mim1 (predicted)
SPBC12C2.02c	ste20	3.962	4.19	5.246	4.466	Rictor homolog, Ste20
SPAC13C5.02	dre4	4.709	3.399	5.286	4.465	splicing associated factor Dre4
SPBC4F6.10	vps901	4.269	4.342	4.227	4.279	guanyl-nucleotide exchange factor Vps901 (predicted)
SPCC162.05	coq3	2.949	4.609	5.094	4.217	hexaprenyldihydroxybenzoate methyltransferase Coq3
SPAC23C11.15	pst2	3.916	3.824	4.713	4.151	Clr6 histone deacetylase complex subunit Pst2
SPBC19C7.02	ubr1	4.276	3.481	4.682	4.146	N-end-recognizing protein Ubr1
SPBC428.02c	eca39	3.296	3.677	5.399	4.124	branched chain amino acid aminotransferase Eca39
SPBC3E7.15c	lac1	2.848	4.294	5.09	4.077	sphingosine N-acyltransferase Lac1
SPBC27B12.08	sip1	3.573	3.419	5.158	4.05	Pof6 interacting protein Sip1, predicted AP-1 accessory protein
SPBC2D10.13	est1	3.364	4.835	3.831	4.01	telomerase regulator Est1
SPCC31H12.08c	ccr4	2.893	3.619	5.517	4.01	CCR4-Not complex subunit Ccr4 (predicted)
SPBC31F10.10c	SPBC31F10.10c	3.828	3.327	4.79	3.982	zf-MYND type zinc finger protein
SPCC622.16c	epe1	4.185	3.603	4.134	3.974	Jmjc domain chromatin associated protein Epe1
SPAC1783.05	hrp1	3.609	3.121	5.013	3.914	ATP-dependent DNA helicase Hrp1
SPBP4H10.04	ppb1	4.248	3.322	4.003	3.858	calcium-dependent serine/threonine protein phosphatase calcineurin A, catalytic subunit Ppb1
SPCC18.06c	caf1	2.186	4.561	4.804	3.85	CCR4-Not complex CAF1 family ribonuclease subunit Caf1
SPBC1D7.04	mlo3	3.39	4.114	3.842	3.782	RNA binding protein Mlo3
SPAC17A2.06c	vps8	3.642	3.504	3.815	3.654	WD repeat protein Vps8 (predicted)
SPBC887.13c	SPBC887.13c	2.688	3.947	4.3	3.645	3-oxoacyl-[acyl-carrier-protein]-synthase condensing enzyme (predicted)
SPBC29A3.14c	trt1	3.85	3.755	3.258	3.621	telomerase reverse transcriptase 1 protein Trt1
SPAC6B12.15	cpc2	3.969	3.272	3.53	3.59	RACK1 ortholog Cpc2
SPAC22F8.12c	shf1	3.686	3.549	3.507	3.581	small histone ubiquitination factor Shf1
SPAC824.02	bst1	3.308	3.889	3.537	3.578	GPI inositol deacylase Bst1 (predicted)
SPBC646.13	sds23	3.405	2.896	4.195	3.499	PP2A-type phosphatase inhibitor Sds23/Moc1
SPAC17G8.05	med20	3.217	3.123	4.116	3.485	mediator complex subunit Med20
SPAC1F7.01c	spt6	3.12	2.704	4.451	3.425	transcription elongation factor Spt6 (predicted)
SPBC27.06c	mgr2	3.311	3.159	3.655	3.375	mitochondrial membrane protein Mgr2 (predicted)
SPBC30D10.13c	pdb1	3.114	2.865	4.104	3.361	pyruvate dehydrogenase e1 component beta subunit Pdb1
SPCC1682.01	qcr9	2.449	3.347	4.242	3.346	ubiquinol-cytochrome-c reductase complex subunit 9 (predicted)
SPAC14C4.14	atp1	3.548	2.891	3.562	3.334	F1-ATPase alpha subunit
SPCC1739.07	cti1	3.334	2.595	4.07	3.333	Cut3 interacting protein Cti1, predicted exosome subunit
SPAC23C4.16c	atg15	3.056	2.749	4.063	3.289	autophagy associated lipase Atg15
SPBC16A3.07c	nrm1	3.079	2.772	3.951	3.267	negative regulator of MBF
SPCC63.02c	aah3	3.702	1.79	4.137	3.21	alpha-amylase homolog Aah3
SPBC31F10.14c	hip3	2.695	1.77	5.117	3.194	HIRA interacting protein Hip3
SPCC1840.03	sal3	2.01	3.157	4.383	3.183	karyopherin Sal3
SPAC7D4.04	taf1	2.814	3.253	3.371	3.146	Taz1 interacting factor 1, autophagy protein
SPCC297.03	ssp1	3.856	2.967	2.567	3.13	serine/threonine protein kinase Ssp1
SPAC1610.02c	SPAC1610.02c	3.035	3.122	3.19	3.116	mitochondrial ribosomal protein subunit L1 (predicted)
SPAC4F8.03	sdo1	3.874	1.962	3.508	3.115	SBDS family ribosome maturation protein Sdo1 (predicted)
SPAC2F7.07c	cph2	2.702	2.748	3.792	3.081	Clr6 histone deacetylase associated PHD protein-2 Cph2
SPBC337.15c	coq7	2.808	3.133	3.279	3.073	ubiquinone biosynthesis protein Coq7
SPAC589.07c	atg18	2.825	2.972	3.408	3.068	WD repeat protein involved in autophagy Atg18a
SPCC613.10	qcr2	2.643	3.23	3.329	3.067	ubiquinol-cytochrome-c reductase complex core protein Qcr2 (predicted)
SPBC4F6.06	kin1	3.44	2.986	2.743	3.056	microtubule affinity-regulating kinase Kin1
SPAC4G8.11c	atp10	2.158	2.653	4.329	3.047	F1-F0 ATPase assembly protein (predicted)
SPBC1289.06c	ppr8	2.564	3.607	2.966	3.046	mitochondrial PPR repeat protein Ppr8
SPAC222.12c	atp2	2.847	3.034	3.185	3.022	F1-ATPase beta subunit Atp2
SPAC222.04c	ies6	3.218	1.752	4.089	3.02	Ino80 complex subunit Ies6
SPBC146.12	coq6	2.078	3.098	3.734	2.97	monooxygenase Coq6 (predicted)
SPBC31F10.15c	atp15	2.222	3.163	3.523	2.969	F0-ATPase epsilon subunit (predicted)
SPBC31E1.01c	atg2	2.822	2.674	3.336	2.944	autophagy associated protein Atg2
SPAC19G12.11	coq9	2.331	3.238	3.206	2.925	ubiquinone biosynthesis protein Coq9 (predicted)
SPAC688.11	end4	1.995	4.33	2.416	2.914	Huntingtin-interacting protein homolog
SPBP35G2.07	ilv1	2.154	3.014	3.559	2.909	acetolactate synthase catalytic subunit
SPAC823.16c	mug179	2.54	2.637	3.447	2.875	WD repeat protein involved in autophagy Atg18b
SPAC19B12.08	atg4	2.742	2.419	3.452	2.871	Atg8 deconjugator Atg4 (predicted)
SPAPB2B4.03	cig2	2.818	3.086	2.703	2.869	G1/S-specific B-type cyclin Cig2
SPBC365.10	arp5	3.094	1.562	3.906	2.854	actin-like protein Arp5
SPBC17A3.05c	SPBC17A3.05c	3.23	2.887	2.3	2.806	DNAJ/DUF1977 DNAJB12 homolog (predicted)
SPCC757.04	SPCC757.04	2.802	2.61	2.941	2.784	transcription factor (predicted)
SPBC1604.02c	ppr1	2.664	2.707	2.947	2.773	mitochondrial PPR repeat protein Ppr1
SPAC227.17c	SPAC227.17c	2.294	3.082	2.938	2.771	conserved protein
SPAC2E1P3.05c	SPAC2E1P3.05c	2.627	2.496	3.175	2.766	fungal cellulose binding domain protein
SPCC16C4.11	pef1	1.919	2.987	3.385	2.764	Pho85/PhoA-like cyclin-dependent kinase Pef1
SPBC29A3.10c	atp14	2.212	3.243	2.775	2.743	F1-ATPase subunit H (predicted)
SPBC405.05	SPBC405.05	2.909	2.155	3.134	2.733	sequence orphan
SPAC4F10.07c	atg13	2.66	2.434	3.064	2.719	autophagy associated protein kinase regulatory subunit Atg13
SPAC1B2.04	cox6	2.52	3.13	2.491	2.714	cytochrome c oxidase subunit VI (predicted)
SPCC830.06	cnb1	2.213	2.568	3.341	2.707	calcineurin regulatory subunit (calcineurin B)
SPCC1753.05	rsm1	2.512	2.173	3.377	2.687	RNA export factor Rsm1
SPBC18H10.11c	ppr2	2.196	2.941	2.902	2.68	mitochondrial PPR repeat protein Ppr2
SPCC553.08c	SPCC553.08c	2.702	2.024	3.302	2.676	GTPase Ria1 (predicted)
SPBC1604.20c	tea2	2.286	2.139	3.584	2.67	kinesin-like protein Tea2
SPBPJ4664.01	dps1	2.607	2.874	2.519	2.667	decaprenyl diphosphate synthase subunit Dps1
SPBC800.07c	tsf1	2.109	2.941	2.916	2.655	mitochondrial translation elongation factor EF-Ts Tsf1
SPAC17G6.08	pep7	2.352	2.025	3.587	2.655	prevacuole/endosomal FYVE tethering component Pep7 (predicted)
SPAC25H1.03	mug66	2.674	2.481	2.806	2.654	meiotically upregulated gene Mug66
SPBC4B4.10c	atg5	2.752	2.171	3.011	2.645	autophagy associated protein Atg5
SPBC29A3.18	cyt1	2.084	2.887	2.953	2.641	cytochrome c1 Cyt1 (predicted)
SPAC8C9.06c	ppr4	1.95	3.17	2.798	2.639	mitochondrial translation regulator Ppr4
SPBC215.03c	csn1	2.353	2.963	2.599	2.638	COP9/signalosome complex subunit Csn1
SPAC644.07	SPAC644.07	2.665	2.63	2.613	2.636	mitochondrial Rieske ISP assembly ATPase (predicted)
SPBC691.04	SPBC691.04	2.493	1.838	3.553	2.628	mitochondrial ATP-dependent RNA helicase Mss116 (predicted)
SPBC21B10.13c	yox1	1.668	3.812	2.372	2.617	MBF complex negative regulatory component Yox1
SPAC323.01c	pos5	1.985	2.79	3.062	2.612	mitochondrial NADH kinase Pos5 (predicted)
SPBC4C3.12	sep1	1.765	3.325	2.743	2.611	fork head transcription factor Sep1
SPAC6C3.04	cit1	1.974	3.837	2.001	2.604	citrate synthase Cit1
SPBC15D4.07c	atg9	2.723	2.318	2.714	2.585	autophagy associated protein Atg9
SPCC188.07	ccq1	3.196	2.036	2.523	2.585	telomere maintenance protein Ccq1
SPAC227.01c	erd1	2.911	1.722	3.102	2.578	Erd1 homolog (predicted)
SPBC3H7.09	erf2	3.357	1.716	2.652	2.575	palmitoyltransferase Erf2 (predicted)
SPBC428.08c	clr4	2.969	1.87	2.832	2.557	histone H3 methyltransferase Clr4
SPCC613.12c	raf1	2.856	1.788	3.012	2.552	Rik1-associated factor Raf1
SPAC16C9.05	cph1	2.61	1.614	3.371	2.532	Clr6 histone deacetylase associated PHD protein-1 Cph1
SPAC1F5.10	SPAC1F5.10	2.178	3.486	1.904	2.523	ATP-dependent RNA helicase (predicted)
SPCC11E10.04	ppr6	2.192	2.565	2.808	2.522	mitochondrial PPR repreat protein Ppr6
SPAC22H10.09	SPAC22H10.09	2.259	2.262	3.034	2.518	sequence orphan
SPBC12D12.07c	trx2	2.05	2.909	2.581	2.513	mitochondrial thioredoxin Trx2
SPCC417.09c	SPCC417.09c	2.455	2.318	2.766	2.513	transcription factor (predicted)
SPAC25A8.02	SPAC25A8.02	2.634	2.273	2.604	2.504	sequence orphan
SPBC106.04	ada1	2.537	2.334	2.599	2.49	adenosine deaminase Ada1 (predicted)
SPBC16A3.03c	ppr7	2.307	2.731	2.402	2.48	mitochondrial PPR repeat protein Ppr7
SPAC22H12.05c	SPAC22H12.05c	2.296	2.323	2.818	2.479	fasciclin domain protein
SPBC119.06	sco1	2.284	2.339	2.727	2.45	copper chaperone Sco1 (predicted)
SPAC3C7.12	tip1	1.858	2.25	3.203	2.437	CLIP170 family protein Tip1
SPAC24H6.03	cul3	2.707	2.048	2.529	2.428	cullin 3
SPBC4B4.07c	usp102	2.397	2.245	2.623	2.422	U1 snRNP-associated protein Usp102
SPCC1235.09	hif2	1.474	3.102	2.674	2.417	Set3 complex subunit Hif2
SPAC1783.06c	atg12	2.108	2.406	2.732	2.415	autophagy associated ubiquitin-like modifier Atg12
SPAC8C9.19	SPAC8C9.19	1.751	2.532	2.859	2.381	conserved fungal protein
SPAC458.06	SPAC458.06	2.032	2.278	2.821	2.377	WD repeat protein involved in autophagy Atg18c
SPAC664.03	SPAC664.03	2.147	1.729	3.252	2.376	RNA polymerase II associated Paf1 complex (predicted)
SPCC1672.04c	SPCC1672.04c	2.083	2.66	2.376	2.373	mitochondrial copper chaperone (predicted)
SPCC16A11.07	coq10	3.087	1.818	2.203	2.369	mitochondrial ubiquinone binding protein Coq10
SPBC106.07c	SPBC106.07c	2.114	2.524	2.43	2.356	N alpha-acetylation related protein Nat2 (predicted)
SPAC6F6.09	eaf6	2.084	2.316	2.65	2.35	NuA4 histone acetyltransferase complex subunit Eaf6 (predicted)
SPCPJ732.01	vps5	2.175	2.052	2.786	2.338	retromer complex subunit Vps5
SPAC2F7.17	SPAC2F7.17	1.969	2.536	2.504	2.336	mitochondrial peptide chain release factor (predicted)
SPCC1682.11c	SPCC1682.11c	1.619	2.619	2.765	2.334	choline transmembrane transporter family protein (predicted)
SPBC16H5.06	rip1	1.797	2.721	2.475	2.331	ubiquinol-cytochrome-c reductase complex subunit 5
SPCC1223.12c	meu10	2.527	2	2.462	2.33	GPI anchored cell surface protein involved in ascospore wall assembly Meu10
SPAP27G11.14c	SPAP27G11.14c	1.965	2.089	2.876	2.31	sequence orphan
SPAC1556.08c	cbs2	2.742	1.973	2.204	2.306	protein kinase activator (predicted)
SPAC1071.11	SPAC1071.11	1.874	2.357	2.663	2.298	NADH-dependent flavin oxidoreductase (predicted)
SPAC10F6.11c	atg17	2.214	2.163	2.451	2.276	autophagy associated protein kinase activator Atg17
SPAC227.04	SPAC227.04	2.158	2.049	2.596	2.268	autophagy C terminal domain family protein (predicted)
SPAC4D7.03	pop2	1.773	2.917	1.987	2.226	F-box/WD repeat protein Pop2
SPCC645.07	rgf1	1.981	2.427	2.269	2.226	RhoGEF for Rho1, Rgf1
SPAC823.10c	SPAC823.10c	1.671	2.495	2.499	2.222	mitochondrial carrier with solute carrier repeats (predicted)
SPAC4F10.20	grx1	1.743	2.701	2.213	2.219	glutaredoxin Grx1
SPAC1B3.17	clr2	1.683	2.412	2.55	2.215	chromatin silencing protein Clr2
SPBC1198.11c	reb1	1.971	2.374	2.277	2.207	RNA polymerase I transcription termination factor Reb1
SPAC20G8.10c	atg6	1.73	1.67	3.211	2.204	beclin family protein, involved in autophagy
SPBC3B8.02	php5	1.446	2.633	2.511	2.197	CCAAT-binding factor complex subunit Php5
SPAC3A12.12	atp11	2.006	2.365	2.19	2.187	F1-ATPase chaperone Atp11 (predicted)
SPAC31A2.02	trm112	1.838	2.628	2.012	2.159	protein and tRNA methyltransferase regulatory subunit Trm112 (predicted)
SPAC1851.03	ckb1	1.978	1.632	2.749	2.12	CK2 family regulatory subunit Ckb1
SPCC4G3.04c	coq5	2.16	2.183	2.013	2.119	C-methytransferase (predicted)
SPAC6B12.12	tom70	1.606	2.471	2.243	2.107	mitochondrial TOM complex subunit Tom70 (predicted)
SPBC2D10.18	abc1	1.864	1.902	2.553	2.106	ABC1 kinase family ubiquinone biosynthesis protein Abc1/Coq8
SPAC13C5.07	rad32	2.127	1.733	2.437	2.099	Rad32 nuclease
SPAC1687.12c	coq4	1.672	2.301	2.313	2.095	ubiquinone biosynthesis protein Coq4 (predicted)
SPAPJ696.01c	vps17	1.922	1.778	2.557	2.086	retromer complex subunit Vps17
SPBC336.13c	SPBC336.13c	1.55	2.631	2.006	2.062	mitochondrial inner membrane peptidase complex catalytic subunit 2 (predicted)
SPCC188.02	par1	1.625	1.947	2.57	2.047	protein phosphatase regulatory subunit Par1
SPBC15D4.06	naa30	1.328	2.413	2.368	2.036	NatC N-acetyltransferase complex catalytic subunit Naa30 (predicted)
SPBC1718.03	ker1	1.816	2.043	2.206	2.022	DNA-directed RNA polymerase I complex subunit Ker1
SPBC28E12.04	SPBC28E12.04	1.675	2.096	2.128	1.966	sequence orphan
SPAC4G8.13c	prz1	1.515	1.729	2.631	1.958	calcineurin responsive transcription factor Prz1
SPAC144.02	iec1	1.55	1.501	2.82	1.957	Ino80 complex subunit Iec1
SPAC323.05c	SPAC323.05c	1.849	1.947	2.033	1.943	protein methyltransferase Mtq2 (predicted)
SPBC4F6.08c	mrpl39	1.637	2.153	2.029	1.94	mitochondrial ribosomal protein subunit L39 (predicted)
SPBC365.14c	uge1	2.126	1.48	2.203	1.936	UDP-glucose 4-epimerase Uge1
SPAC23H3.03c	npr2	1.513	1.904	2.374	1.93	Npr2/3 complex subunit Npr2 (predicted)
SPBC1709.09	rrf1	1.706	2.149	1.922	1.926	mitochondrial translation termination factor Rrf1
SPCC1840.09	SPCC1840.09	1.706	2.028	2.034	1.923	NAD dependent epimerase/dehydratase family protein
SPBC26H8.05c	SPBC26H8.05c	1.676	2.011	2.061	1.916	serine/threonine protein phosphatase (predicted)
SPBC30B4.03c	adn1	1.453	1.602	2.593	1.883	adhesion defective protein, predicted transcriptional regulator (predicted)
SPAC31A2.11c	cuf1	1.804	1.593	2.166	1.854	nutritional copper sensing transcription factor Cuf1
SPBC19C2.14	smd3	1.731	1.543	2.256	1.843	Sm snRNP core protein Smd3
SPBC2G2.07c	mug178	1.415	1.852	2.181	1.816	mitochondrial ribosomal protein subunit L51-b (predicted)
SPAC926.03	rlc1	1.632	1.856	1.929	1.806	myosin II regulatory light chain Rlc1
SPBC1215.01	shy1	1.41	1.968	2.038	1.805	SURF-family protein Shy1 (predicted)
SPCC4B3.08	lsg1	1.652	1.754	1.993	1.8	Lsk1 complex gamma subunit (predicted)
SPCC663.12	cid12	1.35	1.935	2.113	1.799	poly(A) polymerase Cid12
SPBC1604.08c	imp1	1.625	1.451	2.301	1.792	importin alpha
