# Supplementary material for: Global Analysis of Fission Yeast Mating Genes Reveals New Autophagy Factors
Source: PLoS Genet. 2013 Aug 8;9(8):e1003715. doi: 10.1371/journal.pgen.1003715 (PMC3738441; doi:10.1371/journal.pgen.1003715)
Supplement: Table S3 — The MD scores from the 22 screens. (XLS) [file pgen.1003715.s013.xls]

## Sheet: Table_S3
Uptag	Dntag	Gene name	Systematic name	0428_YES_SPA-100s-30n	0428_YES_SPA-100s	0428_YES_SPA-200s	0428_YES_SPA-45s	0521_EMM_EMMnoN-45s	0521_EMM_EMM-45s	0521_EMM_EMM-225s	0521_EMM_EMM1g-45s	0521_EMM_SPA-200s	0521_EMM_SPA-45s	0521_EMM_YEPD	0521_YES_EMMnoN-45s	0521_YES_EMM-45s	0521_YES_EMM-225s	0521_YES_EMM1g-45s	0521_YES_ME	0521_YES_SPA-200s	0521_YES_SPA-45s	0521_YES_YEPD	1108_YES_SPA-45s_20d	1108_YES_SPA-45s_25d	1108_YES_SPA-45s_30d	annotation
CTGGGCTGGGAGGACGCTGT	TCGGGGGGTTTTGCTTTCCT	SPAC212.08c	SPAC212.08c	0.141	0.335	0.075	0.05	-0.111	0.177	0.108	-0.216	-0.061	0.281	-0.524	-0.236	-0.438	-0.202	-0.312	-0.042	-0.272	-0.177	-0.437	0	-0.114	-0.067	GPI anchored protein (predicted)
TTAGTTCGCCGGATGCATGC	TAGCTCATGCCCGACCACCA	SPAC212.06c	SPAC212.06c	-0.305	-0.085	-0.135	-0.281	-0.164	-0.18	0.075	-0.531	-0.042	-0.038	0.276	-0.127	-0.299	-0.306	-0.6	-0.272	-0.095	-0.366	-0.223	-0.211	-0.029	-0.166	DNA helicase in rearranged telomeric region, truncated
	CCGGAGGTGAGGAGCGAAGC	SPAC977.02	SPAC977.02	-0.203	-0.579	-0.241	-0.123	-0.535	-0.747	-1.015	-0.429	-0.27	-0.65	-1.023	-1.147	-0.88	-0.049	-0.107	-0.022	-0.127	-0.161	-0.75	-0.783	-0.461	-0.585	S. pombe specific 5Tm protein family
GAAATGACGAGACGGGGGGA	GCTTTGCTGCTGATTGGGCC	SPAC977.05c	SPAC977.05c	0.169	0.229	0.203	0.212	0.159	0.006	0.101	0.031	-0.257	0.024	0.14	0.238	0.37	0.08	0.163	0.124	0.273	0.203	0.401	0.1	-0.006	-0.048	conserved fungal family
CTACGGAAGGGCATGGCGGG	TGAGAACAACGGGAGCAGCG	SPAC977.11	SPAC977.11	-0.38	-0.606	-0.228	-0.381	-0.48	-0.299	-0.887	-0.197	-0.376	-0.78	-0.869	-0.759	-0.008	-0.256	-0.219	-0.261	-0.308	-0.415	-0.408	-0.963	-0.614	-0.827	CRCB domain protein
AAACAGGGCGGTGGGTGAAG	TTTTCAAGGGGCGGAGGACG	SPAC977.12	SPAC977.12	-0.236	-0.014	-0.158	-0.064	-0.446	-0.039	-0.343	-0.212	-0.289	-0.41	-0.725	-0.37	0.326	-0.23	-0.223	-0.198	-0.227	-0.286	-0.339	-0.246	-0.151	-0.271	L-asparaginase (predicted)
GTGCAAGGTGGTTGTGGCGC	ACTTTGCGTGCGACTGGATC	SPAC977.14c	SPAC977.14c	-0.448	-0.336	-0.234	-0.536	-0.236	-0.224	-0.271	-0.041	-0.16	-0.296	-0.538	-0.48	0.269	-0.175	-0.151	-0.216	-0.338	-0.317	-0.42	-0.613	-0.57	-0.594	aldo/keto reductase, unknown biological role
GCCGGCCTCAATCTCCACCA	ACCTGCCCATGCCTGCCTAC	SPAC977.15	SPAC977.15	-0.327	-0.084	0.084	-0.486	0.178	0.147	0.392	-0.02	0.076	0.577	0.117	0.437	0.017	0.146	0.111	0.388	0.264	0.224	0.09	0.252	0.402	0.46	dienelactone hydrolase family
ACCGACTCTCCGCCCATCCA	AATTTGCAGGGGCGGTGTTT	dak2	SPAC977.16c									-0.804											0.992	0.358	0.831	dihydroxyacetone kinase Dak2
GCTGGGTGGTGGGGTGCGAG	ATACCGCCGCTCCCTCCCCT	SPAC977.17	SPAC977.17	-0.35	0.132	-0.092	-0.106	0.355	-0.011	0.423	-0.122	-0.174	0.252	0.475	0.643	0.344	-0.016	-0.111	0.319	0.065	0.158	0.982	0.14	0.076	0.432	MIP water channel (predicted)
TACCACCCCGGCAAGCTTCT	CCAAATGTAAGGCACCCGCA	SPAPJ695.01c	SPAPJ695.01c	0.211	-0.099	-0.003	0.011	-0.066	1.118	-0.064	0.962	0.049	0.013	-0.414	-0.282	1.392	0.183	0.846	-0.213	-0.579	-0.505	-0.221	-0.524	-0.2	0.07	S. pombe specific UPF0321 family protein 3
GCGTTTTGAGGGCTTGCTGG	CAGGCAGAACGAAGCGAGCA	ght3	SPAC1F8.01	-0.389	-0.243	0.075	0.074	-0.572	-0.514	-1.039	-0.269	-0.029	-0.821	-1.275	-1.095	-0.767	-0.365	-0.409	-0.218	-0.094	-0.461	-1.136	-0.285	0.246	-0.07	hexose transporter Ght3
	GCCTATCTCCCCCCACGACT	str3	SPAC1F8.03c	-0.289	0.724	0.281	-0.195	0.493	2.556	0.724	1.266	-0.096	0.665	-0.628	0.658	2.154	-0.234	0.718	-0.083	-0.256	-0.256	-0.764	0.432	0.173	0.452	siderophore-iron transporter Str3
TCGGTCCGTGATGGGCATGT	CCTGCTCGGAGTAACGCCCC	SPAC1F8.04c	SPAC1F8.04c	0.103	-0.322	-0.047	-0.005	-0.264	0.173	-0.398	0.054	0.282	-0.165	-0.153	-0.283	0.142	0.317	0.327	-0.169	0.411	0.285	0.15	0.012	-0.109	-0.119	hydrolase (predicted)
TGTACCCGCCTCTCCGTCCG	TTGATACCCGCGCCTTGGAA	fta5	SPAC1F8.06	0.07	-0.099	-0.204	-0.193	-0.156	0.17	0.123	0.913	0.354	-0.095	-0.648	-0.146	1.265	0.267	0.696	-0.068	-0.241	-0.342	-0.912	-0.43	-0.403	-0.32	cell surface glycoprotein
CTTGCCCTGCCTGATCAACG	AGATCGCCCTGAGACAAGCC	SPAC1F8.08	SPAC1F8.08	1.038	1.523	1.408	1.158	2.341	-0.772	2.904	0.713	0.287	2.504	2.556	3.894	0.232	0.243	-0.485	1.158	1.014	0.25	1.291	0.806	0.822	0.679	sequence orphan
GCAGGGTCAGAAAGGGCTCG	CGCGTTATGCATTCCTCGGA	SPAC11D3.01c	SPAC11D3.01c	-0.176	-0.11	-0.079	-0.136	-0.381	-0.549	-0.395	-0.367	-0.271	-0.349	-0.278	-0.438	-0.557	-0.355	-0.552	-0.148	-0.181	-0.256	-0.254	-0.471	-0.422	-0.373	conserved fungal protein
TTAATCGGGCGGGCAAGTGT	CCAAGCACCCGAAGCAAGGA	SPAC11D3.02c	SPAC11D3.02c	-0.503	-0.252	-0.32	-0.423	0.086	-0.053	-0.091	-0.228	0.018	-0.297	-0.042	-0.23	0.139	-0.165	-0.374	-0.282	-0.356	-0.407	-0.266	-0.464	-0.244	-0.288	ELLA family acetyltransferase (predicted)
AGCATGGGTTTCACAAGGGG	GTCGAAGGGAACAAGGGGGG	SPAC11D3.03c	SPAC11D3.03c	0.403	0.404	0.476	0.297	-0.273	0.565	-0.026	0.026	-0.2	0.009	-0.385	-0.192	0.243	-0.115	-0.067	-0.107	-0.08	-0.11	-0.248	-0.011	0.073	0.049	conserved protein
CCGCGCCTACATTACACCGA	TAAGCCTCCCCGCGAAATCC	SPAC11D3.04c	SPAC11D3.04c	-0.107	0.032	-0.051	0.153	0.036	0.204	-0.062	-0.036	-0.821	0.152	-0.042	-0.291	0.159	-0.133	-0.211	-0.177	-0.581	-0.292	-0.108	-0.318	-0.12	-0.096	SnoaL
TTCGCCGCTTGTCCCGTCTA	GACCCCAACCCGCACGAACT	mfs2	SPAC11D3.05	-0.14	-0.222	-0.126	0.145	0.017	0.208	-0.062	-0.115	-0.189	-0.203	-0.099	-0.386	0.017	-0.352	-0.496	-0.388	-0.513	-0.413	-0.141	-0.192	-0.218	-0.323	MFS family membrane transporter (predicted)
ACACGAGATGTTGGCCGCCC	CGCGGGACTAAAGCGAAAGT	SPAC11D3.07c	SPAC11D3.07c	0.02	0.001	0.072	-0.077	-0.057	0.069	0.063	0.064	0.034	0.04	-0.267	0.077	0.212	0.075	-0.032	0.081	0.123	0.2	-0.233	0.485	0.521	0.671	transcription factor (predicted)
GGCGTGGCGGGTACAAAGTG	CAACAAACGATGGGACGCGG	SPAC11D3.09	SPAC11D3.09	-0.503	-0.57	-0.447	-0.191	-0.743	-0.176	-1.036	-0.334	-0.265	-0.927	-0.968	-0.796	0.07	-0.273	-0.291	-0.201	-0.043	0.036	-0.705	-0.839	-0.481	-0.901	agmatinase (predicted)
GCCGATCCCGCCCAGTTAAT	CGCTTTCGTTCGCCGTCCTC	SPAC11D3.10	SPAC11D3.10	-0.48	-0.238	-0.329	-0.27	0.284	0.082	0.366	-0.134	-0.198	0.063	0.255	0.757	0.641	0.151	0.134	0.107	0.111	0.189	0.385	-0.106	-0.234	0.054	nifs homolog, possible cysteine desulfurase
GTGTTCGGCGGGAGGATGAT	AGCACGCACTGAATTGGCCC	SPAC11D3.11c	SPAC11D3.11c	0.031	0.196	0.428	0.286	0.04	0.087	0.033	-0.23	-0.313	0.08	0.101	0.145	-0.502	-0.173	-0.375	0.131	0.005	-0.277	-0.004	-0.283	-0.49	-0.319	zinc finger protein, truncated
GCGGAAAAAGAGGGGGGGTG	GCACACAAACCCCGACCTCC	SPAC11D3.14c	SPAC11D3.14c	-0.349	-0.265	-0.287	-0.084	-0.409	-0.079	-0.404	-0.315	-0.22	-0.113	-0.577	-0.38	-0.205	0.005	-0.119	0.044	-0.135	0.006	-0.336	0.028	0.038	0.044	oxoprolinase (predicted)
ACAGTAGGAGCCGCGGTTGC		SPAC11D3.15	SPAC11D3.15	2.342	4.068	3.422	3.81	3.756	0.78	3.801	2.921	0.195	1.261	3.846	3.374	2.034	2.582	1.344	0.317	-0.39	-0.958	2.579	2.725	2.74	2.306	5-oxoprolinase (ATP-hydrolizing) (predicted)
TTGCAACGCGAGGACACGAA	GTCTGCCGGCCTTACGCTTC	SPAC11D3.16c	SPAC11D3.16c	-0.534	0.467	-0.08	-0.315	0.738	-0.099	1.121	-0.099	-0.391	0.258	1.021	2.033	0.283	0.233	-0.295	0.692	-0.03	0.059	1.082	0.171	0.311	0.322	sequence orphan
GTTCATCCCCCACGCATCCA	ACGGAAGAGCCAAGGGACGA	SPAC11D3.18c	SPAC11D3.18c	2.15	0.329	1.062	-0.109	-0.448	-0.51	0.13	-0.275	0.028	-0.389	1.436	1.127	-0.077	3.352	0.142	2.578	2.474	1.189	2.608	0.788	0.744	-0.032	nicotinic acid plasma membrane transporter (predicted)
ATTCGCCCTTTCCGCTGCTG	AGACCACCGGGACACCACCA	SPAC5H10.01	SPAC5H10.01	-0.156	-0.104	-0.221	-0.095	-0.062	-0.208	-0.356	-0.307	-0.312	-0.234	-0.463	-0.342	-0.37	-0.217	-0.232	-0.096	-0.34	-0.37	-0.208	-0.515	-0.535	-0.509	DUF1445 family protein
GCTTTGCGTCCTACCTCCTG	GGGAAGATGTCGGGTTGGGC	SPAC5H10.02c	SPAC5H10.02c	0.207	0.304	0.343	0.407	-0.164	0.373	0.482	0.225	-0.104	-0.094	0.043	0.334	1.02	0.348	0.288	0.34	0.193	0.218	0.254	0.842	0.52	0.831	ThiJ domain protein
AGGCCCACCGCATGCTTACC	TTTCGACCGGCCCCTTGCTA	SPAC5H10.04	SPAC5H10.04	-0.279	-0.087	-0.275	-0.166	-0.013	-0.598	-0.425	-0.442	-0.468	0.126	0.204	-0.082	-0.124	0.083	-0.448	0.225	-0.447	0.034	0.468	-0.115	-0.099	-0.36	NADPH dehydrogenase (predicted)
CTTTCAATCCCACGCCCCCT	CTTGCTGCCCTTCCGTTGTG	SPAC5H10.05c	SPAC5H10.05c	0.071	0.24	0.446	-0.004	0.347	-0.125	0.28	0.019	0.027	0.177	-0.216	0.984	0.093	-0.098	-0.134	0.186	-0.142	-0.208	0.029	0.145	0.042	0.088	FAD binding oxidoreductase (predicted)
TTCTCGCCCGTCTCGTTTCG	AGTAGTCCCTGCCCGTCCGA	adh4	SPAC5H10.06c	-0.231	-0.336	0.062	-0.189	-0.302	0.079	-0.432	0.105	-0.294	-0.293	-0.494	-0.422	0.153	-0.157	0.043	-0.257	-0.122	-0.076	-0.076	-0.395	-0.38	-0.241	alcohol dehydrogenase Adh4
TCGGGAGCAGCACGTGAAGT	CGGCCGAACCCTGCACAAGT	SPAC5H10.07	SPAC5H10.07	-0.41	-0.271	-0.501	-0.192	-0.184	-0.08	-0.089	-0.357	-0.735	-0.041	-0.249	-0.347	-0.597	-0.415	-0.554	-0.196	-0.561	-0.31	-0.252	-0.598	-0.445	-0.451	sequence orphan
ACCCTGTCGCCCTCTATCCG	GCCGCGCGTCCCATACTTTA	SPAC5H10.09c	SPAC5H10.09c	-0.063	-0.205	-0.071	-0.011	-0.2	-0.39	-0.434	-0.505	-0.143	-0.313	-0.431	-0.403	-0.605	-0.265	-0.387	-0.274	-0.08	-0.258	-0.192	-0.339	-0.243	-0.316	3-methyl-2-oxobutanoatehydroxymethyltransferase(predicted)
GTTAGGGGGTGGCGTGGAGA	AACACCCCGCAAATCCACGC	SPAC5H10.10	SPAC5H10.10	-0.37	-0.587	-0.244	-0.254	-0.409	-0.484	-0.882	-0.35	-0.184	-0.419	-0.565	-0.986	-0.732	-0.404	-0.539	-0.481	-0.433	-0.488	-0.695	-0.81	-0.55	-0.775	NADPH dehydrogenase (predicted)
CGCCGAACCCTAGCCACATT	TCTAGCCAGGAGCGGCAGGC	gmh1	SPAC5H10.11	0.12	-0.018	0.003	-0.336	0.027	-0.534	-0.042	0.277	-0.147	-0.334	-0.519	-0.156	0.286	-0.034	0.067	0.016	-0.326	-0.455	-0.803	-0.564	-0.369	-0.209	alpha-1,2-galactosyltransferase Gmh1 (predicted)
TCGGCAGGGGGGGTTATTGT	TTCTGGCTTGTACGGGGCGG	SPAC5H10.12c	SPAC5H10.12c	-0.225	-0.393	-0.218	-0.187	-0.782	-0.434	-1.071	-0.339	-0.096	-0.613	-0.76	-1.095	0.127	-0.446	-0.115	-0.154	-0.067	-0.302	-0.637	-0.422	-0.026	-0.113	acetylglucosaminyltransferase (predicted)
GCAGCGTTACAATGCCGGAG	ATTTCCGCCCCACATTCGCC	gmh2	SPAC5H10.13c	-0.172	-0.328	-0.072	-0.025	-0.221	0.19	-0.388	0.11	0.147	0.091	-0.533	-0.467	0.247	-0.332	-0.177	-0.125	-0.357	-0.157	-0.514	-0.442	-0.324	-0.32	alpha-1,2-galactosyltransferase Gmh2 (predicted)
CCCCTGGTCCTTGTTTGCGG	GGTTCATCCCCCTCACGCAT	rad8	SPAC13G6.01c	0.045	0.051	-0.148	-0.049	-0.042	0.071	0.064	-0.06	0.284	0.331	-0.058	-0.305	-0.061	-0.16	-0.089	-0.101	-0.011	-0.06	-0.275	-0.142	-0.167	-0.122	ubiquitin-protein ligase E3 Rad8
AGCGAGGCCAGCGAGGTGAA	GACGGGGGGCCTTCAATTCT	rps101	SPAC13G6.02c	0.208	0.257	0.224	0.016	0.254	-0.63	0.438	-0.323	-0.058	-0.002	0.716	0.821	-0.809	0.365	0.108	0.143	0.531	0.576	-0.007	0.554	0.295	0.337	40S ribosomal protein S3a
ACATTCTTCGCAAACCGCCC	GGCCGCTCCATCCTCCTTCG	gcv2	SPAC13G6.06c	-0.201	-0.015	0.012	-0.047	0.469	0.513	0.337	-0.003	-0.077	0.346	0.205	0.34	0.563	-0.338	-0.158	-0.166	-0.163	0.28	0.047	-0.108	-0.087	0.057	glycine cleavage complex subunit P (predicted)
GGTCCCGTGTGCAACAATGC	ACCCAGGCTACGCCCGCAAC	rps601	SPAC13G6.07c	0.01	-0.155	0.098	0.139	0.113	0.297	-0.103	0.045	-0.018	-0.38	0.019	0.169	0.602	-0.049	-0.058	-0.044	-0.078	-0.022	0.155	0.124	-0.24	-0.048	40S ribosomal protein S6
ACAGCACGAGACAGGCCCCG	CATGGGCCTTACGGGTGCTC	SPAC13G6.08	SPAC13G6.08	0.274	0.17	0.247	0.151	-0.014	-0.393	-0.102	-0.447	-0.246	-0.113	-0.027	0.03	-0.054	-0.208	-0.21	0.048	-0.125	-0.296	0.081	0.228	0.17	0.34	Cdc20/Fizzy subfamily WD repeat protein
TCGCTAGGTGGGGAACGTCC	TCCATTCCAATCCATCGCCA	SPAC13G6.09	SPAC13G6.09	1.76	0.345	0.698	0.299	-0.091	-0.608	1.413	1.154	1.502	-0.079	2.007	0.897	-1.176	0.828	2.375	1	1.046	1.16	0.293	0.564	0.396	0.28	SSU-rRNA maturation protein Tsr4 homolog 2 (predicted)
TTGTAGGGAGCAGTTCAGCC		asl1	SPAC13G6.10c	1.937	1.178	1.381	1.169	0.764	2.182	1.313	1.734	0.739	0.269	1.101	1.123	0.704	1.649	1.373	0.647	0.633	0.822	0.574	0.78	0.948	0.781	cell wall protein Asl1, predicted O-glucosyl hydrolase
CCTAATGCACACCCCCCGGC		SPAC13G6.13	SPAC13G6.13	-0.116	0.181	0.016	0.054	-0.33	0.353	-0.342	-0.245	-0.341	-0.288	-0.238	-0.439	0.179	-0.246	-0.427	-0.254	-0.46	-0.363	-0.283	-0.353	-0.36	-0.358	sequence orphan
TGGGGGCTACGTTAATGGGC	AAGCGGGGGGTCGAGTTGTG	aps1	SPAC13G6.14	-0.731	-0.59	-0.313	-0.636	0.055	-0.094	-0.725	0.186	-0.159	-0.561	-1.351	-0.558	-0.161	-0.576	-0.683	-0.387	-0.984	-1.07	-1.069	-1.082	-0.568	-0.707	diadenosine 5',5'''-p1,p6-hexaphosphate hydrolase Aps1
GCTTGCCGCGGAGGTGAGTG	CCGACCGACCACTTCACCCT	SPAC13G6.15c	SPAC13G6.15c	0.152	0.159	0.168	0.07	0.499	0.239	0.516	-0.045	0.311	0.638	0.12	0.49	-0.05	0.107	-0.132	0.261	0.332	0.393	0.026	0.395	0.332	0.329	calcipressin (predicted)
CGTAAAACGGTGGCGAGGCA	ATATTTTGGGGGGGGTTCCG	sty1	SPAC24B11.06c	2.955	2.933	2.363	0.759								1.216	2.368	4.517	2.347	4.42	2.024	1.555	2.41	2.386	2.696	3.507	MAP kinase Sty1
	GTATCCGGGGTGTCGCTGCA	SPAC24B11.07c	SPAC24B11.07c	-0.194	0.635	0.269	0.527	0.506	0.334	0.376	-0.076	0.054	0.122	0.179	0.312	0.543	0.01	0.04	-0.004	0.144	0.003	0.169	0.1	-0.037	0.118	oxidoreductase (predicted)
TCTCAAAAAGCCCGGCCAGG	GCTCCGCGACTTTAGGCCCT	SPAC24B11.08c	SPAC24B11.08c	-0.034	0.261	0.084	0.232	0.037	0.601	0.342	0.117	-0.231	0.162	-0.091	0.214	0.645	-0.029	-0.065	-0.243	-0.286	-0.179	-0.19	0.213	-0.032	-0.001	COPII-coated vesicle component Erv46 (predicted)
CCAATCACAGACACCCGCGC	AAGGCAGCAACCCCCGAACG	SPAC24B11.09	SPAC24B11.09	3.32	2.286	3.049	1.106	1.187	0.048	1.466	0.477	1.72	0.374	-0.015	1.088	0.974	3.282	2.798	-0.342	4.125	1.591	-0.33	2.201	1.446	1.294	mitochondrial protein, predicted, human BRP44 ortholog
CCCTACGGGACCGGAAACAA	GGGGAACGCAGTAAAGCGGC	cfh3	SPAC24B11.10c	0.103	0.365	0.359	0.019	0.239	0.689	0.651	0.374	0.244	-0.194	0.184	0.379	0.47	0.196	-0.072	-0.21	-0.116	-0.169	-0.064	-0.247	-0.231	-0.023	chitin synthase regulatory factor-like Cfh3 (predicted)
	CCTTTGTGGATGGGGAGCCG	SPAC24B11.12c	SPAC24B11.12c	-0.294	-0.116	-0.303	-0.25	0.12	0.749	0.325	0.394	-0.025	0.006	0.138	0.267	1.399	0.954	0.677	0.07	-0.597	-0.503	0.421	-0.266	-0.265	0.073	P-type ATPase (predicted)
CTTCCGCAATCCCCTCCTCA	GCTTACAATCACGGCGCGCT	SPAC24B11.14	SPAC24B11.14	-0.328	-0.091	-0.152	-0.286	-0.283	0.095	-0.132	-0.103	-0.328	-0.218	-0.117	-0.299	0.152	-0.378	-0.252	-0.28	-0.443	-0.304	-0.153	-0.097	-0.2	-0.167	dubious
TAAGATGCGCGGGGGGTAGA		hem3	SPAC24B11.13	0.155	0.766	0.121	0.623	0.756	0.102	1.085	0.398	0.5	1.158	0.624	0.467	-0.095	0.559	0.674	0.481	-0.142	-0.229	0.35	-0.215	-0.083	-0.132	hydroxymethylbilane synthase (predicted)
CGTTGGATGGGGTGGGAATT	GTTCGGACGTTGGAGGGAGC	SPAC806.04c	SPAC806.04c	-0.267	-0.224	0.029	0.014	0	-0.376	-0.127	-0.335	-0.252	-0.093	-0.242	-0.077	-0.31	-0.337	-0.324	0.034	-0.116	-0.203	-0.155	-0.278	-0.286	-0.206	DUF89 family protein
CCCGGCAATTCCTACCCCCC	GCGGGGGGTCATCTTCTTCG	SPAC806.05	SPAC806.05	0.643	1.132	0.643	0.663	-0.161	-0.365	0.203	-0.128	0.275	-0.176	-0.405	-0.388	0.545	0.446	-0.05	0.387	0.017	-0.174	0.416	-0.513	0.279	0.729	mitochondrial ANC9 family protein
TGATGCAGTGTTCTCCGGGG	GAGCTAGGTCACCGGCCCCT	mod21	SPAC806.08c	-0.173	-0.27	-0.376	-0.164	-0.28	0.185	-0.294	-0.067	-0.264	-0.195	-0.472	-0.494	0.58	-0.247	-0.134	-0.175	-0.098	-0.023	-0.207	-0.229	-0.164	-0.269	gamma tubulin complex subunit Mod21
CCCTAACTGATTCCGCCGCA	AAGGCAAGCGCGCAGTCAGT	trk2	SPAC1639.02c	-0.086	-0.167	0.01	-0.363	-0.33	-0.609	-0.332	-0.103	-0.128	-0.497	-0.423	-0.31	-0.428	-0.104	0.086	-0.016	0.063	-0.105	-0.128	-0.254	0.137	0.224	potassium ion transporter Trk2
ATAGGTTGCTTTTGGCGCCG	TACCCCCGCCCTCAACCTCC	SPAC1F5.10	SPAC1F5.10	2.886	2.436	2.436	2.178								2.576	3.496	4.035	4.04	2.833	3.036	3.486	2.061	1.884	1.904	1.758	ATP-dependent RNA helicase (predicted)
CGCTTACCTGCCCCCACCTT	GCGGTCGGGTAAAGGTGGAG	shk2	SPAC1F5.09c	0.088	-0.109	-0.095	-0.129	-0.029	-0.033	-0.036	-0.207	-0.123	-0.14	-0.127	0.276	-0.2	-0.088	-0.241	0.007	-0.062	-0.17	0.158	-0.103	-0.345	-0.025	PAK-related kinase Shk2
GACTCGCCTCAATGCCTCGC	CACACAGGCTCCCCCAATCA	yam8	SPAC1F5.08c	0.635	0.441	1.213	0.708	0.381	0.054	-0.131	-0.041	-0.097	0.237	0.321	-0.099	-0.61	0.023	0.062	0.316	0.093	-0.029	0.16	0.071	-0.099	0.037	calcium channel regulatory subunit Yam8
TTGGGCTATACACACGGCGC	AAGCACTAGCCGCCCCACAA	hem14	SPAC1F5.07c	2.115	1.365	1.274	0.99	0.193	3.228	2.606	4.348	1.334	0.511	3.138	1.476	3.132	2.885	4.839	0.66	1.969	2.156	2.527	2.014	1.925	2.396	protoporphyrinogen oxidase (predicted)
GCCGCCCTATCAAACCCTGC	TCACAATCGAGTTCCGCACT	SPAC1F5.05c	SPAC1F5.05c	1.928	0.632	1.059	0.372	-0.159	2.137	-0.073	0.434	0.592	-0.092	0.515	0.746	4.679	1.008	1.846	0.431	0.73	0.494	0.454	-0.108	0.974	1.439	secretory vesice docking complex Mso1 (predicted)
ATGCTCCGCTCCACCCCTAA	CGACCCCGCAGCCACTTTAA	SPAC1F5.03c	SPAC1F5.03c	-0.078	-0.017	0.064	0	0.183	0.102	0.399	-0.185	0.11	0.247	0.696	0.196	-0.48	0.166	-0.24	-0.229	-0.078	-0.05	0.323	-0.002	-0.047	-0.052	FAD-dependent oxidoreductase involved in late endosome to Golgi transport (predicted)
CGTAGCCCCGTAACATCGCG	TATTGCAGCAGACACGCGGG	tup11	SPAC18B11.10	0.126	0.218	0.371	0.103	0.105	1.694	2.184	2.3	-0.387	-0.629	-0.897	0.462	2.385	3.559	3.832	-0.242	0.001	-0.264	-0.122	0.251	0.306	0.493	transcriptional corepressor Tup11
ATCGGACGCCATATCACCCA;ATCGGACGCCAAATCACCCA	TCATAATTGCGCGTGCCTGG	SPAC18B11.09c	SPAC18B11.09c	0.002	-0.067	0.104	0.02	-0.325	-0.306	-0.524	-0.167	-0.096	-0.328	-0.559	-0.422	-0.139	-0.231	-0.056	-0.105	0.013	-0.009	-0.264	-0.35	-0.031	-0.118	serine O-acetyltransferase activity (predicted)
CCACGGACAAAGGCCCCATC	CAAACAGCATGGCCGCAACG	SPAC18B11.08c	SPAC18B11.08c	-0.107	0.026	-0.091	-0.093	0.216	0.146	0.304	-0.036	-0.139	0.088	0.255	0.328	0.361	-0.068	-0.006	0.049	-0.152	0.019	0.138	0.258	0.203	0.475	conserved fungal protein
CGGCATTGGTGCAGAGGGGT	CAGGGGCGGTCTTTTGGCAT	ncs1	SPAC18B11.04	1.8	2.566	2.152	1.82	3.875	1.018	3.351	1.706	0.471	1.038	2.122	3.573	2.494	1.304	1.409	0.521	0.108	-0.702	0.927	2.647	2.068	2.42	related to neuronal calcium sensor Ncs1
TGCGTGGTGGTGGAGGATTG	TTTTATCGATTGCCGCCCCG	SPAC18B11.03c	SPAC18B11.03c	-0.181	-0.098	0.201	0.423	-0.434	-0.239	-0.579	-0.068	-0.218	-0.144	-0.623	-0.941	-0.112	-0.525	-0.184	-0.441	-0.455	-0.427	-0.544	-0.386	-0.282	-0.245	N-acetyltransferase (predicted)
TTCACCACGCTGCCCCAACT	CCGCGTCCGAATATCCCCTA	SPAC18B11.02c	SPAC18B11.02c	0.023	0.306	-0.023	0.059	0.328	0.21	0.434	0.203	-0.06	0.26	0.406	0.799	0.685	-0.024	-0.105	0.232	0.18	0.15	0.706	0.135	0.088	0.415	tRNA pseudouridylate synthase (predicted)
GAGAACGGGGGGCACGAATA	CGCCTCCCCAGATTGCTACC	sif3	SPAC12G12.15	0.926	-0.175	0.32	-0.303	-0.66	0.249	-0.737	0.135	-0.241	-0.938	-0.36	-0.905	-0.013	-0.441	0.245	-0.579	-0.181	-0.631	-0.398	-0.688	-0.486	-0.683	Sad1 interacting factor 3 (predicted)
ACATTGCGGGGGGCTTTGAC	CGAGCGCAATAGGAGGAGGC	cid14	SPAC12G12.13c	1.291	0.807	0.717	0.614	0.046	-0.793	0.41	-0.258	0.058	0.021	1.025	0.945	-0.121	0.766	0.629	0.809	0.568	0.833	0.602	1.207	1.28	1.416	poly(A) polymerase Cid14
GCAGGCGGATTAGGGGAGTT	CGTAGGTCGTGGGCGTCGTG	SPAC12G12.12	SPAC12G12.12	-0.314	-0.062	-0.234	-0.018	-0.021	0.694	0.303	-0.168	-0.297	-0.265	0.015	0.077	0.549	-0.072	-0.256	0.011	-0.262	-0.418	0.031	0.399	-0.084	0.122	NST UDP-galactose transporter (predicted)
CTACCGGCCACCAATTCGCA	TGGTCTTGCGCTCCCGATTC	SPAC12G12.11c	SPAC12G12.11c	0.039	-0.573	-0.122	-0.072	-0.002	-0.313	-0.814	-0.054	-0.128	-0.461	-0.525	-0.702	-0.424	-0.284	-0.228	-0.159	-0.093	-0.259	-0.261	-0.615	-0.345	-0.507	DUF544 family protein
CAGAGAATGCGGGGGCGGTA	CAAAGGCTCACGAAGGGGGA	wdr21	SPAC12G12.10	-0.424	0.129	-0.219	-0.297	0.112	0.396	0.428	-0.06	0.008	0.306	0.446	0.04	0.464	-0.136	-0.284	-0.074	-0.436	-0.175	0.163	-0.13	-0.191	-0.149	WD repeat protein, human WDR21 family
CGCTGGGGTGCTTTTCTTCT	TGAGAAGACGTGCCGAACCG	SPAC12G12.09	SPAC12G12.09	-0.035	-0.357	0.026	-0.207	-0.489	-0.685	-0.741	-0.338	-0.323	-0.625	-0.731	-0.613	-0.732	-0.162	-0.334	-0.205	0.062	-0.151	-0.465	-0.425	-0.141	-0.38	conserved fungal protein
GCGCGCTCCAGTCCATCAGA	TTGTGGGCTCCTGCTGGTCC	SPAC12G12.07c	SPAC12G12.07c	0.5	0.852	0.838	0.714	0.073	-0.861	-0.313	-0.655	0.051	0.244	0.685	0.077	-1.085	-0.002	-0.273	-0.213	-0.251	-0.332	0.628	0.204	0.471	0.325	conserved fungal protein
GGTACTTCCGCCACGCCATC	TCCCGCGCCACTGTGTTCAA	cip2	SPAC12G12.03	-0.525	-0.112	-0.312	-0.241	0.353	-0.348	0.598	-0.762	-0.392	0.103	0.137	0.491	0.432	-0.048	-0.728	0.393	-0.385	-0.507	0.38	0.191	-0.016	-0.015	RNA-binding protein Cip2
TTAGGGGCTTGGGGCTGTCG	CGCCACCGACCCCTGTCAAC	SPAC12G12.01c	SPAC12G12.01c	0.406	0.061	0.225	0.242	-0.071	0.523	-0.25	0.057	0.002	0.185	-0.242	-0.094	1.236	-0.062	0.151	-0.054	0.088	0.297	0.097	0.04	0.043	0.133	ubiquitin-protein ligase E3
ACCAATGAAGGCCCCCGCAA	GCACCCTGAGCCTGAACGCG	SPAC630.04c	SPAC630.04c	-0.271	-0.328	-0.249	-0.505	-0.086	-0.569	-0.228	-0.41	-0.031	0.34	0.419	0.088	-0.667	0.192	-0.377	0.472	0.292	0.345	0.611	0.389	0.125	-0.112	sequence orphan
GCTCGACACACGGGGCCTTC	GAAAGGCGGACATCAAGCGG	gyp7	SPAC630.05	0.402	0.205	0.331	-0.007	0.014	-0.35	-0.279	-0.232	-0.226	-0.198	0.583	0.001	0.164	-0.032	0.081	-0.178	0.256	0.22	-0.059	-0.164	-0.164	-0.263	GTPase activating protein Gyp7 (predicted)
AGCCCACGTGAGAACCCCCA	CCTGGCTTGAATTCGGGCAC	SPAC630.06c	SPAC630.06c	-0.209	0.254	-0.135	-0.212	0.418	-0.16	0.468	-0.241	-0.175	0.299	0.64	0.272	-0.471	-0.205	-0.554	0.248	-0.166	-0.532	0.268	-0.053	-0.174	0.058	conserved fungal protein
TCATCCGACGCCGAGGTATG		SPAC630.07c	SPAC630.07c	-0.063	-0.133	-0.231	-0.321	-0.15	-0.485	-0.153	-0.083	-0.133	-0.407	-0.099	-0.327	-0.195	-0.015	-0.163	-0.407	-0.043	-0.266	-0.101	-0.243	0.017	-0.146	sequence orphan
ATTGCCGGGTCCGTACGTGA	CAGGGTGTACGGAGTTCGCT	mug177	SPAC630.15	-0.183	0.292	-0.11	0.345	0.036	-0.015	-0.068	-0.059	-0.048	-0.129	-0.191	-0.393	0.712	0.089	-0.002	0.054	-0.096	-0.159	-0.207	0.089	0.385	0.152	sequence orphan
TGCTCCCCTTCCACGCCACT	GGCGGGAGAACCACGAAAGA	mug58	SPAC630.09c	0.329	0.113	0.48	0.297	0.55	0.116	0.04	0.057	0.007	0.158	0.423	0.098	-0.395	-0.07	0.03	0.095	-0.128	-0.112	0.155	0	-0.072	0.069	GLYK family kinase of unknown specificity (predicted)
CGACTTTCATCCCACCTTCC	TCGATTTTGCGACTCCTTCA	SPAC630.10	SPAC630.10	-0.065	-0.196	-0.282	-0.26	0.034	0.398	-0.023	-0.091	-0.091	0.249	-0.301	0.097	0.391	-0.303	-0.106	-0.06	-0.28	0.031	-0.216	-0.256	-0.198	-0.18	conserved eukaryotic protein, DUF3321 family
TTTGGCATGGCCGGAGGAGG	ACCAAGCGAAGACGGGCCAC	vps55	SPAC630.11	0.007	0.163	0.114	0.276	0.41	0.072	0.314	0.179	0.177	0.226	-0.24	0.393	0.36	0.165	0.308	0.228	0.298	0.275	0.091	0.494	0.417	0.414	vacuolar sorting protein Vps55 (predicted)
GTTCCCCCAAAAGGCGCAGT	GCATGCGCACTCCGGACAAA	tsc2	SPAC630.13c	-0.141	0.697	0.009	0.662	0.387	2.981	0.757	2.682	-0.388	0.214	0.014	1.075	2.536	0.063	2.706	0.368	-0.694	0.294	0.24	1.523	1.231	0.779	tuberin
CCGTCTTTCTACCGCCCGCT	GGCTTCACCGATTCCTCCCC	tup12	SPAC630.14c																				3.811	2.782	2.283	transcriptional corepressor Tup12
TTGTAGGGGACATCGGGGGT		gti1	SPAC1751.01c	-0.343	0.108	-0.129	-0.128	-0.267	-0.567	-0.512	-0.342	-0.229	-0.285	-0.383	-0.326	-0.648	-0.255	-0.232	-0.156	-0.096	-0.269	-0.019	-0.271	-0.295	-0.364	gluconate transporter inducer Gti1
CGCAGGTCGCCTAAGAGACA	TCCTGCCACATGACAGTCGC	SPAC1751.04	SPAC1751.04	-0.13	-0.138	-0.012	-0.077	0.358	-0.497	0.289	-0.096	-0.129	0.224	0.209	0.399	0.04	-0.016	0.077	0.165	0.149	0.086	0.262	0.118	0.296	0.438	pre-ribosomal protein Loc1 (predicted)
GCAGCCCCAACATTTCCAGC	GCGGCGAAGGGGACACAGAG	trm112	SPAC31A2.02	1.864	1.279	2.349	1.838	0.225	0.162	1.222	1.589	0.653	0.866	1.658	1.144	1.78	2.009	4.816	0.916	2.772	2.628	2.506	2.028	2.012	2.067	protein and tRNA methyltransferase regulatory subunit Trm112 (predicted)
CCCATCCCACAACGCACTCG	GCGCATAGAGGGCACACCGA	apm4	SPAC31A2.09c	0.076	-0.354	-0.259	-0.446	-0.4	-0.245	-0.435	-0.092	-0.333	-0.503	-0.151	-0.39	0.089	0.161	0.132	-0.261	0.315	-0.151	0.182	-0.287	-0.192	-0.125	AP-2 adaptor complex subunit Apm4 (predicted)
CCTGTTGCCCCTGCTCCCAT	AAGATCGACTCAGCCGCCGC	cuf1	SPAC31A2.11c	0.921	2.11	2.123	1.804	-0.214	4.875	1.701	2.665	-0.296	0.209	3.457	0.931	4.622	1.931	5.791	0.819	0.513	1.593	4.322	2.673	2.166	2.851	nutritional copper sensing transcription factor Cuf1
TGCCAACAAATACCCGAGCC	AGCACGAGCCGCAAGGGATT	SPAC31A2.12	SPAC31A2.12	-0.217	-0.189	-0.203	-0.208	-0.251	0.004	-0.315	-0.25	-0.195	-0.422	-0.289	-0.304	-0.116	-0.087	-0.26	-0.134	-0.049	-0.018	0.041	-0.303	-0.066	-0.175	arrestin/PY protein 1 (predicted)
CTCTCGGGCTGCTTGCGGTG	CGGACGCGGTGTGAATCTTG	sft1	SPAC31A2.13c	4.681	2.574	3.965	2.126																0.71	0.651	1.075	SNARE Sft1 (predicted)
	AGCCATGGAGGAAGCGAAGA	bun107	SPAC31A2.14	-0.384	-0.13	-0.236	0.375	0.595	3.918	0.488	2.926	0.329	0.222	-0.033	0.21	3.268	0.372	3.475	0.306	-0.349	0.266	0.281	0.309	0.657	0.644	WD repeat protein, human WDR48 family Bun107
CCGCCTCGCCAACACTATCC	TTCCCAATACCTCCACGCCT	dcc1	SPAC31A2.15c	0.067	0.044	0.295	0.417	-0.012	0.206	0.101	0.008	-0.066	0.006	0.244	0.613	0.28	0.333	0.151	0.204	0.495	0.698	0.317	0.491	0.261	0.42	Ctf18 RFC-like complex subunit Dcc1
CGCCTCACGCTATCAGTCCC		gef2	SPAC31A2.16	0.243	0.473	0.355	0.259	-0.376	-0.242	0.149	-0.382	-0.33	-0.029	-0.332	0.377	0.952	0.169	0.207	0.636	0.387	0.166	-0.277	0.143	0.507	0.186	RhoGEF Gef2
TCCCGTGCCGTTATCCTCCT	CGCCATTAACCACCCCCAGT	dre4	SPAC13C5.02	3.724	4.213	3.846	4.709	0.227	2.055	1.648	2.526	1.531	1.066	1.317	0.661	2.907	3.603	4.333	1.927	3.419	3.399	5.26	5.631	5.286	5.202	splicing associated factor Dre4
ATCAGAAGGCGGGCGTGGTT	AGCCTGCCCCCAAGAAGGTT	tht1	SPAC13C5.03	0.049	0.291	0.048	0.138	0.004	0.412	0.466	0.146	-0.419	0.33	0.004	0.111	0.54	0.024	-0.001	-0.06	-0.179	0.105	-0.2	0.288	0.102	0.153	nuclear membrane protein involved in karyogamy Tht1
CGACGGGCGAGTAAAATGGG		SPAC13C5.04	SPAC13C5.04	-0.565	-0.377	-0.371	-0.611	-0.575	-1.14	-0.876	-0.809	-0.404	-0.397	-0.445	-0.592	-1.574	-0.399	-1.011	-0.221	-0.474	-0.427	-0.181	-0.59	-0.611	-0.921	amidotransferase (predicted)
AATGACTCGGCGCCAAATGC	GCGCTGGGAACTGGGATGGA	mug121	SPAC13C5.06c	-0.233	0.02	0.021	-0.093	-0.199	-0.052	-0.107	-0.105	-0.152	-0.531	-0.027	-0.03	0.261	-0.02	-0.059	-0.17	0.057	-0.19	0.094	-0.128	-0.176	-0.24	sequence orphan
CGCACGCTACCCCCCGAGAT	GATGGGTATGCGGGGGACAT	rad32	SPAC13C5.07	2.057	1.749	2.27	2.127	0.416	0.735	1.142	1.085	0.69	0.596	0.606	2.365	2.019	1.966	1.933	2.481	2.371	1.733	1.493	2.206	2.437	2.259	Rad32 nuclease
TGCACCGCCCGGATTAAGTG	TGCAGACTCGGGAAAACGGC	fep1	SPAC23E2.01	0.017	0.225	0.099	-0.135	1.187	3.363	2.137	3.044	1.015	0.987	-0.107	-0.086	2.778	-0.212	1.945	-0.25	-0.086	-0.585	-1.306	-0.244	-0.427	-0.224	iron-sensing transcription factor Fep1
GTGGGAGACAGGAGGTGGCT		ste7	SPAC23E2.03c	7.423	9.149	9.504	8.891	8.1	7.308	9.814	8.127	7.554	8.637	9.052	7.576	6.236	8.783	6.005	9.648	6.75	8.102	7.043	9.81	8.824	8.29	meiotic suppressor protein Ste7
CATTGAACACGACGCCCCCA	TTCGGTCTGGGTTTGCCGTG	SPAC24H6.13	SPAC24H6.13	-0.047	0.852	0.419	0.203	0.748	0.101	0.851	-0.009	-0.074	0.062	0.289	1.499	0.915	0.127	-0.061	0.046	-0.089	-0.34	0.416	0.519	0.34	0.496	DUF221 family protein implicated in Golgi to plasma membrane transport (predicted)
ATGGGGTTGTGGGGACGAAA	TTCTCAGCCCGTTTGCCACC	SPAC24H6.11c	SPAC24H6.11c	0.013	0.493	0.255	0.126	0.508	0.421	0.74	0.243	0.335	0.503	0.97	0.769	0.352	-0.034	-0.182	0.018	0.164	-0.063	0.243	0.664	0.484	0.508	sulfate transporter (predicted)
CCCTCTCCTCTCCCGCCTGT	TTGTCAGTCCCCAGCCCCGA	SPAC24H6.10c	SPAC24H6.10c	-0.152	-0.061	0.153	-0.11	0.123	-0.275	0.043	-0.064	-0.032	-0.232	0.098	0.178	0.052	0.037	-0.057	0.008	0.033	0.072	0.249	-0.266	-0.168	-0.089	phospho-2-dehydro-3-deoxyheptonate aldolase (predicted)
TTTGTGTCCGCGGTAGGCTG	GCGGGAGCGTGCGAACATTT	SPAC24H6.08	SPAC24H6.08	-0.144	0.058	-0.068	-0.08	0.162	0.146	0.096	-0.162	-0.206	-0.042	0.017	0.115	0.035	-0.318	-0.31	-0.202	-0.266	-0.223	-0.145	0.056	-0.032	-0.182	sequence orphan
ATGTAGAGGGGCGTGGAGCG	AAATCCAAGCCCCGCCTCCA	cul3	SPAC24H6.03	4.954	3.151	3.037	2.707	2.991	4.613	4.949	4.208	2.336	3.2	3.485	3.711	3.346	3.89	4.342	1.407	2.392	2.048	1.914	1.89	2.529	4.059	cullin 3
TTTCTCAGCTCCGCGCCGTC	GGACACGCAGCCCAACGGAC	SPAPB21F2.02	SPAPB21F2.02	-0.045	0.203	-0.195	0.213	0.404	-0.649	0.54	-0.323	0.02	0.705	1.016	0.77	-1.324	0.124	-0.27	0.482	0.053	0.18	0.138	0.097	0.22	0.24	Dopey family protein (predicted)
GACTACGAGGCATGGGCGCA	GGGCAGCGAAAGAGTAGGCG	SPAPB21F2.03	SPAPB21F2.03	-0.293	-0.118	-0.213	-0.222	-0.015	-0.215	0.068	-0.228	-0.242	-0.181	-0.288	0.107	0.064	-0.119	-0.167	-0.108	-0.231	-0.239	-0.25	-0.015	-0.136	-0.017	ribosome biogenesis protein (predicted)
GGATTTGCTGGCGGGGGTAG	GAATGAGCGGGGTAGGGGCG	erd1	SPAC227.01c	5.054	4.71	3.065	2.911	0.177	2.1	1.937	1.486	1.404	1.074	1.126	1.79	3.21	2.312	2.655	1.415	2.528	1.722	1.497	2.673	3.102	3.739	Erd1 homolog (predicted)
CCCCATCCTGGTCTTGCCCC	TACCAGGCCCAAGCCCAGAG	SPAC227.03c	SPAC227.03c	-0.205	-0.069	-0.229	-0.105	-0.579	0.439	-0.152	-0.052	-0.068	0.069	-0.184	-0.08	0.356	-0.203	-0.16	-0.079	-0.184	0.272	-0.393	-0.239	-0.364	-0.26	mitochondrial NAD+ transporter (predicted)
GCGGTGTTGGTGATGACGGT	AGTGTTAAGCGCGCCCTCGA	SPAC227.04	SPAC227.04	0.64	0.982	0.583	2.158	2.198	3.447	0.153	0.752	0.127	0.815	1.003	2.603	3.315	0.469	1.328	3.077	0.515	2.049	1.09	2.72	2.596	2.689	autophagy C terminal domain family protein (predicted)
ACCCCCGCCTCCGCCATAAT	GCCCTGGAATGCTTCGTTCG	SPAC227.05	SPAC227.05	0.222	0.002	-0.066	0.281	-0.466	-1.046	-0.018	-0.998	-0.403	-0.427	1.525	0.929	-1.797	1.107	-0.09	0.269	0.023	-0.232	0.171	0.16	-0.037	0.085	prefoldin subunit 4 (predicted)
CCAGGGCAAAGCGGTAACGG	ACAAGCACCGCGACTCCCCC	SPAC227.06	SPAC227.06	-0.345	-0.313	-0.275	-0.242	-0.369	-0.489	-0.497	-0.395	-0.367	-0.57	-0.402	-0.482	-0.581	-0.07	-0.051	-0.324	-0.286	-0.441	0.3	-0.443	-0.179	-0.199	Rab GTPase binding (predicted)
ACCTGAAACGCCCGAAGCCG	GCAATGAGTGCAACGACGGC	pab1	SPAC227.07c	0.322	0.579	0.546	0.426	-0.098	-0.589	0.669	0.113	0.304	-0.366	-0.129	-0.133	-0.218	0.45	-0.014	0.174	-0.304	-0.253	0.454	-0.31	0.114	0.382	protein phosphatase regulatory subunit Pab1
GGGGGTTGGCCACATGTCTT	ATCTATGCCGCTGTTGGGGT	SPAC227.10	SPAC227.10	-0.332	-0.158	-0.315	-0.329	-0.153	-0.512	0.001	-0.293	-0.433	-0.281	-0.305	-0.281	-0.828	-0.254	-0.317	-0.294	-0.333	-0.439	-0.2	-0.372	-0.352	-0.219	prefoldin subunit 2 (predicted)
GGAAGGGGTGCTCGGGAAAT	CGAGTTGCGGGCTAGGAGGA	SPAC227.11c	SPAC227.11c	-0.462	-0.362	-0.373	-0.326	-0.335	0.058	-0.316	-0.315	-0.306	-0.486	-0.412	-0.346	0.037	-0.246	-0.423	-0.228	-0.205	-0.256	-0.369	-0.328	-0.29	-0.418	sensor for misfolded ER glycoproteins Yos9 (predicted)
GCACCCCGGCAACATAACCA	AGACGCCTTGACTGAGCCCC;AGACGCCTTGACTGAGCCCT	SPAC227.14	SPAC227.14	-0.302	-0.302	-0.252	-0.14	-0.227	-0.133	-0.417	0.002	-0.125	-0.306	-0.559	-0.219	0.056	-0.106	-0.091	-0.067	-0.126	-0.131	-0.317	-0.142	0.025	0.027	uridine kinase (predicted)
AGCCTCACTTCATTCGCCGT		SPAC227.15	SPAC227.15	-0.463	-0.029	-0.457	-0.242	0.154	-0.772	0.079	-0.598	-0.417	-0.363	-0.209	-0.353	-0.499	0.12	-0.689	0.179	0.067	-0.422	-0.014	-0.322	-0.082	-0.525	protein phosphatase regulatory subunit Reg1 (predicted)
ATCCTTCTCACCGAGGCCGT	CGGTGGGGGAGAGGTGCATA	SPAC227.17c	SPAC227.17c	4.507	2.849	2.824	2.294	1.502	4.756	2.533	5.787	2.452	1.993	4.38	1.789	6.02	3.454	6.648	2.07	2.898	3.082	6.498	3.107	2.938	4.004	conserved protein
TGCCAAATTCCCCAGACCGG	ACCCAGCCCAGTTTCCGCAG	lys3	SPAC227.18	2.803	1.55	2.524	0.519	1.78	4.677	6.403	3.728	4.461	5.126	1.301	-0.069	4.118	4.222	3.104	-0.376	1.397	0.424	-0.112	-0.122	0.157	0.255	saccharopine dehydrogenase Lys3
CGACGGTAGAGAGAGGCGGG	GCGACCCGAAGACGAAGAGG	pom1	SPAC2F7.03c	0.793	0.055	0.017	0.118	-0.084	0.264	0.018	0.484	0.039	-0.131	0.363	-0.24	0.1	0.143	0.479	-0.015	0.321	-0.045	0.239	-0.101	-0.184	-0.244	DYRK family protein kinase Pom1
TCCGAGGCGTAGGGTGGTGG	TTACCGCCAAGCCCTCATGT	pmc2	SPAC2F7.04	0.234	0.629	0.633	0.645	0.043	-0.682	0.072	-0.359	0.114	0.276	0.967	0.498	0.572	0.603	0.167	0.685	0.863	0.8	0.702	0.856	1.064	1.09	mediator complex subunit Pmc2/Med1
TGGGGCTTCGCTGTGTGGAG	CAAACCTGCCCCGAATGAAT	pol4	SPAC2F7.06c	0.036	-0.013	0.092	-0.023	-0.058	0.024	0.066	-0.014	0.053	0.495	-0.011	0.15	-0.181	-0.074	-0.19	0.086	0.073	0.104	-0.163	-0.172	-0.126	-0.115	DNA polymerase X family
TGCACCAACGCTAACCGGAC	CGTACAACCTCGGGGCCTCC	cph2	SPAC2F7.07c	5.813	2.87	4.569	2.702	-0.031	2.085	2.459	5.333	1.344	1.454	2.485	1.635	3.667	3.428	4.863	1.874	4.455	2.748	2.815	5.48	3.792	3.648	Clr6 histone deacetylase associated PHD protein-2 Cph2
ACCCGACGCAACCAGCCATT	GTAAATGCCCCCAGCCCAGC	snf5	SPAC2F7.08c	0.242	0.056	0.519	0.258	0.242	-0.126	-0.13	0.171	0.06	-0.151	3.833	1.687	-0.795	0.525	0.489	1.184	0.408	0.737	1.959	0.25	-0.068	-0.219	SWI/SNF complex subunit Snf5
CGTTTTGGCCCGCATGACAG	TAGAGGGGAGGCATGCGGTG	SPAC2F7.09c	SPAC2F7.09c	0.581	0.364	0.524	0.187	-0.012	0.017	0.39	0.607	0.435	0.193	0.379	-0.077	-0.1	0.556	0.657	0.079	0.602	0.361	0.57	0.131	0.263	0.408	mitochondrial GTPase related protein (prediected)
ATACGGGCGGAAGCACACCA	CAGGACAAGGTGGCGGGTCG	akr1	SPAC2F7.10	0.37	0.28	0.219	0.221	0.003	0.038	-0.005	0.086	-0.266	-0.076	0.194	0.238	1.232	-0.016	0.355	0.117	-0.193	0.287	0.011	0.083	0.133	0.287	palmitoyltransferase Akr1 (predicted)
CCCGGGTTACGCTAGTTCTG	CCACTTCTTAGCCGCGCCTT	SPAC2F7.17	SPAC2F7.17	2.903	1.801	2.629	1.969	-0.135	1.657	1.159	4.318	1.341	0.519	3.485	0.223	3.415	2.369	6.486	0.994	2.182	2.536	3.779	2.178	2.504	2.536	mitochondrial peptide chain release factor (predicted)
TTGTGCTCGTTGCTGTGGTG	TAGGGTTCGCAGGTCGGTGG	rga8	SPAC13A11.01c	0.056	0.112	0.276	0.172	0.001	-0.198	-0.055	-0.01	0.19	0.066	-0.018	-0.062	-0.464	-0.121	-0.15	0.194	0.227	-0.221	0.198	-0.089	0.008	-0.065	Rho-type GTPase activating protein Rga8
TAGCACGCCGGGAGACAAAT	AGGGTCGTCACGCAGGGATA	mcp7	SPAC13A11.03	0.192	0.379	0.713	0.068	0.283	-0.075	0.468	0.324	0.743	0.557	1.129	0.932	0.102	0.846	0.2	0.944	0.682	1.097	0.809	0.656	0.965	0.805	meiosis specific coiled-coil protein Mcp7
TTGGGGCGGGTCTGTAGGGA	TCGGGCTGGCGGTTTTTTTT	ubp8	SPAC13A11.04c	-0.368	0.593	1.094	-0.052	1.607	-0.703	2.021	0.063	0.218	1.323	1.745	1.959	-0.266	0.229	-0.026	0.965	-0.429	0.037	0.779	1.139	0.765	0.716	SAGA complex ubiquitin C-terminal hydrolase Ubp8
GCAACAAGGAGACGGGGCAG	AGGGAGGGGTTGGGGGTAAA	SPAC13A11.05	SPAC13A11.05	0.429	0.326	0.158	-0.08	0.013	0.063	0.409	0.325	0.155	-0.022	-0.241	-0.206	0.602	0.269	0.389	-0.13	0.025	-0.338	-0.482	-0.21	-0.208	-0.073	peptidase family M17
GATTTGCGATGGCCGTGGCT	AACATGGCTCCTTCGTCCGC	SPAC13A11.06	SPAC13A11.06	-0.421	-0.202	-0.227	-0.279	-0.107	0.162	0.062	0.234	-0.149	-0.214	-0.184	-0.189	0.519	-0.117	0.079	-0.331	-0.417	-0.394	-0.41	-0.356	-0.365	-0.107	pyruvate decarboxylase (predicted)
CAGGTGAGGCCGCCATCGGA	CACGCGCCGCACTCTTCATC	img2	SPAC3H8.03	1.027	0.608	0.588	0.123	-0.172	0.272	0.357	0.45	0.171	-0.029	0.698	-0.052	0.774	1.114	1.622	-0.07	1.065	1.116	1.686	0.996	0.938	0.898	mitochondrial ribosomal protein subunit Img2 (predicted)
CAAGGGGTTTTCGAAGCGGT	GAAACTCTGAGGCCGGCGCT	SPAC3H8.04	SPAC3H8.04	-0.412	-0.291	-0.319	-0.185	-0.248	0.137	-0.204	-0.196	-0.394	-0.149	-0.027	-0.229	0.103	-0.307	-0.265	-0.32	-0.277	-0.035	-0.016	-0.072	-0.212	-0.194	chromosome segregation protein (predicted)
CCGCCCCTTGAAAACAGACT	CCCGCCGCTTCGTATTGTCG	mms1	SPAC3H8.05c	1.345	1.815	1.28	1.109	0.369	0.847	0.976	0.445	-0.053	0.653	0.705	1.277	1.145	1.05	1.197	0.728	0.992	1.192	0.957	1.318	1.324	1.48	E3 ubiquitin ligase complex subunit Mms1 (predicted)
GCAACCCATACGCACACGCG	CATGTCCTCCGCAAAGCGTC	pac10	SPAC3H8.07c	0.363	-0.266	-0.133	-0.116	-0.571	-1.056	-0.261	-0.509	-0.38	-0.24	-0.165	0.35	-1.597	0.511	0.356	0.061	-0.256	0.033	-0.437	-0.169	-0.309	-0.344	prefoldin subunit 3 Pac10 (predicted)
GTCATAACCGTGGCCCGACC	CTTCCTCCGCGATGCGTACG	SPAC3H8.08c	SPAC3H8.08c	0.073	-0.152	-0.076	-0.036	-0.167	-0.673	-0.674	-0.41	-0.106	-0.357	-0.776	-0.77	-1.286	-0.267	-0.496	-0.253	-0.254	-0.425	-0.435	-0.448	-0.32	-0.405	transcription factor (predicted)
CCGTCCTACTCCCGTCGCCA	CTCGCTCTGCCTGCCTTTCC	nab3	SPAC3H8.09c	0.379	0.107	0.344	0.281	0.04	1.067	0.039	0.851	0.268	0.167	0.142	-0.061	1.079	0.081	0.459	0.086	-0.043	0.118	0.19	0.08	0.105	0.153	poly(A) binding protein Nab3 (predicted)
CCGTCGTATCCCCGCAAGCT	CCGCCGTCCAAACTGCCCTA	mkh1	SPAC1F3.02c	0.619	0.289	0.266	0.175	0.084	1.267	0.877	1.276	0.545	0.34	0.288	0.993	-0.153	0.92	1.863	0.809	1.048	1.507	0.127	0.232	0.442	0.428	MEK kinase (MEKK) Mkh1
AAAGACCCCGGCCAATAGCG	GTCTTCAACCTCCGCCCACG	SPAC1F3.03	SPAC1F3.03	0.525	0.396	0.066	0.023	0.073	-0.666	0.209	-0.118	0.011	0.029	0.832	0.261	-1.448	0.14	0.194	0.073	0.111	0.055	0.857	0.155	0.092	0.235	Lgl family protein (predicted)
AACGTGGCCCTTTCTGCGAG	TGGCGTCTATCTTTGGGGGG	SPAC1F3.05	SPAC1F3.05	0.107	-0.241	-0.147	-0.385	0.03	-0.877	-0.077	-0.314	-0.009	0.208	-0.522	-0.352	-2.056	-0.076	-0.277	0.088	-0.067	-0.299	-0.53	-0.3	-0.334	-0.313	Golgi localized Arf binding gamma-adaptin ortholog (predicted)
TGGACCCGCGGCTTTATAGG	AGGGGGCAAGGCGACGTGTA	spo15	SPAC1F3.06c	-0.247	-0.301	-0.26	-0.204	-0.242	0.344	-0.113	0.408	0.083	-0.12	-0.062	-0.519	0.555	-0.322	0.13	-0.407	-0.327	-0.038	-0.087	0.003	0.054	0.142	sporulation protein Spo15
TCAAGTCCCGATAACCCCCG	CATTGTTGGGCGACCGTTTG	SPAC1F3.08c	SPAC1F3.08c	-0.249	-0.136	-0.215	-0.143	-0.211	-0.164	-0.106	-0.298	-0.196	-0.132	-0.068	-0.203	-0.385	-0.225	-0.332	-0.115	-0.101	-0.12	-0.134	-0.306	-0.308	-0.358	dubious
TCTGGTTTGTCCTGGTGCGG	TACGTACCTTGGCCCCCTGG	mug161	SPAC1F3.09	-0.897	-0.574	-0.743	-0.792	-0.63	-0.941	-0.526	-0.774	-0.35	-0.454	-0.417	-0.369	-0.859	-0.149	-0.871	-0.351	-0.027	-0.333	-0.061	-0.541	-0.557	-0.995	CwfJ family protein, splicing factor (predicted)
GAACGGAGGGCGCAAACAGT	AAAGGTGGGCCGGAAGGTCG	SPAC1D4.01	SPAC1D4.01	0.304	0.045	0.282	0.004	-0.047	1.276	-0.025	1.708	-0.766	-0.062	-0.058	0.112	1.549	0.319	1.921	0.386	-0.249	0.083	0.208	0.157	0.089	-0.017	human C9orf78 ortholog
TCTGTTGGCGCGTCTTGGAG	ATACCCCCGAACACCGGCTC	SPAC1D4.02c	SPAC1D4.02c	-0.221	0.089	-0.095	-0.239	-0.198	-0.191	0.092	-0.232	-0.428	-0.157	0.135	-0.014	-0.382	0.038	-0.278	-0.023	-0.136	-0.14	0.177	-0.194	-0.108	-0.261	human GRASP protein family Golgi protein (predicted)
ACGGGGCCATAGCGGAAATT	TGCTACGTCGCTCTGGCCCT	aut12	SPAC1D4.03c	1.198	0.729	0.656	2.155	1.784	4.241	0.794	1.387	0.294	0.856	0.715	2.722	3.82	0.623	2.059	1.178	0.388	2.034	-0.24	2.527	1.449	1.564	autophagy associated protein Aut12 (predicted)
ACTCATGCAATCCTCGGCCC	CCCCGACGGCAAGTTGATGT	csk1	SPAC1D4.06c	0.561	0.368	0.426	0.572	-0.201	2.149	0.619	1.735	0.607	0.385	0.579	0.159	2.994	0.349	2.95	0.137	0.077	0.031	0.688	1.974	1.239	0.672	cyclin-dependent kinase activating kinase Csk1
CCCACCTCCAAACAACCGCT	TTCGGTCTGGGGCTCTTGGT	rtf2	SPAC1D4.09c	-0.079	0.071	-0.085	0.186	-0.058	0.767	0.076	0.618	0.05	0.096	-0.241	0.535	0.988	-0.03	0.776	-0.025	0.131	0.74	-0.076	0.089	-0.079	-0.057	replication termination factor Rtf2
CAGGTGGGTCACGCCGGAAT	CGCGTCCCACGTCTCTCGTC	byr1	SPAC1D4.13	6.486	6.911	7.304	6.745	8.174	6.043	7.155	6.83	5.462	7.702	7.479	7.261	7.007	8.503	6.743	8.321	7.085	6.89	8.995	8.081	8.11	8.896	MAP kinase kinase Byr1
	GAGCCACCCCGTACCAAGGA	res2	SPAC22F3.09c	-0.736	-0.883			0.663	0.42	1.286	-0.128	0.156	0.405	0.014	-0.686	-0.288	0.025	-0.203		-1.098	-0.669	-1.15	-0.336	-0.272	-0.083	MBF transcription factor complex subunit Res2
TGGGAGTTTGCTGGAAGCCG	CCCGCATTCCCCCTAGGTTT	rok1	SPAC22F3.08c	0.167	-0.182	-0.05	-0.137	-0.039	-0.858	0.055	0.167	0.12	0.266	0.911	0.639	-1.264	0.695	1.191	0.718	1.012	2.024	-0.07	-0.209	-0.347	-0.387	ATP-dependent RNA helicase Rok1 (predicted)
	CCACCCCCAGTCGCTCTCTC	atp20	SPAC22F3.07c	1.006	0.437	0.439	0.391	0.211	0.237	0.869	0.534	0.368	0.34	0.553	0.715	0.7	1.006	1.25	0.253	1.317	0.996	0.679	0.803	0.831	1.373	F0-ATPase subunit G (predicted)
ATCGTCGGTTGGTGCGTCCT	TGCGCTTGCGATGGGTTGTA	lon1	SPAC22F3.06c	0.633	0.263	0.574	0.277	-0.173	1.605	0.911	3.015	0.792	0.2	0.809	-0.352	2.42	0.568	3.68	-0.372	0.593	0.767	1.818	1.254	1.324	1.309	Lon protease homolog Lon1 (predicted)
TCCTTGCGGTTTCGTGCCTG	TGACGATCCGGCCTTTTCCT	mug62	SPAC22F3.04	-0.155	0.188	-0.239	0.063	0.232	0.428	0.365	-0.07	0.1	0.375	0.424	0.11	0.45	-0.159	-0.309	-0.079	-0.174	-0.038	0.096	0.253	0.087	0.055	AMP binding enzyme (predicted)
CTGGCTCGCTCTGCGCTCTT	CATGGGAATTTAACGCGGCA	rdh54	SPAC22F3.03c	-0.403	-0.007	-0.511	-0.227	-0.406	-0.053	-0.138	-0.504	-0.217	-0.18	-0.293	0.159	0.199	-0.324	-0.328	-0.014	-0.574	-0.372	0.044	-0.075	-0.089	-0.063	ATP-dependent DNA helicase Rdh54
CCCCGGCATGCACTACGTAA	CGTGGCTTTGCGAATGTGGA	atf31	SPAC22F3.02	-0.307	-0.185	-0.404	-0.331	-0.124	-0.274	-0.096	-0.275	-0.31	-0.181	-0.222	-0.289	-0.429	-0.249	-0.446	-0.042	-0.244	-0.208	-0.143	-0.166	-0.236	-0.26	transcription factor Atf31
GGTGTTGGGTCGGTTTTCGG	TTCCATTGGCGTACCCTCCG	SPAC1296.01c	SPAC1296.01c	0.357	-0.022	0.039	-0.061	0.129	0.27	0.236	0.532	0.074	0.138	1.036	-0.094	-0.105	0.958	0.478	0.367	0.056	0.023	0.462	0.03	0.177	0.243	phosphoacetylglucosamine mutase (predicted)
AAACGACACCTCATGGCCGG	CAATGAATCCTCCACGGGCC	cox4	SPAC1296.02	2.493	1.255	2.162	1.169	0.132	2.751	1.343	4.516	1.587	-0.017	3.753	0.678	4.235	2.205	5.899	0.82	1.978	2.218	3.611	2.329	2.457	2.699	cytochrome c oxidase subunit IV (predicted)
CCAGCACGCCACCAAGAGCA	GGCTGGAGTGGGATGGGTGT	sxa2	SPAC1296.03c	-0.098	0.288	-0.036	0.342	0.086	-0.042	0.232	-0.264	0.312	0.633	0.039	0.217	0.176	-0.117	-0.32	-0.058	0.164	-0.008	-0.125	-0.041	-0.079	0.066	serine carboxypeptidase Sxa2
AATGGCCTGCGGGGTGAGAT;AATGGCCTGCGGGGTGAGAC	ATCAATTTCCCGCCGTGCTT	mug65	SPAC1296.04	-0.273	-0.024	-0.109	-0.228	0.009	1.175	0.219	0.537	0.237	0.232	-0.015	0.07	1.182	-0.276	0.518	-0.086	-0.399	-0.276	-0.215	-0.031	0.105	0.062	spore wall assembly protein (predicted)
GGGGGTCCAAGGCAGATCAA	GGCCGGCTTTGTGGTGTGGT	vps17	SPAPJ696.01c	2.581	1.532	1.182	1.922	1.065	2.844	0.993	1.229	0.947	1.272	2.582	2.761	2.446	1.299	1.88	3.033	1.055	1.778	3.282	3.259	2.557	2.284	retromer complex subunit Vps17
AGCCCTAGCACCCGATCCCT	ACACTCACGACCACGGCCCT	SPAC22G7.01c	SPAC22G7.01c	0.432	0.289	0.391	0.057	0.455	-0.024	0.355	0.328	0.33	0.676	0.366	0.307	0.189	-0.031	0.119	0.188	0.375	0.508	0.113	0.817	0.704	0.971	iron responsive transcriptional regulator, peptidase family (predicted)
GGCGTCGTTGTTGCTGCGTG	GGTGTGCCTCGTCCGCTGTT	kap111	SPAC22G7.02	-0.148	-0.072	-0.366	-0.366	0.346	0.133	0.34	-0.123	0.396	0.471	-0.099	-0.298	0.232	0.054	-0.166	0.016	-0.238	-0.448	-0.182	0.272	0.262	0.248	karyopherin Kap111 (predicted)
TAATCGTCCCGCCTTGCCTG		SPAC22G7.03	SPAC22G7.03	-0.475	-0.241	-0.422	0.06	0.574	-0.129	0.405	0.189	-0.028	0.478	0.376	0.321	0.052	-0.376	0.149	0.007	-0.043	-0.057	0.263	0.323	-0.062	0.166	sequence orphan
CATATCTGGCATCGGCGGGT;CATATCTGGCATCGGCGGGG	TTTGTTCCCGTGCCCATTGC	ura1	SPAC22G7.06c	-0.295	-0.27	-0.295	-0.328	-0.614	0.746	0.23	0.996	-0.303	-0.417	-0.047	-0.057	0.389	-0.04	0.742	-0.169	-0.05	-0.228	0.106	-0.242	-0.436	-0.319	carbamoyl-phosphate synthase (glutamine hydrolyzing), aspartate carbamoyltransferase Ura1
AAACGGGGGACTGCATTGGA	TCATTCCCCCGCATTCCATC	SPAC22G7.07c	SPAC22G7.07c	0.081	-0.191	-0.229	-0.019	-0.32	0.014	-0.303	-0.333	-0.232	-0.174	-0.257	-0.588	-0.404	-0.177	-0.46	-0.201	-0.218	-0.228	-0.241	-0.02	-0.118	-0.222	mRNA (N6-adenosine)-methyltransferase (predicted)
TGGCCTTTGACCTTGGGCGT	TTTTGGACCTGGCTTGCACG	ppk8	SPAC22G7.08	-0.085	-0.128	-0.251	0.01	-0.158	-0.228	-0.245	-0.181	-0.247	-0.308	-0.011	-0.216	-0.253	-0.137	-0.307	-0.24	-0.044	-0.218	-0.106	-0.239	-0.133	-0.255	serine/threonine protein kinase Ppk8 (predicted)
ACCTACGAACCGCCACCCGA	CGAGGCCGTGGTGGATTCTG	SPAC22G7.11c	SPAC22G7.11c	0.366	0.146	0.125	0.228	-0.138	-0.082	0.386	0.403	0.545	0.084	-0.086	0.212	-0.008	0.468	0.417	0.405	0.051	0.668	0.173	0.911	1.223	0.878	conserved fungal protein
TGGGGGACGAGTAGGGGGTG	CCTCCCCAACACCTCCCGTT	SPAC4G8.03c	SPAC4G8.03c	-0.32	-0.195	-0.229	-0.207	0.119	0.977	0.308	0.402	-0.041	0.152	0.17	0.438	0.92	-0.205	0.142	-0.134	-0.203	0.512	0.258	0.315	0.165	0.187	RNA-binding protein (predicted)
ACTGCGGGCTACATGGGGGT	GGCGTGATGTCGCGTGTAGC	SPAC4G8.04	SPAC4G8.04	-0.171	0.246	-0.175	0.023	-0.228	-0.733	-0.048	-0.807	-0.478	-0.398	-0.991	-0.007	-0.812	-0.049	-0.347	0.476	-0.092	-0.31	0.304	0.14	-0.097	-0.131	GTPase activating protein (predicted)
CGCGGTAGCCGATTGGTTGC	CATGGGTTTCGGGGGCCTAC	ppk14	SPAC4G8.05	0.173	0.258	0.277	0.252	0.05	0.716	-0.155	0.354	0.055	-0.087	-0.292	-0.221	1.254	0.089	0.535	-0.016	0.164	-0.293	0.005	-0.002	0.174	0.153	serine/threonine protein kinase Ppk14 (predicted)
TTGGGTGGCCTTGGTTTGGT	CGAGCAGACGAGGGAGGGTG	trm12	SPAC4G8.06c	-0.482	-0.287	-0.149	-0.273	-0.262	0.041	-0.208	-0.226	-0.872	-0.384	-0.546	-0.172	0.177	-0.188	-0.229	-0.311	-0.543	-0.302	-0.285	-0.223	-0.144	-0.376	tRNA methyltransferase Trm12 (predicted)
AAACCCACCCCCTCTGGAAT	TAGTCGTTTCTCGGGGGGGG	SPAC4G8.07c	SPAC4G8.07c	-0.439	0.11	-0.365	-0.106	-0.253	-0.438	0.26	-0.725	-0.142	0.238	0.36	0.074	-0.74	-0.3	-0.358	0.139	0.198	-0.132	0.218	0.117	0.035	0.081	tRNA (m5U54) methyltransferase Trm2 (predicted)
TCGGGGGGTTCTCGCAGTTG	ACAATATCCCTTCCGGCCCC	SPAC4G8.08	SPAC4G8.08	-0.107	0.002	0.234	-0.1	0.319	-0.22	0.076	-0.023	-0.301	-0.167	-0.205	0.561	-0.259	-0.135	-0.112	0.026	-0.019	-0.224	0.033	-0.054	-0.038	0.144	mitochondrial iron ion transporter (predicted)
TTGTAGCCGCGTTACGTCCA		gos1	SPAC4G8.10									-3.181														SNARE Gos1 (predicted)
CACCGCCGTGGGAGCCATAA	ACCCCGTACGACCCTTCATC	atp10	SPAC4G8.11c	1.69	2.416	3.77	2.158								2.901	2.75	3.302	3.452	1.622	3.048	2.653	4.569	4.311	4.329	4.919	F1-F0 ATPase assembly protein (predicted)
ACGGGTCGCCGCTCTTGTAG	TGCGCGGAAGAGCGATTTGA	prz1	SPAC4G8.13c	1.189	0.977	1.243	1.515	-0.453	0.405	-0.143	0.599	0.121	-0.443	1.245	0.461	0.529	2.106	1.095	0.98	1.085	1.729	0.354	2.337	2.631	2.154	calcineurin responsive transcription factor Prz1
CCGACAAACCCAACAGGCGC	AAACGAATATCCGCGCGACT	SPAC16C9.02c	SPAC16C9.02c	-0.266	-0.394	-0.306	-0.33	-0.062	-0.167	-0.57	-0.056	-0.253	-0.318	-0.291	-0.527	-0.011	-0.389	-0.175	-0.227	-0.37	-0.444	-0.302	-0.577	-0.567	-0.505	S-methyl-5-thioadenosine phosphorylase (predicted)
ATGGGGTCAAGCGGTAGCCA	GGGCGCCAAGGGTGTCAATC	cph1	SPAC16C9.05	4.889	2.788	3.78	2.61	0.556	2.014	3.571	2.844	1.615	1.91	4.167	1.654	3.278	5.156	3.67	2.44	3.929	1.614	3.636	4.414	3.371	3.756	Clr6 histone deacetylase associated PHD protein-1 Cph1
TCGGCGCCAACTCCGTCTGT	GCGGGTTTTCACCTTCCCAT	upf1	SPAC16C9.06c	-0.192	-0.515	-0.27	-0.147	-0.075	1.135	0.146	1.219	-0.16	0.043	0.236	-0.358	0.654	0.317	0.677	-0.762	-0.494	-0.159	-0.026	-0.215	-0.11	-0.404	ATP-dependent RNA helicase Upf1
CCGCCCTCACCCTATCGCAT	CAAACCGGGAACGAGGCAGT	pom2	SPAC16C9.07	-0.134	0.099	0.098	-0.072	0.288	0.214	0.323	0.301	-0.096	-0.093	0.329	0.425	0.931	0.16	0.493	0.102	0.234	0.111	0.605	0.26	0.195	0.564	serine/threonine protein kinase Pom2
AGCCTCCCCGAACCGACATT	GGTATGCCCCAGATCGTGCC	SPAC2G11.04	SPAC2G11.04	0.051	0.466	0.22	0.083	-0.089	-0.026	0.326	-0.176	-0.182	0.04	0.388	0.165	-0.168	0.01	-0.277	0.037	0.061	-0.023	0.195	0.341	0.032	0.134	RNA-binding protein, G-patch type (predicted)
TTGACACGCCCGAACTCCGC	AAACTCCGACCACACCCGCT	SPAC2G11.05c	SPAC2G11.05c	-0.128	0.278	0.175	0.164	0.649	0.308	0.662	-0.061	0.007	0.486	0.567	1.442	0.614	0.052	-0.028	0.295	0.16	0.048	0.573	0.462	0.325	0.6	BRO1 domain protein (predicted)
AGGAGGGTGGAGAGCGACGG	TTAAACTCGGGGCGGGGGAA	vps4	SPAC2G11.06	3.28	1.987	1.528	1.322	2.287	3.433	2.563	4.541	1.821	1.643	1.518	3.056	4.198	2.777	4.694	1.01	2.143	1.383	1.235	2.001	1.293	1.153	AAA family ATPase Vps4 (predicted)
TAAGCCATGGACCCGGATCG	TCCGGGGACGACGAAAGAGC	ptc3	SPAC2G11.07c	0.713	0.213	0.357	-0.262	-0.172	0.849	0.598	0.802	0.31	0.011	0.153	-0.037	-0.045	0.651	0.477	0.089	0.21	-0.312	0.002	-0.165	-0.246	0.147	protein phosphatase 2c homolog 3
CATGATCCGTGTCCCCTGCG	ACTCCGGTCTGCCCCCCACT	SPAC2G11.10c	SPAC2G11.10c	1.059	0.254	0.36	0.147	0.044	0.464	-0.029	0.638	-0.404	0.23	-0.179	-0.334	1.459	-0.12	1.262	-0.404	-0.197	-0.379	0.422	0.474	0.645	0.506	thiosulfate sulfurtransferase, URM1 activating enzyme (predicted)
CTCCGCTTCGTTACCTCGCC	GCGTTCCACCCGCACTTCCT	atg22	SPAC2G11.13	-0.09	0.168	0.026	-0.089	-0.041	0.146	0.131	-0.067	-0.139	0.049	0.157	0.521	0.176	-0.203	-0.184	-0.091	-0.031	-0.208	0.2	0.131	-0.081	-0.03	vacuolar amino acid efflux transporter Atg22
AGCCCCCGCATCCAATTAGG	GCGACATTAAAGGGGATGCA	tgs1	SPAC2G11.15c	0.118	-0.059	-0.024	-0.166	0.249	0.584	0.609	0.014	0.203	0.556	0.058	0.046	0.162	0.091	0.44	0.187	0.467	0.079	0.056	0.503	0.578	0.581	RNA methyltransferase Tgs1 (predicted)
CGGGGTGGAGAGGTGTTGCG	CGGAGGAACAGGGTGGGCAT	SPAC521.02	SPAC521.02	-0.207	-0.334	-0.402	-0.234	-0.278	-0.365	-0.609	-0.317	-0.077	-0.206	-0.64	-0.767	-0.467	-0.28	-0.312	-0.042	-0.204	-0.341	-0.325	-0.559	-0.344	-0.371	WLM domain protein
GCCGGCCCTATTGGATTGTG	GCCGCCCCCATCATAAGCTG	SPAC521.03	SPAC521.03	-0.207	0.228	0.592	-0.041	-0.208	-0.329	-0.566	-0.337	0.398	-0.179	-0.457	-0.429	-0.49	-0.272	-0.434	-0.25	1.143	-0.103	-0.492	-0.256	-0.064	-0.333	short chain dehydrogenase (predicted)
TCACCCCACGAGCCCATCTT		SPAC521.04c	SPAC521.04c	0.327	-0.164	0.035	-0.127	0.156	-0.468	-0.285	0.07	0.136	0.189	-0.427	-0.284	-0.986	-0.15	-0.208	-0.182	-0.092	-0.116	-0.392	-0.238	-0.15	-0.124	calcium permease (predicted)
AATAGCCCCGTGCCGGTTCG	GTGCACGCTCTCCAATCCCG	rps802	SPAC521.05	0.225	0.239	0.218	0.482	0.463	-1.432	0.41	-0.583	-0.2	0.383	2.701	1.284	-2.139	0.077	-0.031	1.051	0.123	0.616	0.944	0.399	0.007	0.123	40S ribosomal protein S8 (predicted)
CACCCACTCACTGCCATTTA	CCGGTGCTTATCGTGGCTTT	sib1	SPAC23G3.02c	-0.32	-0.251	-0.173	-0.201	-0.117	-0.037	-0.464	0.004	0.019	-0.074	-0.435	-0.028	0.335	-0.303	-0.052	0.078	0.003	0.028	-0.232	-0.404	-0.265	-0.385	ferrichrome synthetase Sib1
CAGGGTGGCCGGTAGGTGCA	GGGCTCTGTCATTGGGTGCC	sib2	SPAC23G3.03	0.339	0.034	0.169	0.177	-0.043	0.103	-0.068	-0.011	-0.089	-0.027	-0.373	-0.041	0.073	-0.066	0.226	-0.089	-0.185	-0.137	-0.365	-0.36	-0.344	-0.343	ornithine N5 monooxygenase (predicted)
ATCGAGCCGGAGACCCACAC	CGCTCAATATCGATCCCGGG	ies4	SPAC23G3.04	0.3	-0.006	0.256	0.071	0.219	0.649	0.009	0.708	0.019	-0.092	0.368	0.092	-0.196	0.089	0.023	-0.232	0.331	0.244	0.352	0.037	-0.011	-0.114	Ino80 complex subunit Ies4
CGGGAGAGGAGGGGTTTGGG	AACCCAACCAATCCGACCCA	SPAC23G3.05c	SPAC23G3.05c	0.119	0.183	0.335	0.28	0.287	-0.003	0.257	0.012	0.225	0.099	0.188	0.096	-0.135	0.347	-0.097	0.077	-0.215	-0.328	0.352	-0.165	-0.039	0.04	regulator of G-protein signaling (RGS) domain (predicted)
GAAGGGAAAGCACAGACCGC	TGTCGCTCTTTCCGGCTCCC	snf30	SPAC23G3.07c	-0.215	-0.274	-0.292	-0.212	-0.212	0.134	-0.255	-0.128	-0.122	-0.108	-0.491	0.002	0.835	-0.092	0.083	-0.11	-0.005	0.254	-0.168	-0.138	-0.149	-0.168	SWI/SNF complex subunit Snf30
ACCGCCGCCTCACAATTCGT	TAGAAGCGCCTCGGAAAAGG	ssr3	SPAC23G3.10c	-0.028	0.157	-0.244	0.106	-0.035	-0.267	0.237	-0.357	0.051	0.196	-0.217	0.119	-0.342	-0.225	-0.261	-0.237	-0.332	-0.226	-0.394	-0.012	-0.224	-0.011	SWI/SNF and RSC complex subunit Ssr3
TCGGGGGAGGACGGTGAATA		SPAC23G3.12c	SPAC23G3.12c	-0.373	-0.055	-0.05	-0.002	0.563	-0.675	0.607	-0.454	-0.562	0.327	0.637	0.882	-0.185	0.052	-0.216	0.28	-0.003	0.186	0.57	0.159	0.108	0.023	serine protease (predicted)
TTCCCCCCCGGTAGACAGAT	CCCGGGCCGTTTGTTAGGGT	rps102	SPAC22H12.04c	-0.391	-0.013	-0.266	-0.246	0.614	0.637	0.687	0.405	0.458	0.712	0.789	0.678	0.792	0.43	0.223	0.066	0.184	0.329	0.316	0.318	-0.052	0.278	40S ribosomal protein S3a (predicted)
ACGCGAGATGGGTTGTGGCA	TTTGATGCGGCCGGGTGAAG	SPAC22H12.05c	SPAC22H12.05c	0.407	0.797	0.315	2.296	1.711	2.476	0.386	0.754	0.334	0.886	0.774	2.602	3.54	0.73	1.469	4.377	0.888	2.323	0.979	2.944	2.818	3.034	fasciclin domain protein
CTGGGAATTGGCGCCGATAA	CTCATGCAAGTGGCGGCTCG	pli1	SPAC1687.05			-0.257	-0.614					-1.14							-0.308	-0.761	-0.838		0.287	-0.067	0.374	SUMO E3 ligase Pli1
GTTGTTTGGGGGGAGGAGCA	TCCGGATTCACCCCACCCAT	rpl44	SPAC1687.06c	0.005	-0.007	0.116	0.208	-0.101	-0.037	-0.076	-0.12	-0.014	0.055	0.11	0.291	-0.017	-0.182	-0.015	0.202	0.282	0.117	0.201	-0.009	0.097	0.001	60S ribosomal protein L28/L44 (predicted)
CTGCGTGGCCTGGGGTGTTT	TTTCGCCGCCTCGCTAGTTT	SPAC1687.07	SPAC1687.07	-0.362	-0.506	-0.232	-0.161	-0.275	-0.414	-0.622	-0.352	-0.239	-0.46	-0.738	-0.655	-0.948	-0.222	-0.473	-0.228	-0.161	-0.479	-0.482	-0.523	-0.514	-0.589	conserved fungal protein
TAGGAAAGGAGCGCGGGGTG	CTGGGGGGGATTCATGAGGC	SPAC1687.09	SPAC1687.09	-0.653	-0.226	-0.622	-0.65	-0.29	-0.001	-0.153	-0.253	-0.281	-0.096	-0.104	-0.488	-0.03	-0.239	-0.382	-0.495	-0.383	-0.348	-0.142	-0.301	-0.436	-0.418	ENTH/VHS domain protein (predicted)
TAGTATCCCCCCACCGCCAT	GCCCCCGCATTAGCCCACTT	mcp1	SPAC1687.10	-0.306	-0.427	-0.355	0.158	-0.727	0.402	-0.569	-0.145	-0.52	-0.105	-0.374	-0.799	0.561	-0.187	-0.211	-0.229	-0.43	-0.181	-0.117	-0.578	-0.583	-0.577	sequence orphan
GCGAGCGTTGATTCCGATGA	ACTCCCGCGCGCATAAGTCG	coq4	SPAC1687.12c	4.337	3.178	2.503	1.672	3.084	3.144	5.542	5.874	3.375	4.462	6.354	1.682	6.342	3.134	7.111	0.431	1.949	2.301	4.886	2.189	2.313	2.427	ubiquinone biosynthesis protein Coq4 (predicted)
CTGGGAAGGTAGGCGCGTGG	CAGGTTAGATGCCGCAGTTT	csn5	SPAC1687.13c	0.251	-0.107	-0.076	-0.08	-0.133	-0.237	0.029	-0.239	-0.131	-0.048	0.182	-0.534	-1.018	-0.299	-0.441	-0.01	-0.011	-0.243	0.038	0.014	-0.054	-0.214	COP9/signalosome complex subunit Csn5
GGTGCGTCTGCTAGGCCGTG		SPAC1687.14c	SPAC1687.14c	0.282	-0.256	-0.411	-0.019	-0.644	-0.083	-0.541	-0.057	-0.298	-0.616	-1.069	-0.866	-0.716	-0.188	-0.263	-0.277	-0.352	-0.486	-0.771	-0.419	-0.351	-0.43	EF hand family protein, unknown role
TACTGCGGACGCGCCATATC	TCCGGTCCAGGGCTGAGTAT	SPAC1687.23c	SPAC1687.23c	0.392	0.368	0.486	0.23	-0.009	0.174	0.344	0.041	-0.223	-0.151	-0.123	0.615	0.483	0.713	0.547	0.342	0.427	0.581	0.095	0.532	0.447	0.498	sequence orphan
TCAACCGGCATCCACCTCGC	TAACGCGATCGAGGCCAATG	gsk3	SPAC1687.15	0.18	-0.079	0.488	0.246	-0.197	0.444	-0.011	0.851	0.312	-0.09	0.023	-0.022	0.908	0.387	1.423	0.605	0.263	0.771	0.155	0.402	0.646	0.815	serine/threonine protein kinase Gsk3
	GGCTCCCTACATCCCGCAGA	SPAC1687.19c	SPAC1687.19c									-3.479														queuine tRNA-ribosyltransferase (predicted)
CGAAACTACGCGACAGGGCC	ACCAGCCCCCGCATTTTTCA	SPAC1687.21	SPAC1687.21	-0.112	-0.165	-0.152	-0.194	0.258	0.571	0.231	0.278	0.075	0.346	0.336	0.298	0.789	0.04	0.188	0.116	0.089	0.237	0.448	0.231	-0.057	0.063	phosphoglycerate mutase family (predicted)
CAGAGGGAATAATGGCCGGC	AGGGGAGAGAGGGGGACTGC	ies6	SPAC222.04c	5.081	4.922	4.566	3.218								1.401	3.864	2.553	4.237	0.711	2.005	1.752	2.059	5.083	4.089	4.799	Ino80 complex subunit Ies6
CAACGTCGAGGTGGCGGTCA	GGGGACGTCGGGCTCATACG	mss1	SPAC222.05c	3.336	1.277	2.005	1.192	0.213	1.25	1.358	1.393	0.74	0.274	0.694	0.088	1.749	1.74	3.111	0.28	1.674	1.492	1.802	1.486	1.649	2.231	mitochondrial GTPase (predicted)
TACCAAACGGAACGACGCGA	CGGGAGGAAAATACGGGCAG	hri2	SPAC222.07c	1.334	0.182	0.387	0.345	-0.238	0.409	0.061	0.187	0.231	-0.276	-0.26	0.271	0.513	0.193	0.55	0.214	0.393	0.254	0.318	0.261	0.285	0.317	eIF2 alpha kinase Hri2
GGGCAGGGGGCTAACAGGAT	AGCCGCGCAAGACGAAGATT	SPAC222.08c	SPAC222.08c	0.888	0.423	0.74	0.279	-0.435	-0.97	-0.448	-0.338	0.044	-0.509	-0.902	0.43	0.001	1.258	0.696	-0.065	1.655	0.691	0.358	0.552	0.859	0.485	glutamine aminotransferease subunit (predicted)
AGGCTGGTGCTCGGGTGGTT	GCATACACGCCCACCCGTAA	atp2	SPAC222.12c	4.664	3.695	3.401	2.847	3.281	2.822	4.506	4.964	4.409	4.071	3.818	4.074	5.315	3.721	6.6	1.651	2.875	3.034	6.279	3.559	3.185	3.884	F1-ATPase beta subunit Atp2
TCCCAGACGCGCTCCAATCA		SPAC222.13c	SPAC222.13c	-0.182	0.078	-0.149	-0.19	-0.069	-0.2	-0.138	-0.192	-0.844	-0.36	0.168	0.277	0.041	0.053	0.266	0.101	-0.385	0.063	0.194	0.377	0.494	0.441	6-phosphofructo-2-kinase (predicted)
GGTTGTGATGCGGGTGGGTC	TTCGCAGACGGCAGGACTGT	SPAC222.14c	SPAC222.14c	-0.037	0.25	-0.01	0.026	0.065	0.682	0.467	0.255	-0.328	0.378	0.013	0.352	0.577	0.078	0.086	0.193	-0.088	0.106	-0.046	0.44	0.113	0.135	GTP binding protein Sey1 (predicted)
GATGTCGGGAGCGTTGCAGA	GGCAAACCCGCCTACCGAGC	meu13	SPAC222.15	0.721	0.515	0.639	0.639	-0.66	-0.635	-0.394	-0.365	-0.608	-0.941	-0.12	0.205	-0.049	0.063	-0.286	0.238	0.021	-0.036	-0.005	0.066	0.164	0.218	Tat binding protein 1(TBP-1)-interacting protein (TBPIP) homolog (predicted)
GCCGCTGTTCGCACCTCTGT	CGGCCCATTGCTATCGTTCC	csn3	SPAC222.16c	-0.295	-0.268	-0.412	-0.755	-0.409	-0.795	-0.233	-0.712	-0.466	-0.352	-0.093	-0.037	-1.213	0.05	-0.673	-0.016	-0.241	-0.373	0.399	-0.175	-0.293	-0.574	COP9/signalosome complex subunit Csn3 (predicted)
TAACGTGGGCCGGATCAAGC	CAGACCCCGGACAACGCTTC	SPAC821.03c	SPAC821.03c	-0.133	0.15	-0.21	0.038	-0.01	-0.276	0.037	-0.228	-0.295	-0.216	0.355	0.127	-0.195	-0.027	-0.144	-0.047	0.196	-0.111	0.232	0.351	0.333	0.379	sequence orphan
GCTCATCGGGGCTGTGGATT	GCGGGACTTTCTATCGGCCA	spn2	SPAC821.06	-0.549	-0.096	-0.342	-0.226	-0.153	0.777	0.26	0.198	-0.121	-0.372	-0.364	-0.306	0.814	-0.235	0.808	-0.461	-1.013	-0.656	0.097	-0.253	-0.075	0.062	septin Spn2
AGGCACCCGGTCATGTCGAC		moc3	SPAC821.07c	0.457	-0.223	0.07	-0.204	0	-0.169	-0.447	-0.29	-0.104	-0.258	-1.078	-0.42	-0.307	-0.095	-0.144	-0.128	-0.056	-0.218	-1.009	0.163	0.096	0.151	transcription factor Moc3
TCGGGGTGGGAATGGGGCTA	CTACGAGGAGAGGGGGGCCA	eng1	SPAC821.09	-0.595	-0.349	-0.478	-0.544	-0.152	-0.051	-0.123	-0.144	-0.27	-0.235	-0.459	-0.242	-0.156	-0.614	-0.374	-0.472	-0.4	-0.363	-0.336	-0.383	-0.293	-0.314	endo-1,3-beta-glucanase Eng1
GCCCCGAACAGACAAAACCG	CGTTGTCGCGGGGGTGATGT	SPAC139.01c	SPAC139.01c	-0.995	-0.416	-0.896	-0.908	0.299	0.09	1.03	0.626	0.032	0.245	-0.683	0.297	0.855	-0.346	0.956	-0.333	-0.897	-0.825	-0.338	-0.475	-0.461	-0.415	nuclease, XP-G family (predicted)
TTGCTTGCGCTTGGGTGTGC	TTGAATTCTGCGCGGGACCT	oac1	SPAC139.02c	-0.211	-0.37	-0.227	-0.218	-0.169	-0.331	-0.357	0.098	-0.236	-0.436	-0.396	-0.261	-0.896	-0.499	-0.373	-0.323	-0.253	-0.191	-0.586	-0.357	-0.263	-0.326	mitochondrial anion transporter (predicted)
CAGGGTTCAGCGCGCAAAGA	GCAGGGGCTCCAGGCAAGAC	SPAC139.03	SPAC139.03	0.184	0.373	0.293	0.258	0.035	-0.009	0.138	0.082	0.266	0.045	0.214	0.56	0.309	0.057	0.228	0.345	0.196	-0.009	-0.035	0.452	0.543	0.377	transcription factor, zf-fungal binuclear cluster type (predicted)
CTGGTCTGTGCCCCCTCCCA	TGGGGCCATGACTGTGGGAG	fap2	SPAC139.04c	0.383	0.158	0.231	0.082	0.338	-0.234	0.292	0.042	-0.005	0.155	0.514	0.084	-0.265	-0.213	0.044	-0.125	-0.11	-0.188	0.16	0.599	0.494	0.615	L-saccharopine oxidase
GAAATCCCTCAGCCTCGCCG	TGGTATCAAGACGCGCCGGG	SPAC139.05	SPAC139.05	0.172	-0.121	0.099	-0.171	-0.233	-0.329	-0.338	-0.105	0.107	-0.123	0.026	-0.129	-0.565	0.188	-0.207	0.109	0.227	0.03	0.114	-0.163	-0.042	-0.217	succinate-semialdehyde dehydrogenase (predicted)
TTAAAAATGGGCGCCGGACT	AGACGCTTTGCTGGGGGGAA	hat1	SPAC139.06	0.571	1.439	0.882	0.476	1.541	0.293	2.022	0.342	0.18	1.316	2.646	2.514	1.304	0.749	0.334	0.566	0.845	1.016	1.689	1.888	1.574	1.833	histone acetyltransferase Hat1
	CACACCCCCTGCTTGTTGCC	crn1	SPAC23C4.02	0.087	0.01	0.239	0.028	0.171	-0.018	0.029	0.054	0.11	0.51	-0.004	0.365	-0.558	-0.036	-0.16	-0.016	0.29	0.179	-0.1	0.133	0.031	0.208	actin binding protein, coronin Crn1
GGGATGCGGACGGTTGAGCA	CGGGGGAGGTCCTATAGGGC	hrk1	SPAC23C4.03	-0.597	-0.409	-0.421	-0.471	-0.167	-0.208	-0.281	-0.149	-0.291	-0.295	-0.398	-0.305	-0.428	-0.163	-0.239	-0.239	-0.295	-0.373	0.079	-0.484	-0.384	-0.247	haspin related kinase Hrk1
CCCGCTCGTTCCGTCCAGTA		SPAC23C4.05c	SPAC23C4.05c	0.458	1.271	1.456	0.898	2.89	-0.446	3.993	0.689	0.427	2.16	2.849	1.915	0.127	0.452	-0.406	0.803	-0.224	-0.007	1.64	1.345	1.227	1.173	LEA domain protein
TGCCGGGCGTATTCCTCTTG	AGTTCTCGCACGTCGGGGTG	SPAC23C4.06c	SPAC23C4.06c	-0.396	-0.298	-0.268	-0.171	-0.35	-0.135	-0.326	-0.053	-0.279	-0.359	-0.348	-0.422	0.093	-0.301	-0.255	-0.274	-0.504	-0.394	-0.413	-0.222	-0.174	-0.274	methyltransferase (predicted)
TGCATGAGGGGAAAAAGGGA	AGAAAAACGGCCCAGCGAAA	tht2	SPAC23C4.07	0.117	-0.062	0.145	0.268	-0.291	-1.06	-0.823	-0.733	-0.037	-0.231	-0.974	-0.863	-0.136	-0.429	-0.566	0.108	-0.452	-0.432	-0.659	-0.007	0.094	0.102	meiotically upregulated gene Mug22
GGTGAACCCGGCCTACGTGC	AGGGGGTCGGAGGCGAATAA	rho3	SPAC23C4.08	0.984	0.122	0.361	0.206	-0.03	1.5	0.094	0.883	0.156	-0.432	0.448	0.831	1.023	1.351	2.047	0.582	0.728	0.964	0.712	0.111	0.195	0.277	Rho family GTPase Rho3
ACCCAGCGAAGGGGGAAAGG	CACGCGCCGTTTCCCAAATA	SPAC23C4.09c	SPAC23C4.09c	1.212	0.643	0.528	0.782	0.713	1.477	1.104	2.942	1.072	0.336	-0.899	0.646	1.884	0.513	2.793	1.377	-0.509	0.186	-0.631	0.826	0.826	0.275	DNA-binding TFAR19-related protein (predicted)
GCAGCCCCCCAAACCTATCC	GCATTGGGGCATTCTCGGGT	hhp2	SPAC23C4.12	-0.267	-0.249	-0.269	0.038	-0.652	-0.149	-0.861	-0.46	-0.244	-0.768	-0.593	-0.842	0.369	-0.488	-0.267	-0.379	-0.5	-0.43	-0.244	-0.445	-0.134	-0.393	serine/threonine protein kinase Hhp2
TGACTTGACGGGTCGCGTCT	CAGGGGTATGGGGGTGCAAG	atg15	SPAC23C4.16c	1.155	1.878	1.166	3.056	3.557	4.725	1.255	1.819	1.056	1.593	2.866	4.651	5.051	1.552	2.893	4.898	1.15	2.749	2.312	3.462	4.063	4.307	autophagy associated lipase Atg15
ACACCCCTAATCCCGGCCTC	CGGCCTCGTGCTAGTTCGTG	SPAC23C4.17	SPAC23C4.17	-0.133	-0.209	-0.049	-0.003	-0.119	0.447	0.339	0.178	0.189	0.169	0.127	0.017	0.373	0.07	0.25	0.155	0.248	0.449	0.018	0.552	0.607	0.645	tRNA (cytosine-5-)-methyltransferase (predicted)
TGACAAACACAGCCCGCAGC	TGCGATGGTGAAGCGTGTAC	SPAC1A6.01c	SPAC1A6.01c	-0.124	-0.095	0.144	-0.109	0.029	0.119	-0.145	0.086	-0.159	0.042	0.012	-0.026	-0.165	-0.171	-0.201	-0.244	-0.225	-0.15	-0.17	-0.098	-0.166	-0.253	human thyroid receptor interacting protein homolog, transcription coactivator (predicted)
TGGAAGGTAAGCAGGGGCGG	ACCGCCGATCGCTATGACCC	SPAC1A6.03c	SPAC1A6.03c	-0.054	0.082	-0.126	-0.026	0.281	0.136	0.39	0.083	0.192	0.332	0.508	0.08	0.013	-0.001	-0.057	0.098	0.217	0.059	0.286	0.246	0.118	0.339	phospholipase (predicted)
AATGATAGGAGTGCGGCGGC	CACACACTCGCGCAATCCCA	plb1	SPAC1A6.04c	2.319	0.276	1.276	0.587	-0.181	-0.566	-0.327	0.814	1.302	0.262	-0.215	-0.147	-1.482	1.012	1.506	1.01	2.305	1.12	0.14	0.447	0.839	0.898	phospholipase B homolog Plb1
ATTTGCAGGGGGTACCGGGT	TTGTTGGACGGCGGGAGAAT	SPAC1A6.05c	SPAC1A6.05c	-0.528	-0.138	-0.421	-0.308	-0.236	-0.111	0.03	-0.237	-0.152	-0.234	-0.045	-0.451	-0.298	-0.147	-0.261	-0.46	-0.368	-0.515	-0.036	-0.199	-0.193	-0.289	triacylglycerol lipase (predicted)
AGGCTCGACCGCAATCCATA	GAGCGGTGGGGTCGAAAAAG	meu31	SPAC1A6.06c	-0.332	-0.217	-0.228	0.107	0.234	0.461	-0.234	0.267	0.075	-0.063	-0.087	-0.256	0.516	-0.354	0.13	-0.194	-0.121	-0.123	-0.166	-0.062	-0.107	-0.046	sequence orphan Meu31
CGGCGGGGTTATTGTTTCAG	GCCGTTCCGATCCCTTCTCC	SPAC1A6.07	SPAC1A6.07	-0.225	-0.074	-0.31	-0.197	-0.095	0.691	-0.036	0.213	-0.307	-0.051	-0.001	0.295	1.553	0.079	0.587	0.049	0.005	0.072	0.034	0.136	0.069	0.056	sequence orphan
TGCAGTGGCGGATGGAGCTA		mug125	SPAC1A6.08c	-0.285	-0.312	-0.381	-0.369	0.019		-0.436	-0.497				-1.533		-1.226	-1.841					-0.017	-0.139	-0.148	sequence orphan
ACGAGCTTACCGGCGCATGC	CTGTTGCTGGCGCTTTCGTT	lag1	SPAC1A6.09c	-0.234	-0.193	0.102	-0.22	-0.577	-0.42	-0.781	-0.155	-0.294	-0.338	-0.449	-0.828	0.051	-0.419	-0.311	-0.408	-0.118	-0.255	-0.538	-0.551	0.051	-0.312	sphingosine N-acyltransferase Lag1
TGCCACCGACCAAGAACGCT	GAGGACATTTGGGGCGGGAC	SPAC30D11.14c	SPAC30D11.14c	0.265	0.277	0.177	0.339	0.137	0.184	0.267	0.589	0.056	0.417	0.043	0.519	-0.094	0.376	0.264	0.39	0.42	0.276	0.119	0.42	0.221	0.296	RNA-binding protein (predicted)
TGACCTCCTCGGCCTGGTGT	CTAGGAGGGGTCGCGTTGGA	rpl3802	SPAC30D11.12	0.025	0.434	0.087	0.143	0.318	-0.215	0.317	-0.325	-0.479	0.06	0.259	0.56	-0.483	0.042	-0.365	1.774	-0.151	-0.256	0.225	0.566	0.325	0.358	60S ribosomal protein L38 (predicted)
ACAGTCCCAACGCACAGGCA	AGGATGGCTGATTGCGGAGG	SPAC30D11.11	SPAC30D11.11	-0.317	-0.14	-0.286	-0.518	-0.125	-0.2	0.203	-0.138	-0.212	-0.201	0.747	0.075	-0.575	0.173	0.045	0.168	0.426	-0.236	0.496	0.045	-0.131	-0.02	Haemolysin-III family protein (predicted)
GGAGAAGACCAGAGCCGGGG;CGATACCCCAGCCGCACGAA	CGGAAGATGTTGGTGCGGCC;TGTTCGTTGGATTGGGGCTG	rad52	SPAC30D11.10	0.976	0.599	1.346	1.197	-0.199	0.879	-0.297	1.115	0.442	0.052	-0.354	0.447	1.864	0.138	1.174	0.229	0.463	0.716	-0.201	1.197	1.224	1.061	DNA recombination protein Rad22
TGTCCCGCCGCCTCAATTCT	TAGGGAGGGGAGAGGCACCG	cwf19	SPAC30D11.09	0.454	0.546	0.276	0.198	0.316	0.354	0.506	0.578	0.964	0.453	0.376	0.841	0.968	0.639	1.117	0.537	0.621	0.503	0.57	1.062	0.774	0.906	complexed with Cdc5 protein Cwf19
TGGGTGGATCCGGGTAGCAA	ATCAAGCGGGGCGAAGACAA	nth1	SPAC30D11.07	-0.042	-0.158	-0.059	-0.131	-0.245	-0.179	-0.238	-0.019	-0.262	-0.338	-0.609	0.113	0.195	-0.083	-0.133	-0.153	-0.061	-0.201	-0.381	-0.102	0.039	-0.139	DNA endonuclease III
GTGCGCGGACTGGTTTTCAA	CGTGTTCCGCCAGCCTTGTA	SPAC30D11.06c	SPAC30D11.06c	-0.134	-0.057	0.178	0.234	-0.147	-0.137	-0.349	-0.324	-0.278	-0.386	-0.129	0.303	0.587	-0.218	-0.199	-0.309	-0.131	-0.298	-0.084	0.098	0.243	0.087	DUF300 family protein
TGATAGGTTCCGCTCCCCGT	ATTGGATTGCGCCCCTGGAT	aps3	SPAC30D11.05	0.75	0.283	0.305	0.158	0.369	1.557	1.862	0.997	0.599	0.01	1.632	1.079	2.254	1.57	1.938	0.805	0.732	0.606	1.711	1.36	1.214	1.617	AP-3 adaptor complex subunit Aps3 (predicted)
	CGGCGGGCTCCTTATTTTCC	nup124	SPAC30D11.04c	-0.291	-0.048	-0.206	-0.081	0.301	0.296	0.212	-0.492	-0.282	0.113	-0.239	0.109	1.287	0.366	0.138	0.4	-0.09	-0.123	-0.078	0.664	0.355	0.625	nucleoporin Nup124
TCGTTGCGTCCCCCGGTTAG	AGGAGGTGGCATGGACGGTG	SPAC30D11.02c	SPAC30D11.02c	0.018	0.313	0.061	0.003	0.162	-0.491	0.369	0.097	0.179	0.116	-0.219	-0.127	-0.492	0.166	0.051	0.03	0.157	-0.012	-0.222	0.127	0.124	0.235	sequence orphan
CATGCTACCTGACGCGCCAT	TGTGGGGGCGTGGTTTCTCT	SPAC30D11.01c	SPAC30D11.01c	1.175	1.405	1.389	1.349	-0.212	-0.267	0.178	0.316	-0.101	-0.69	0.759	2.009	1.949	0.727	0.715	0.646	0.5	0.327	0.436	0.783	0.943	1.273	alpha-glucosidase (predicted)
GGGGCGGAACTCATCGAACA	CAGGCGCGGGGACGTTATAT	SPAC56F8.02	SPAC56F8.02	0.41	-0.012	0.213	-0.199	-0.12	0.044	-0.392	0.094	-0.176	-0.148	-0.13	0.798	-0.503	0.041	0.58	0.291	0.451	0.334	0.045	-0.12	0.063	0.142	AMP binding enzyme (predicted)
GTCTGGCGGTGGGGCTTAAA	TAGGGTTGTTCGCGTGGTGC	mug64	SPAC56F8.05c	-0.418	-0.222	-0.268	-0.283	-0.092	0.053	-0.196	-0.148	-0.177	-0.163	-0.311	-0.238	0.019	-0.231	-0.176	-0.089	-0.199	-0.313	-0.072	-0.341	-0.371	-0.286	BAR domain protein (predicted)
AGGCTCTGAATCGCCGGGAC	GGGTACCTCCCACAGCTGCC	alg10	SPAC56F8.06c	0.656	0.29	0.326	0.39	0.205	0.417	0.123	0.093	0.059	0.086	0.306	0.074	0.38	0.067	-0.005	0.051	0.448	-0.137	0.085	0.083	-0.094	-0.053	dolichyl-phosphate-glucose-glycolipid alpha-glucosyltransferase Alg10 (predicted)
AGTGAACCCCCGAGCAAGCC	GGGGGCTCGCTGTTCCACCT	rrp8	SPAC56F8.09	-0.003	0.021	-0.204	-0.188	0.021	-0.131	0.246	-0.155	0.128	0.153	0.112	0.034	-0.22	-0.007	0.164	0.189	-0.095	-0.025	-0.031	-0.128	-0.279	-0.265	rRNA methyltransferase Rrp8 (predicted)
TTGTAGCAGCGCGATCCTGG		SPAC56F8.12	SPAC56F8.12	-1.703		-0.522	-1.415	-0.375	-0.872	0.634	-0.605	-0.397	0.141	0.971	0.593	-0.61	-0.623	-0.945	-0.83	-1.211	-1.177	0.257				conserved fungal protein
GTCGGGAGTGGGAGCGCTAG	CCCCTTTTGAACCTCTGCGC	mug115	SPAC56F8.14c	-0.236	-0.146	-0.18	-0.233	-0.323	0.411	-0.229	-0.042	-0.084	-0.02	-0.101	-0.283	0.295	-0.07	-0.229	-0.064	-0.117	-0.215	-0.026	-0.236	-0.285	-0.344	sequence orphan
TCAAGACCCCGAGCGCACCT	TGTGTCCCCTTGTACGCCCG	SPAC56F8.15	SPAC56F8.15	-0.006	-0.267	-0.284	-0.182	0.129	-0.221	-0.013	-0.323	-0.134	0.31	0.06	-0.202	-0.504	-0.288	-0.385	-0.083	-0.394	-0.291	-0.273	-0.247	-0.272	-0.072	sequence orphan
AAGGGGATTGTGGCTGACGC		esc1	SPAC56F8.16	-0.193	-0.511	-0.488	-0.358	-0.526	-0.725	-0.525	-0.433	0.122	-0.416	-0.594	-1.011	-1.192	-0.101	-0.234	0.079	0.312	0.21	0.181	-0.092	0.008	-0.037	transcription factor Esc1 (predicted)
GCATAAGCGGCGGATCAACG	CATCGAAGGCAGGAGCAGCG	mug103	SPAC22A12.02c	-0.258	-0.338	-0.371	-0.454	0.255	0.035	-0.011	-0.165	-0.001	0.238	-0.033	-0.375	-0.467	-0.363	-0.38	-0.121	-0.143	-0.324	-0.234	-0.368	-0.397	-0.348	sequence orphan
CTCCGGTCCCCTGCCAAAAG	TCCCGTTCCCTCCAAAGCAT	csn4	SPAC22A12.03c	0.436	0.148	0.395	0.416	-0.23	0.165	-0.088	-0.045	-0.015	-0.146	0.025	0.066	0.291	-0.039	0.018	0.197	0.381	0.184	0.107	0.684	0.664	0.526	COP9/signalosome complex subunit Csn4
AAGCATTGACGCCGATTGGT	CTGTCCCCCGTCCCAGCCCC	rps2201	SPAC22A12.04c	0.418	-0.429	-0.078	-0.204	-0.579	-1.388	-0.37	-0.396	-0.364	-0.658	-0.487	0.256	-2.149	0.574	0.07	0.284	0.5	0.777	-0.676	-0.378	-0.239	-0.497	40S ribosomal protein S15a (predicted)
GAACTCGGCGCTACATCGGG	ACGATATTCCCCGCAGCCCT	SPAC22A12.06c	SPAC22A12.06c	-0.082	-0.008	-0.29	-0.051	0.001	0.422	0.123	0.169	0.064	0.135	-0.235	-0.139	0.423	-0.173	-0.025	-0.151	-0.145	0.009	-0.274	-0.069	0.074	-0.058	serine hydrolase-like
GGGCTCGGCCGTTGTCTACA	CAAGTGGCTTTCCGCCCAAA	ogm1	SPAC22A12.07c	1.593	0.759	2.007	1.206	-0.019	3.656	1.199	2.79	1.89	0.254	0.189	0.295	3.515	1.763	3.061	1.302	1.869	1.411	1.751	1.102	2.366	2.74	protein O-mannosyltransferase Ogm1
CCGTGTGCGAATAGGGGGAA	ACCGCCCATCCAACTCCGAA	dak1	SPAC22A12.11					1.013	0.77	1.721	0.065	0.205	1.83	1.893	0.402	1.322	-0.27	-0.236	0.554	-0.054	1.328	1.377	1.028	0.584	0.801	dihydroxyacetone kinase Dak1
ATACCATCCCGACCCACGCC	GCCCCGCAACCCAAAACTAA	SPAC22A12.14c	SPAC22A12.14c	-0.167	-0.289	-0.225	-0.086	-0.002	0.299	-0.18	0.007	0.057	0.144	-0.324	-0.57	-0.086	-0.21	-0.196	-0.123	-0.17	-0.076	-0.322	-0.216	-0.162	-0.13	BSD domain protein, unknown biological role
CGACGTGGGGCTCATTTGCA	TCAACCTCCCCATCAACGCA	SPAC22A12.16	SPAC22A12.16	-0.301	-0.396	-0.185	-0.344	-0.062	0.456	-0.005	0.129	-0.177	-0.144	0.064	-0.204	0.617	-0.231	0.083	-0.146	-0.231	-0.119	0.319	-0.221	-0.185	-0.136	ATP-citrate synthase subunit 2 (predicted)
GTGGCGGGGACTGACGGTGA	AATTTCGTCCGCCACACCCC	SPAC22A12.17c	SPAC22A12.17c	-0.199	-0.264	-0.243	-0.081	0.06	-0.109	-0.019	-0.188	0.236	0.314	0.332	0.247	0.114	-0.146	-0.109	0.231	0.27	0.16	0.304	0.094	-0.129	-0.084	short chain dehydrogenase (predicted)
TGGGGCGCAATCACGAACAA	GTCAGGTGAATGCCGGGCCT	SPAC4C5.01	SPAC4C5.01	-0.025	0.327	-0.044	-0.184	-0.008	0.027	0.28	0.106	-0.144	-0.028	0.628	0.753	0.72	0.161	0.381	0.176	0.319	0.132	0.916	0.495	0.599	0.859	haloacid dehalogenase-like hydrolase
	CCCCCGTTTCTCTCCGGTTC	ryh1	SPAC4C5.02c	-0.203	0.149	-0.212	-0.028	0.398	0.548	0.553	0.292	0.355	0.428	0.353	0.587	0.696	0.185	0.249	0.401	0.207	0.457	0.457	0.319	0.286	0.351	GTPase Ryh1
CCCCTCAGCCCCAATCAGTG	AAGGGGCTAAGGCAAGGGGT	SPAC4C5.03	SPAC4C5.03	-0.472	-0.277	-0.221	-0.303	-0.515	0.212	-0.265	-0.017	-0.293	-0.234	0.578	0.144	0.28	0.288	-0.137	0.811	-0.004	-0.058	0.242	0.111	-0.001	-0.381	CTNS domain protein (SMART)
GATGCCCGCCGCTAAACACG	AATTCTTTGGGGGCCGCATC	SPAC10F6.04	SPAC10F6.04	0.028	-0.297	0.053	-0.167	0.008	-0.097	-0.075	0.224	0.047	0.033	0.103	-0.068	0.354	-0.081	0.642	0.103	-0.159	-0.052	-0.11	-0.181	0.147	0.229	RCC domain protein Ats1 (predicted)
TCACGTAGCATGGGGGAGCC		ubc6	SPAC10F6.05c	-0.118	-0.228	0.004	-0.302	-0.044	0.297	0.155	0.226	-0.262	-0.081	0.254	0.238	0.781	-0.11	0.085	0.046	-0.34	-0.292	-0.111	-0.24	-0.289	-0.246	ubiquitin conjugating enzyme Ubc6 (predicted)
CAATCCCCCCCGTTTGCCAC	CGAACACCGTCCAAAAGCGA	vip1	SPAC10F6.06	-0.03	-0.116	-0.117	-0.017	0.074	2.426	0.112	0.369	0.265	0.303	0.732	0.981	3.22	0.048	0.487	0.443	0.065	0.265	0.526	-0.014	-0.174	-0.03	RNA-binding protein Vip1
CCTTGACCCTCGCGCCTTTT	TACCCCCGCCGAGACCAATA	mug94	SPAC10F6.07c	-0.476	0.396	-0.322	-0.069	-0.328	-0.465	0.376	-0.706	-0.629	-0.287	0.008	-0.05	-0.535	-0.134	-0.48	0.03	-0.331	-0.112	-0.146	-0.193	-0.032	-0.218	sequence orphan
GTTCGCGTCTGCCCACCCTT	AAACGTCAAGCAAGGCCGGT	nht1	SPAC10F6.08c	1.171	1.072	1.255	1.221	0.77	3.171	1.361	2.933	0.593	1.077	1.888	1.096	2.224	0.994	2.216	0.524	0.435	0.989	0.852	1.845	1.622	1.577	Ino80 complex HMG box protein Nht1
GGGGTCGGCCAGAAAGAGGT	GGGGCGCGGCAGATACGAAT	atg17	SPAC10F6.11c	0.678	0.906	0.496	2.214	2.197	3.753	0.173	0.899	0.317	0.717	1.695	2.441	3.549	0.556	1.391	3.237	0.653	2.163	1.865	2.479	2.451	2.45	autophagy associated protein kinase activator Atg17
GTCCATCCGCGGCCTACAGA	GTGAAGGAGGAGGCGGACTG	SPAC10F6.13c	SPAC10F6.13c	3.428	1.999	3.856	1.329	0.472	0.263	0.794	1.548	0.486	0.71	0.92	1.903	1.541	2.385	3.099	1.284	3.376	1.534	1.554	1.339	1.418	1.748	aspartate aminotransferase (predicted)
AGCCGACTTGCCTGCCATTT	GCGGGGGACTCATGGAAAAG	SPAC10F6.14c	SPAC10F6.14c	-0.13	0.101	0.095	-0.028	0.172	0.378	0.405	0.115	0.072	0.079	0.33	0.32	0.695	0.282	0.337	0.169	0.217	0.237	0.231	0.192	0.119	0.319	ABC1 kinase family protein (predicted)
AGGGCTGCGGGTTTCTGTCG	GAGGCGCGGAAAAGTGGAAA	SPAC10F6.15	SPAC10F6.15	-0.255	-0.015	-0.307	-0.218	0.034	-0.026	0.056	0.03	0.225	0.378	-0.15	-0.135	-0.097	-0.22	-0.251	-0.023	-0.163	-0.056	-0.372	-0.078	-0.038	0.104	S. pombe specific UPF0300 family protein 1
CACAACCAGAGGAGCGCCGT		mug134	SPAC10F6.16	1.094	2.483	2.615	0.903	1.878	1.267	1.966	0.423	0.376	2.518	2.374	2.482	1.268	1.275	1.326	3.139	1.505	1.008	2.213	1.32	1.552	2.162	mRNA stability protein Igo1 (predicted)
GCTGGGTTCCCCTCGGATCT	GACCCCGCCTACAGCATTGG	SPAC10F6.17c	SPAC10F6.17c	0.146	-0.263	0.124	0.221	-0.103	0.558	-0.405	0.287	0.067	-0.101	-0.259	-0.242	0.637	0.108	0.385	-0.223	-0.053	0.042	-0.354	0.238	0.234	0.17	mitochondrial pyruvate dehydrogenase (lipoamide) phosphatase (predicted)
CACGCCGACAATTGCCTTCC	CACCCAAACTCGCAAGGGCG	SPAC56E4.03	SPAC56E4.03	0.782	0.22	0.758	0.183	0.416	0.889	1.011	0.98	0.635	0.971	-0.089	0.166	0.521	0.624	0.823	0.063	0.912	0.517	-0.426	0.157	0.263	0.21	aromatic aminotransferase (predicted)
CTTTTTTCCGCCCGCACTCC	ATCGGCGGGTGGTGACTGAA	ggt2	SPAC56E4.06c	0.195	0.278	0.368	0.248	0.191	0.662	0.234	0.543	-0.085	0.35	-0.405	0.396	0.892	-0.233	0.28	0.473	-0.036	0.095	-0.445	0.426	0.24	0.338	gamma-glutamyltranspeptidase Ggt2
AACGCACTAAATCCGCCCGA		SPAC56E4.07	SPAC56E4.07	-0.124	-0.177	-0.21	-0.431	-0.057	-0.08	-0.272	-0.123	-0.255	-0.072	-0.258	-0.42	-0.394	-0.111	-0.305	-0.144	-0.225	-0.33	-0.101	-0.29	-0.074	-0.065	N-acetyltransferase (predicted)
ACCGGTCCATCCCTAGCCCC	CTGTGGATGTGCGGTTGCGG	SPAC1420.01c	SPAC1420.01c	-0.48	-0.214	-0.53	-0.413	-0.003	0.464	0.241	0.439	-0.134	-0.159	-0.121	0.116	0.654	-0.07	0.081	-0.239	-0.218	-0.139	-0.061	-0.199	-0.272	-0.406	DUF1752 family protein, involved in regulation of transcription (predicted)
TGTGACGAGCACGTGAGCCT	ATAGTGTAGGCCCTGGGCGT	yip12	SPAPB17E12.02	0.51	0.036	0.272	0.519	0.413	0.069	0.142	0.222	0.509	0.408	0.11	0.611	0.28	0.32	0.586	0.59	0.676	0.741	0.27	0.552	0.465	0.718	SMN family protein Yip12
GTGGCGCACTGATCACAGGT	CGCCACGGTTGGTCTACAGT	SPAPB17E12.03	SPAPB17E12.03	0.511	0.305	0.444	0.059	0.018	0.264	0.195	0.517	0.017	-0.15	-0.051	0.247	0.541	0.703	1.042	0.31	1.122	1.214	0.785	0.327	0.47	0.836	ubiquitin-protein ligase E3 (predicted)
CGGTGCAGCCGTAAGGGTAT	AACGGAGCGCCAGCTAGAAG	csn2	SPAPB17E12.04c	1.507	1.879	1.548	1.19	0.414	0.61	1.116	1.603	0.641	0.573	0.59	0.789	1.601	1.859	3.54	1.229	1.623	1.467	0.526	0.627	0.646	0.825	COP9/signalosome complex subunit Csn2
CTGCTTAGCGTCGCACGGAT	GTTCCGGTTCCCTACGGGTT	rpl3703	SPAPB17E12.05	0.531	0.167	0.495	0.52	-0.13	-1.349	0.391	0.081	0.476	-0.017	1.003	0.727	-0.451	1.582	2.251	0.724	1.642	1.415	0.391	1.726	1.423	1.344	60S ribosomal protein L37 (predicted)
TTGGCCGCATAGTGACCTCC	ACTGCCCTGTGCGAAGCTGT	SPAPB17E12.08	SPAPB17E12.08	0.548	0.366	0.18	0.223	-0.522	-0.501	-0.094	-0.17	0.365	-0.2	-0.282	-0.155	-0.315	0.564	0.242	0.351	0.858	0.126	0.084	0.453	0.587	0.379	N-glycosylation protein (predicted)
AGTCGCCACGGTCGAGTGAA	TTGTAACCGGTCGGTGCCAC	SPAPB17E12.12c	SPAPB17E12.12c	-0.255	-0.328	-0.079	-0.123	-0.264	-0.128	-0.364	-0.195	-0.414	-0.272	-0.424	-0.023	0.222	0.089	-0.197	-0.057	0.377	-0.131	-0.13	0.204	0.221	0.281	mitochondrial coenzyme A/ diphosphate transporter (predicted)
TCGCCTAGGGTCGCTTTCGA	TATCCTACGGGTGCGCCCAA	SPAPB17E12.14c	SPAPB17E12.14c	0.253	-0.097	-0.181	-0.182	0.11	0.346	0.206	0.29	0.132	0.063	-0.168	-0.053	0.466	0.025	0.292	0.102	0.177	0.097	-0.219	0.22	0.459	0.181	6-phosphofructo-2-kinase (predicted)
CGGTGGTTTTTGGCGGTTTT	CGCGGCACACTGGGATTAGG	SPAC1565.01	SPAC1565.01	0.961	0.235	0.763	0.451	0.195	1.23	0.748	0.815	0.167	-0.246	1.352	-0.035	2.653	1.379	2.13	0.323	1.271	0.82	3.292	0.316	0.371	0.145	conserved fungal protein
TCGCTTTCCCGGCTCCATAT	CGCTACTGCACGGCCCAAAA	SPAC1565.03	SPAC1565.03	-0.158	-0.52	0.13	0.176	-0.291	0.212	-0.652	0.146	-0.064	-0.219	-0.28	-0.669	0.362	-0.246	-0.097	-0.285	-0.14	-0.014	-0.292	-0.531	-0.428	-0.611	sequence orphan
CTGCTCGGGGTGATGGGTTT	CCGTGAAAAATGATGCGGGG	ste4	SPAC1565.04c	8.206	9.262	9.286	9.314	7.214	9.202	9.938	7.433	7.269	9.416	8.509	8.494	6.829	8.96	7.061	6.35	8.387	8.774	7.802	10.294	9.347	9.827	adaptor protein Ste4
GCCCCGCACGTACATACACG	TCTTGTGCGCCTCCGGTAGA	spg1	SPAC1565.06c	-0.233	-0.088	-0.332	-0.234	0.063	0.419	0.06	0.149	0.208	0.277	-0.134	0.171	0.588	0.005	0.15	-0.034	-0.017	-0.001	-0.217	0.023	-0.035	-0.058	GTPase Spg1
TAATTCATCGCCCCGGTTGC		SPAC1565.07c	SPAC1565.07c	0.591	2.77	2.087	1.902	2.772	0.724	3.102	1.004	0.647	1.715	3.457	2.977	1.315	0.608	0.446	0.769	0.374	0.161	1.355	2.014	1.353	1.501	TATA-binding protein (predicted)
GGGTATCGCGCAGGGCTTCT	CCATCCCGGGCCTAAAATCA	fsv1	SPAC6F12.03c	0.83	1.398	1.261	1.644	0.47	-0.396	-0.023	-0.376	0.651	0.786	0.117	2.4	-1.454	0.192	-0.791	1.041	1.849	2.522	0.633	0.313	1.806	1.992	SNARE Fsv1
TACCCAACGCGATCCCAGGT	CCGGGGAACTCGATCGCAAC	SPAC6F12.04	SPAC6F12.04	-0.465	-0.216	-0.487	-0.3	-0.225	-0.07	-0.159	-0.216	-0.025	0.033	-0.312	-0.183	0.278	-0.294	-0.009	-0.187	-0.21	-0.011	-0.271	-0.299	-0.263	-0.24	COPI-coated vesicle associated protein (predicted)
GGCAGCTTTAAATTGGGCGG	TAAAGCCCCGCCCAAAGTGA	SPAC6F12.06	SPAC6F12.06	0.03	-0.174	-0.039	-0.012	-0.072	-0.291	-0.054	0.081	0.076	-0.061	-0.273	-0.07	0.237	0.099	0.223	0.03	0.055	-0.058	-0.304	-0.072	-0.068	0.063	Rho GDP dissociation inhibitor Rdi1 (predicted)
AATGAACGTGGCCGAGCTGA	GCGAGATGGACAGGGCAAGG	ade3	SPAC6F12.10c	-0.061	-0.198	-0.054	-0.187	-0.241	-1.269	-0.646	-0.66	-0.198	-0.477	-1.305	-0.139	-1.235	-0.166	-0.292	0.114	-0.029	-0.036	-0.851	-0.215	-0.098	-0.275	phosphoribosylformylglycinamidine synthase Ade3 (predicted)
TGCCGGCCACACTGACCTAA	TGCGGGATCCTGTGCTGAAA	par2	SPAC6F12.12	0.155	-0.067	-0.022	-0.195	-0.156	-0.026	-0.261	0.025	-0.101	-0.074	-0.248	0.008	0.165	-0.024	0.163	-0.243	-0.072	-0.25	-0.291	-0.347	-0.111	-0.18	protein phosphatase regulatory subunit Par2
ACAGCGAGTTGGGTGGGGCC	GACGACCCCCAAGACCTGCA	fin1	SPAC19E9.02	-0.506	-0.459	-0.448	-0.022	0.115	1.473	-0.481	1.061	-0.33	-0.201	-0.635	-0.885	0.758	-0.351	1.085	-0.829	-1.513	-0.922	-0.207	-0.53	-0.398	-0.627	serine/threonine protein kinase, NIMA related Fin1
TCCGAGGAAGTGGGCTGCTG	AGATCCGAAATCACCGGCGC	cyp1	SPAC57A10.03	-0.19	-0.557	-0.051	-0.164	-0.314	-0.291	-0.878	-0.09	-0.257	-0.216	-0.515	-1.147	-0.731	-0.328	-0.247	-0.271	-0.326	-0.063	-0.746	-0.563	-0.305	-0.657	cyclophilin family peptidyl-prolyl cis-trans isomerase Cyp1
GACGACCCGCAAACAAGGCC	CTCGCAGCACCAATAACGCC	mug10	SPAC57A10.04	-0.195	-0.177	-0.19	-0.263	0.111	0.063	0.036	-0.114	-0.206	-0.091	0.061	0.167	0.101	-0.202	-0.211	-0.151	-0.171	-0.109	-0.017	-0.102	-0.251	-0.103	Rho guanine nucleotide exchange factor (predicted)
ACACTCGTGCGGCATGTCGA	ACCAGCATAAGGTCACGGCA	sgf11	SPAC57A10.14	0.959	0.663	1.093	0.921	0.502	-0.348	0.226	0.266	0.591	0.503	0.119	0.423	0.35	0.655	1.036	0.699	0.734	0.349	0.299	0.855	0.798	0.945	SAGA complex subunit Sgf11
TCATCCGCGACGCCTAGAGT		mug15	SPAC57A10.06	-0.228	0.085	-0.053	-0.158	0.351	-0.848	0.327	-0.25	-0.221	0.077	0.041	-0.086	-0.299	-0.031	-0.25	-0.092	-0.078	0.095	0.008	0.106	0.273	0.113	sequence orphan
CGGCTTACCCTGCACCCCAT	TGCAGCGAGTGGATGAGCCT	SPAC57A10.07	SPAC57A10.07	0.226	0.462	0.549	0.255	0.464	-0.346	0.132	-0.047	0.03	0.097	0.17	0.883	0.039	0.061	0.038	0.284	0.227	-0.148	0.077	0.311	0.404	0.486	conserved protein (fungal and protazoan)
GGGGGGGCCAGTGTGTGTAC	CCCTACTCGCCTATGCCGCC	SPAC57A10.08c	SPAC57A10.08c	-0.076	-0.496	-0.185	-0.201	-0.346	-0.438	-0.85	-0.307	-0.234	-0.226	-0.563	-0.924	-0.738	-0.264	-0.3	-0.229	-0.139	-0.192	-0.461	-0.54	-0.343	-0.463	carboxylic ester hydrolase activity (predicted)
TAGAACCCGCGCAGGCAAAG	AAGGATTCAGCGCAGATGCA	nhp6	SPAC57A10.09c	0.065	-0.107	-0.12	-0.056	-0.354	-0.308	-0.331	-0.391	-0.293	-0.613	-0.088	0.044	0.167	0.07	-0.035	-0.115	-0.021	-0.11	-0.185	-0.285	-0.184	-0.349	High-mobility group non-histone chromatin protein (predicted)
TCTTGCGTCCCGTTCCCAGC	CTTTAGAAGGCCGCACCCCA	sla1	SPAC57A10.10c	-0.344	0.127	-0.429	0	0.039	0.682	0.119	0.944	0.271	0.237	-0.579	-0.197	0.678	-0.253	0.263	-0.661	-0.338	-0.281	-0.533	-0.361	-0.011	-0.263	La protein homolog
CGGCACTGCGACATGTTCTG	TTGTAGCAGCGGGCTGCAGT	ura3	SPAC57A10.12c									-3.905														dihydroorotate dehydrogenase Ura3
GAGGCGGCGATTTGCTGGTG	GACGACCCCCGCCTACATGC	SPAC20G8.02	SPAC20G8.02	0.13	0.107	0.195	0.196	0.086	-0.671	-0.367	-0.72	-0.49	-0.369	-0.101	0.009	-0.415	-0.08	-0.532	0.16	-0.051	-0.221	0.193	0.409	0.045	0.366	mitochondrial DDHD family phospholipase (predicted)
TGTAACTGCGGGCTGGGTGA	GGCGCCTACGTTCATTCCGG	SPAC20G8.04c	SPAC20G8.04c	0.103	-0.248	-0.088	-0.214	0.025	-0.706	-0.217	-0.424	-0.011	-0.275	-0.609	0.281	-0.519	0.032	-0.528	-0.134	-0.001	-0.055	-0.605	-0.277	-0.111	-0.351	mitochondrial electron transfer flavoprotein-ubiquinone oxidoreductase (predicted)
ATCGGTTCGTTCAGCAGGCC	GCTGGATCATGTTGGCCCGA	erg2	SPAC20G8.07c	-0.079	-0.067	-0.193	-0.005	0.252	0.284	0.107	0.051	-0.192	0.091	0.154	-0.14	0.036	-0.064	-0.256	-0.031	-0.131	-0.196	-0.007	-0.207	-0.175	-0.281	C-8 sterol isomerase Erg2
	ACCCCTTCCCGCTACGGTCT	fft1	SPAC20G8.08c	-0.026	0.197	0.317	-0.161	0.866	0.523	0.698	0.448	0.265	0.631	0.859	0.653	0.635	-0.261	0.011	-0.042	0.25	0.255	0.772	0.402	0.039	0.896	fun thirty related protein Fft1 (predicted)
CATGCAGCTCCACACCCGGT	ATCACGTCCCAGCTTCCCGG	SPAC20G8.09c	SPAC20G8.09c	-0.205	0.176	-0.498	-0.073	-0.192	0.326	0.248	-0.146	-0.169	0.144	-0.215	-0.153	0.447	-0.121	0.039	0.022	-0.203	0.036	-0.144	0.038	0.031	0.039	ribosome biogenesis ATPase (predicted)
GCTCACGCCCTTCTCACCGA	AGGCCATTCCCGCTGTACGC	atg6	SPAC20G8.10c	0.265	0.886	0.588	1.73	3.332	3.449	1.462	1.588	0.785	1.265	1.554	2.811	3.058	0.961	2.365	4.227	1.129	1.67	1.499	3.448	3.211	3.348	beclin family protein, involved in autophagy
GCGCCCGCGTACTATTCACG	TTAGACGACACGCCCCAATC	meu34	SPAC3A12.03c	0.106	-0.038	0.111	-0.006	0.354	0.341	0.151	0.21	-0.029	0.372	0.306	0.037	0.316	-0.059	0.108	-0.09	-0.09	0.343	0.247	-0.035	-0.129	0.058	ubiquitin-protein ligase E3 Meu34 (predicted)
GGAGACGGGCAAGAAGACCG	GACCCTCGCCTCCTTGCTGC	SPAC3A12.06c	SPAC3A12.06c	0.088	-0.106	0.043	-0.161	-0.704	0.066	-0.166	-0.283	-0.64	-0.745	-0.19	-0.077	-0.055	0.085	-0.252	-0.667	-0.314	-0.14	0.062	0.019	-0.095	-0.099	sodium/calcium exchanger (predicted)
TTCCGGGCGTGGCTTTCATA	GAACGGGTGCGAAGATTGGG	SPAC3A12.08	SPAC3A12.08	0.5	0.154	0.191	0.371	0.269	0.314	0.373	0.107	0.249	0.516	0.452	0.326	0.041	0.234	-0.002	0.349	0.262	0.123	0.043	0.66	0.485	0.524	conserved fungal protein
TTGAGCGAAAGAGCGGGGTT	AGAAGCCGGAGGGAAATTTA	SPAC3A12.09c	SPAC3A12.09c	-0.236	0.647	0.172	0.464	0.847	-0.158	0.158	-0.261	0.353	0.535	-0.322	0.439	-0.54	0.02	-0.19	0.161	0.654	0.421	-0.419	0.241	0.33	0.333	urease accessory protein UreD (predicted)
AACCGACGGAAGCGCTGCTA	TGGCCGGCGAGGTTTATTTT	rpl2001	SPAC3A12.10	1.065	0.962	0.997	0.96	0.628	-1.352	1.089	0.183	-0.049	-0.077	1.289	1.716	-1.66	1.05	1.783	0.781	0.3	0.557	0.288	0.888	0.782	1.104	60S ribosomal protein L20a (predicted)
ACCGGGATCACACGTAGGGG	CGCAACGCGCGCTCTCTATC	atp11	SPAC3A12.12	3.413	2.2	2.612	2.006	-0.121	1.918	0.666	3.935	1.537	0.234	1.299	-0.886	2.998	2.111	8.07	0.181	2.049	2.365	3.597	1.649	2.19	2.138	F1-ATPase chaperone Atp11 (predicted)
CGCAAACATGTCTCCCCCAT	TGGATGGGCCGCAGGATATT	SPAC3A12.13c	SPAC3A12.13c	2.104	1.387	1.786	0.772	0.138	-1.049	0.191	0.325	0.145	0.102	1.805	0.406	-1.562	0.749	1.032	0.263	2.358	0.611	2.437	0.596	0.853	0.794	translation initiation factor eIF3j (p35)
CGCTCCCCGCCGAAATTTAC	TCACCCTCCCAACGACCCAA	cys12	SPAC3A12.17c	-0.091	-0.163	-0.236	-0.024	0.317	0.078	0.181	-0.147	-0.175	0.027	-0.124	0.052	-0.032	-0.057	-0.452	-0.312	-0.073	-0.541	-0.474	-0.024	-0.065	-0.077	cysteine synthase Cys12
GCAAATAGCAAAGCGCACCC	CCCGGGAGTAGCTTGGAGGC	SPAC9.02c	SPAC9.02c	0.682	0.306	0.256	-0.005	-0.121	2.44	0.23	1.633	0.079	-0.102	0.407	-0.086	2.692	0.166	1.863	-0.064	-0.27	-0.291	0.4	0.091	0.215	0.367	polyamine N-acetyltransferase (predicted)
TGCCCGACAGCACATGCAAC	TTACTGCGGCCTGACCACCA	SPAC9.07c	SPAC9.07c	-0.177	-0.36	0.056	-0.067	-0.355	-0.285	-1.005	-0.334	-0.059	-0.259	-0.529	-0.61	-0.538	-0.189	-0.339	0.002	-0.105	-0.056	-0.434	-0.518	-0.28	-0.807	GTPase Rbg1 (predicted)
	CTCCACATGTCCTGCCCCGA	SPAC9.08c	SPAC9.08c	0.471	-0.591	0.102	0.301	-0.191	0.213	-0.645	-0.028	0.246	0.218	-0.411	-0.883	0.086	-0.435	-0.531	-0.375	-0.192	0.068	-0.748	-0.431	-0.272	-0.706	steroid reductase (predicted)
TTGTCGTGTTGTGGGTCGGG	ACGGCTGCTTTGCTGGCTTC	thi9	SPAC9.10	-0.29	-0.181	-0.196	-0.301	0.126	-0.919	-0.061	-0.358	-0.119	-0.016	-0.072	-0.379	-0.954	-0.142	-0.213	-0.103	-0.026	-0.226	0.025	-0.044	-0.103	-0.187	thiamine transporter Thi9
TCGAACCCCTCAAACACGCC	ACAAGGATTCGGGGGCAGCA	SPAC9.11	SPAC9.11	0.02	-0.055	-0.142	-0.152	0.132	0.199	0.155	0.082	0.035	0.216	0.327	0.085	0.432	-0.018	0.037	0.083	0.011	0.078	0.234	0.029	0.094	0.109	sequence orphan
CGCCCGCTAGCCCTCTCTGA	CGACATGCAAGCCGGGGAAC	cwf16	SPAC9.13c	0.047	0.513	0.135	0.07	0.327	0.222	0.725	-0.094	0.075	0.373	0.087	0.758	0.358	0.062	0.024	0.126	0.177	0.077	0.47	0.356	0.141	0.28	splicing factor (predicted)
ACCCGACCACTTTGCCACCC	GCGGCCTCTTGTTCTTACCA	SPAC5D6.13	SPAC5D6.13	0.497	0.292	0.303	0.481	0.098	0.473	0.193	-0.195	0.215	0.132	0.037	0.631	0.483	0.259	-0.032	0.468	-0.113	0.072	0.005	0.168	0.34	0.555	Golgi phosphoprotein 3 family (predicted)
TTGGTGCTTTCGTGTCGGGA	TTCGGGGCGGACCTATAGCG	mug116	SPAC5D6.10c	-0.349	-0.497	-0.349	-0.389	-0.154	-0.429	-0.33	-0.291	0.033	-0.105	-0.432	-0.036	0.162	-0.162	0.131	-0.118	0.067	0.058	-0.294	-0.071	0.138	0.1	sequence orphan
CGTTCGATTTCTGGTGCCGC	CACGCTTGGGGGTTTCCGAT	mug86	SPAC5D6.09c	-0.458	-0.328	-0.258	-0.435	-0.262	-0.266	-0.102	-0.265	-0.061	-0.246	-0.259	-0.365	-0.565	-0.132	-0.303	-0.113	-0.073	-0.352	-0.219	-0.308	-0.275	-0.264	acetate transmembrane transporter (predicted)
GACAGCGGTCAGCGGGCATT	TGCCTCCCCAACACCCCCTT	mes1	SPAC5D6.08c	-0.065	-0.061	0.043	-0.095	0.083	0.226	0.059	0.094	0.201	0.168	-0.007	0.37	0.342	-0.147	0.117	-0.04	0.143	0.176	-0.006	0.299	0.589	0.537	meiosis II protein Mes1
CAGCCGGCAGCGATATTTGG	TGGGCTTTCACGGGGTTCTT	pxa1	SPAC5D6.07c	-0.096	-0.117	-0.151	-0.167	0.051	-0.318	0.105	-0.119	-0.08	0.086	0.407	-0.21	-0.906	-0.301	-0.167	-0.016	-0.309	-0.227	0.434	-0.086	-0.149	-0.008	PXA domain protein Pxa1
GCGGCACGACAGGGACGAAT	TGAAGATGTGGGCCCGCGAA	sep11	SPAC5D6.05	0.931	0.948	0.816	0.812	-0.203	-0.212	0.39	-0.124	0.527	-0.282	-0.209	-0.018	0.46	0.369	0.15	0.572	0.386	0.426	0.344	0.065	0.679	1.377	mediator complex subunit Pmc6
TTGTACGGGAGTCCACCAGC	TCATCACGCCTCCCAGGATG	SPAC5D6.04	SPAC5D6.04	0.763	0.51	1.256	2.066	1.819	-0.52	2.642	0.066	-0.584	1.679	2.054	1.789	1.37	-0.077	-0.245	0.539	0.156	0.455	2.119	1.874	1.401	1.115	auxin family transmembrane transporter (predicted)
CCCAAGAAACCAGCAACGCA	CCCCCATGCGCCCTACCTCT	mug165	SPAC5D6.02c	0.309	0.177	0.359	0.077	-0.367	-1.199	-0.283	-0.526	0.061	-0.097	-0.416	-0.474	-1.313	-0.058	-0.025	0.072	0.426	0.008	-0.284	0.361	0.554	0.497	sequence orphan
CGCCGCGCTAGAGAAATGAA	GAACGAAACGCGCACCTGGA	rps2202	SPAC5D6.01	0.389	0.637	0.443	0.126	-0.14	-0.588	0.53	-0.064	0.069	0.014	0.434	0.318	-0.88	0.391	0.508	0.376	0.814	0.639	-0.181	0.876	0.976	0.773	40S ribosomal protein S15a (predicted)
ACCCCCACCCAGGAAACGCT	CAGGCAGAAGGCGGGGTCAG	SPAC57A7.13	SPAC57A7.13	0.225	0.076	0.439	0.279	-0.252	-0.947	-0.434	-0.26	0.149	-0.532	-0.313	-0.25	-1.519	0.118	-0.171	0.489	0.59	0.234	0.016	0.042	0.295	-0.078	RNA-binding protein, involved in splicing (predicted)
GGGCGGCCTTCTCTGGTAGC	GAGAGTTGGTCGGAACCGGC	SPAC57A7.12	SPAC57A7.12	0.884	-0.057	0.647	0.862	0.041	-1.554	0.39	0.049	0.116	-0.688	0.591	0.643	-2.579	1.686	1.171	0.473	0.23	0.157	-0.905	-0.182	-0.075	-0.282	heat shock protein Pdr13 (predicted)
CACGGCAGCAGCGAAGTTGA	ACGGTCCGCACCCAGCGTAG	SPAC57A7.09	SPAC57A7.09	0.042	0.073	0.125	0.177	0.563	0.359	0.256	0.138	0.254	0.335	0.479	0.797	0.537	-0.059	0.02	0.277	0.107	-0.01	0.211	0.124	-0.073	-0.021	human RNF family homolog
AAGCGCAGTCGGCAACACCA	ACCGGACGTGCACCAATGGG	pzh1	SPAC57A7.08	-0.083	0.122	0.129	0.146	0.652	1.963	2.877	2.376	0.169	-0.014	0.264	0.901	2.8	3.437	3.146	-0.018	0.15	-0.143	1.192	0.476	0.187	0.199	serine/threonine protein phosphatase Pzh1
TTCTTACGTGGGGGGGGCAG	GGACACGTGGCGCGAAACAG	SPAC57A7.07c	SPAC57A7.07c	-0.15	-0.008	-0.154	-0.062	0.122	0.524	0.099	0.001	0.071	0.14	0.503	-0.089	0.083	-0.2	-0.379	-0.571	-0.345	-0.272	-0.224	-0.127	-0.192	-0.173	homocysteine methyltransferase (predicted)
GCCCAGCGCCGTACAACAAT	CCGCCCCCAAAAACCTTCAG	SPAC57A7.05	SPAC57A7.05	0.151	0	0.008	0.095	0.434	0.796	0.003	0.393	0.465	0.472	-0.017	0.208	1.051	-0.147	0.144	0.15	0.393	0.247	-0.055	0.544	0.594	0.461	conserved protein
CTGAGACGGGAGGAGCGGAG	CTGCTCCTTGCGTCTTTGCG	SPAC167.07c	SPAC167.07c	-0.092	0.013	-0.116	-0.16	0.193	-0.866	0.31	-0.453	-0.098	0.016	1.877	0.747	-1.093	0.422	0.261	0.57	0.052	0.261	1.805	-0.125	-0.242	-0.203	ubiquitin-protein ligase E3 (predicted)
TCCGCGCCCATGAACAACAC	ACGGGGCAGGTTTGGGGATA	mug143	SPAC167.06c	-0.221	-0.44	-0.242	-0.115	-0.626	-0.015	-0.91	0.015	-0.076	-0.654	-0.527	-0.89	0.02	-0.187	0.059	-0.333	-0.086	-0.14	-0.281	-0.654	-0.346	-0.477	sequence orphan
TCCGCCCCTCCGACGTCATT	GAGCGTCGTTTCGTTGCCAG	pam17	SPAC167.04	-0.361	0.137	-0.326	0.107	-0.17	0.819	0.144	-0.144	-0.325	-0.548	-0.524	0.038	0.533	0.212	-0.172	-0.04	-0.512	-0.393	-0.31	0.242	-0.052	0.083	TIM23 translocase complex-associated motor subunit Pam17 (predicted)
AATTGTGCGAGGTGGTCCGG	AGGCGACGAGACCGGGACTT	ire1	SPAC167.01	-0.417	-0.258	-0.341	-0.743	-0.294	0.536	-0.188	0.626	-0.283	-0.523	-0.656	-0.049	1.447	0.538	0.963	-0.163	-0.594	-0.507	-0.252	-0.522	-0.164	-0.572	serine/threonine protein kinase Ppk4/ sensor for unfolded proteins in the ER (predicted)
TTGTGCATCTACCGGCCGTG	CGCGAGATACCCCCGGAAAT	SPAC1705.02	SPAC1705.02	0.01	-0.305	0.024	-0.161	-0.438	-0.163	-0.817	-0.249	0.108	-0.304	-0.168	-0.825	-0.095	-0.404	0.089	-0.343	-0.365	-0.482	0.088	-0.422	-0.002	-0.146	human 4F5S homolog
CTTCCTTCGTGTTGGGGCGT		srb10	SPAC23H4.17c	0.755	-0.135	0.144	-0.13	-0.062	-0.915	0.543	-0.07	-0.056	-0.142	1.659	0.265	-0.991	1.283	0.525	0.807	0.534	0.276	0.536	-0.044	0.267	0.192	cyclin-dependent protein Srb mediator subunit kinase Srb10
GTGGGCGCTGGGGTACGTAA	CGACGGCGGGCAAGAGATAT	SPAC23H4.16c	SPAC23H4.16c	0.477	0.288	0.119	0.153	-0.172	0.553	0.183	0.43	-0.201	-0.283	0.81	0.336	0.688	0.811	0.667	0.28	0.477	0.6	0.674	0.333	0.317	0.289	sequence orphan
AGGGCGCGGAATTAAGGTCG	TAAAGGGACGGGGGAGCTGA	SPAC23H4.13c	SPAC23H4.13c	-0.167	-0.039	-0.164	-0.213	-0.039	-0.111	0.041	-0.217	-0.216	-0.053	0.166	0.245	0.295	-0.129	-0.039	0.075	0.053	-0.017	0.229	0.099	0.004	0.341	sequence orphan
TTTCCTCCCTCGCTCCGTGT	GGAAAGTTAGCGCGCCATGG	thi4	SPAC23H4.10c	-0.522	-0.384	-0.487	0.055	-0.039	1.197	0.389	1.164	0.288	-0.024	-0.446	-0.502	0.069	-0.294	-0.445	-0.247	-0.278	-0.373	-0.429	-0.34	-0.429	-0.581	thiamine-phosphate dipyrophosphorylase/hydroxyethylthiazole kinase
CCTCCCCGGCAAATCTCAGC	TAGGGCAGGCAATGGGAACC	cdb4	SPAC23H4.09	0.047	-0.58	0.075	-0.036	-0.327	0.059	-0.81	0.276	-0.005	-0.346	-0.709	-0.403	0.337	-0.191	0.239	-0.168	-0.196	-0.021	-0.388	-0.437	-0.173	-0.242	curved DNA-binding protein Cdb4, peptidase family
CGCCGAGGTACCAAATCAAA	CCTAGGCCACCCCCCGATGT	iwr1	SPAC23H4.08	-0.17	-0.068	-0.246	-0.084	-0.058	0.511	-0.161	0.359	-0.203	0.178	-0.125	0.027	0.693	0.133	0.923	0.032	0.207	0.408	0.616	0.468	0.51	0.45	RNA polymerase II nuclear import protein Iwr1 (predicted)
AACTGCTGGCTCTGGTGCCC	ACCGACGCCACTCACCAAGC	ppk9	SPAC23H4.02	-0.114	-0.098	-0.02	-0.118	-0.315	0.851	-0.065	0.338	0.217	0.221	-0.116	0.115	1.367	-0.186	0.367	-0.07	-0.058	-0.049	-0.351	0.258	-0.069	0.119	serine/threonine protein kinase Ppk9 (predicted)
CGAGAAAGCTGAGGCCGGAG	TTGGTCGCAGGGTTGGTTTG	SPAC23H4.01c	SPAC23H4.01c	-0.057	-0.173	0.11	0.012	0.038	-0.072	0.097	0.204	0.22	0.33	0.001	0.028	0.037	0.198	0.55	0.069	0.344	0.32	-0.156	0.485	0.509	0.612	sterol binding ankyrin repeat protein (predicted)
TTTTCTTGCTCAGGGCCGCT	GCACGCACTCACCTCCGAAA	SPAP27G11.02	SPAP27G11.02	-0.51	-0.277	-0.302	-0.206	-0.574	-0.16	-0.337	-0.498	-0.301	-0.391	-0.6	-0.589	-0.432	-0.339	-0.66	-0.469	-0.408	-0.419	-0.655	-0.412	-0.332	-0.582	TPR repeat protein, involved in mitochondrial protein turnover (predicted)
ACGAACCGCCTGGAACCGAA	TGTGGCTGGCGTTCTCGTGT	meu32	SPAP27G11.08c	-0.116	-0.058	0.05	-0.166	0.171	-0.074	-0.083	0.046	-0.296	-0.017	0.033	0.157	0.442	-0.035	-0.155	-0.159	-0.107	-0.086	0.299	0.112	-0.128	-0.132	sequence orphan Meu32
GTCACTAGGCAAACCCCGCG	GGGGTGGGCCTGAGTTCTGA	SPAP27G11.11c	SPAP27G11.11c	-0.705	0.041	-0.382	-0.265	0.187	0.126	0.2	-0.21	-0.198	0.111	0.318	0.4	0.411	-0.285	-0.326	0.04	-0.469	-0.265	0.176	-0.199	-0.28	-0.082	dubious
TGCCAGGTCGCTAGCTAGGA	AAGCGACGATCTGTCGGTTC	SPAP27G11.16	SPAP27G11.16	0.041	0.172	-0.224	-0.073	-0.48	-0.382	-0.045	-0.298	0.302	-0.241	-0.201	-0.347	-0.473	0.106	-0.104	-2.027	0.062	-0.054	-0.19	0.211	0.457	0.552	sequence orphan
TACATGGCTTGCGCGGAAAG		SPAP27G11.12	SPAP27G11.12	-0.305	-0.267	-0.083	-0.276	0.214	0.659	0.39	0.886	0.278	0.175	0.331	-0.126	0.461	-0.06	-0.067	-0.262	-0.056	-0.122	-0.095	-0.1	-0.224	-0.289	human C17orf28 ortholog 1
GGCGAATGGGCAATTGGTTC	TCGCTTATTGCCCATCCCGG	SPAP27G11.14c	SPAP27G11.14c	3.425	2.331	2.393	1.965	0.478	3.394	2.493	5.885	1.256	0.955	4.367	1.559	4.022	1.971	5.986	1.078	1.788	2.089	3.911	2.937	2.876	3.179	sequence orphan
CGACGAACGAACTGGCACGG	CGGGTCTGAGGGGCGATAAG;CGGGTCTGAGGGGCCGATAA	slx1	SPAP27G11.15	-0.18	-0.238	-0.116	-0.275	0.137	0.042	-0.14	-0.256	-0.066	0.007	-0.216	-0.049	-0.239	-0.411	-0.319	-0.098	-0.199	-0.303	-0.141	0.116	-0.168	0.044	structure-specific endonuclease catalytic subunit
CGCGGCGCCTTACATGAGAA	TTAGCGGGTGGGCCGATGTT	SPAC343.04c	SPAC343.04c	0.464	0.41	0.167	0.215	0.173	0.332	0.481	0.229	-0.235	0.056	1.103	0.98	0.736	0.403	0.64	0.196	0.413	0.147	0.732	0.504	0.311	0.373	WD repeat protein, human WDR26 family, ubiquitin ligase complex subunit (predicted)
GTGGCTGGGTCGGGTACGTC	TCCGACCGCACAAGCACTCA	SPAC343.06c	SPAC343.06c	-0.285	-0.403	-0.094	-0.073	0.015	0.669	0.018	0.068	0.052	0.464	0.006	0.126	0.701	-0.396	-0.164	-0.028	-0.139	0.214	0.033	-0.205	-0.421	-0.333	phospholipid scramblase (predicted)
GTCTCCACTGCCCCTCCGCT	TGGTCTATCGGGGGGGAGCA	mug28	SPAC343.07	0.348	0.329	0.133	-0.003	0.628	1.302	0.93	1.213	0.546	0.723	0.232	0.515	1.057	0.256	0.866	0.308	-0.261	-0.081	0.056	0.398	0.272	0.536	RNA-binding protein Mug28
GTTGGCGGGGGGGATATGTT	AATGGGTGCAGCGGTTTGGC	met11	SPAC343.10	0.227	-0.037	0.195	-0.208	0.637	1.943	1.704	1.642	0.71	0.97	0.302	-0.041	1.799	1.769	1.462	-0.252	0.152	0.067	-0.22	-0.26	-0.135	-0.116	methylenetetrahydrofolate reductase Met11
ACGCAAGAGAGAGGGTCGGG	ACCCCACGCCCACGAGTTGT	msc1	SPAC343.11c	-0.097	-0.251	-0.28	-0.17	-0.155	-0.185	0.013	-0.052	-0.07	-0.245	-0.65	-0.202	-0.194	-0.227	-0.303	-0.115	-0.37	-0.432	-0.358	-0.271	-0.322	-0.298	multi-copy suppressor of Chk1
GCCCCCTCTCGATAGCCGTT	TGGCGATCTTCCACTGGCGG	rds1	SPAC343.12	1.638	0.944	0.607	0.548	1.532	1.728	2.894	1.678	0.852	0.226	2.948	1.658	1.39	2.546	1.655	1.898	0.84	0.551	1.467	0.396	0.37	0.551	conserved fungal protein
TTAGACTAGCGCACGCCGTG	AGTACGCGACGTGTGTCTGT	SPAC343.20	SPAC343.20	-0.884	-0.362	-1.102	-0.542	-0.402	-0.323	0.405	-0.748	0.216	-0.126	0.279	-0.346	-0.589	-0.064	-0.516	-0.434	0.153	0.023	-0.104	-0.391	0.367	-0.367	dubious
ACCACAAGCCTCACGCCCCA	CCCATCGCAAACCTGCCCAC	tit1	SPAC343.15	0.448	0.001	0.239	-0.004	-0.037	0.861	-0.027	1.358	0.323	0.229	-0.162	0.239	1.205	0.084	1.344	-0.29	0.198	0.24	0.215	-0.233	0.095	0.063	tRNA isopentenyltransferase (predicted)
AAGCGGTGAATCGGTGGCCA	GACGCGCGAGGTTGGTTTCA	lys2	SPAC343.16	3.065	1.731	2.118	0.672	0.899	4.767	4.403	3.188	2.068	2.157	0.646	1.037	2.73	3.385	2.445	0.017	3.193	1.053	0.615	1.597	1.129	1.109	homoaconitate hydratase Lys2
CCGAAATACGCCTCCAAGCC	AGACGGGGACGGGAAAGGGT	rfp2	SPAC343.18	0.053	-0.167	-0.036	-0.103	-0.122	0.044	-0.071	-0.01	-0.045	-0.198	-0.552	0.153	0.879	0.209	0.206	0.134	-0.013	0.072	-0.07	0.035	-0.024	0.067	SUMO-targeted ubiquitin-protein ligase subunit Rfp2
CGCAAACGTAGGCGGGATGT	CGCAAACGGCGAGGGGTCTA	bst1	SPAC824.02	5.117	4.669	3.187	3.308	0.934	3.438	2.547	3.118	2.81	1.16	1.269	3.787	4.989	3.028	5.044	3.055	3.288	3.889	3.793	3.297	3.537	4.205	GPI inositol deacylase Bst1 (predicted)
TTTCCGCGATATGTGGGCTG	TGGGGATTGTCGGCTTATGC	SPAC824.04	SPAC824.04	6.94	3.992	3.098	4.503	1	3.866	1.943	2.639	1.635	1.524	1.098	2.309	5.041	2.625	3.842	1.549	3.262	4.84	0.786	6.742	4.351	2.336	WD repeat protein (predicted)
AGTCTTTGATTTGCGGCGGG	CGTTGCGTTGCGGTTTTGGT	vps16	SPAC824.05	0.047	0.715	0.388	0.388	-0.489	-0.136	-0.191	-0.356	-0.022	-0.329	-0.868	-0.149	0.585	0.306	-0.028	0.44	-0.058	0.008	0.001	-0.191	0.014	0.424	HOPS complex subunit Vps16 (predicted)
GCTTGGCCTCCTCCCTGCTT	CCCAGCCCGACCAATAGCAT	SPAC824.07	SPAC824.07	0.07	0.285	0.074	0.21	0.333	0.591	0.267	0.239	0.106	0.29	0.284	0.359	0.906	0.373	0.325	0.34	0.481	0.462	0.486	0.566	0.656	0.744	hydroxyacylglutathione hydrolase (predicted)
GTGGCAACCCTAAGGCGGGA	TAGGCGGAGCGTCGGTCAAG	gda1	SPAC824.08	0.3	0.646	0.56	0.625	0.608	0.738	0.647	0.527	0.269	0.403	0.567	1.505	1.835	0.518	0.439	0.333	0.131	0.126	0.611	0.505	0.313	0.445	guanosine-diphosphatase Gda1
TTCCAAGTTGCGCCGACATG	CGGCGAGTGCGACATGTTTT	SPAC824.09c	SPAC824.09c	2.107	0.746	0.664	0.649	0.406	0.953	0.851	0.645	0.551	0.075	1.146	0.431	0.451	1.153	0.722	0.859	0.696	0.421	1.247	0.438	0.742	0.448	GTPase activating protein (predicted)
CGGGGTTGGCGCTAAGGGAA	ACCGCCCCATTTGTCTCGTT	swi6	SPAC664.01c	0.596	0.342	0.225	0.732	0.931	1.258	1.131	0.839	0.498	0.873	0.634	1.569	1.186	0.628	0.477	1.03	0.407	0.411	0.287	0.856	0.791	0.699	chromodomain protein Swi6
ACCGTCGTTGCGCCACTCTG	GAATGACGTAGCGGCCTGCG	arp8	SPAC664.02c	1.915	1.211	1.04	0.585	0.512	2.263	1.308	3.094	0.804	0.636	0.595	0.279	2.555	0.544	1.879	-0.344	-0.577	-0.272	0.449	1.034	0.596	0.684	actin-like protein, Ino80 complex subunit Arp8
TTGGGGATTCTTTGCGGACA	GCTGGAGAAAAGACGGCGGA	SPAC664.03	SPAC664.03	3.292	2.22	3.024	2.147	1.24	4.008	2.375	4.478	1.035	1.163	1.856	2.714	5.507	2.746	5.225	2.981	1.987	1.729	2.38	3.423	3.252	3.908	RNA polymerase II associated Paf1 complex (predicted)
CCGCAGTGCACCCTTCCCAT	TGCTAGTTCCGTCGAGGCCC	rps1602	SPAC664.04c	0.228	0.089	0.389	0.166	-0.041	-1.096	-0.079	-0.166	-0.009	-0.036	0.788	0.413	-1.42	0.249	0.429	0.391	0.592	1	-0.039	0.129	0.199	-0.044	40S ribosomal protein S16 (predicted)
AGGGTAACGCGGTATTGCGG	GGCGGCTTCTCCCTTCCGAA	rad9	SPAC664.07c	0.428	0.064	-0.048	0.17	-0.142	0.359	0.018	0.359	0.094	0.12	-0.036	-0.018	0.715	0.153	0.476	0.296	0.18	0.253	0.202	0.249	0.282	0.109	checkpoint clamp complex protein Rad9
TAGTGCACCTGCGTGACACA	AACGAAAGCGAAAATGGGCG	klp2	SPAC664.10	0.086	-0.095	0.182	-0.038	-0.324	-0.02	-0.355	0.224	0.049	-0.124	-0.411	-0.217	0.266	0.052	0.305	-0.055	0.229	0.206	-0.106	0.083	0.3	0.376	kinesin-like protein Klp2
AACCCGGGACTCGAACGCTA	TGAGCAGGCACGGAGGAGCA	SPAC664.12c	SPAC664.12c	0.19	0.477	0.638	0.353	0.159	0.058	0.745	0.063	-0.142	0.474	0.149	0.413	-0.271	0.582	0.066	0.469	0.356	0.366	0.187	0.809	0.669	0.813	mitochondrial succinate dehydrogenase assembly factor 1 (predicted)
TGACAGGGTGCGGAGTGGGT		SPAC664.13	SPAC664.13	0.336	1.546	2.139	1.041	1.845	-0.498	2.254	0.222	0.102	1.612	2.303	2.204	1.362	0.382	0.181	1.037	0.447	0.186	1.343	1.073	0.887	0.714	sequence orphan
TGCGGGACCAGGGAACAACG	ACATTGGGTTAGGGCTGCGG	amt2	SPAC664.14	-0.032	-0.204	-0.291	-0.194	-0.229	-1.631	-0.193	-0.614	-0.151	-0.119	0.388	-0.191	-2.761	-0.115	-0.673	1.804	0.034	0.176	-0.062	-0.095	-0.059	-0.278	ammonium transporter Amt2
ATACGTTCGGAGGGATGCGG		caf4	SPAC664.15	0.37	0.354	0.574	0.402	0.885	0.228	0.676	0.176	0.084	0.532	0.753	0.876	0.191	0.326	0.051	0.485	0.373	0.383	0.646	0.252	0.305	0.16	CCR4-Not complex subunit Caf4/Mdv1 (predicted)
TTGCGAGGTAAAGCCGGGGA	GCCCCTACCAGTTCGGCCCT	cmk1	SPACUNK12.02c	0.133	0.274	0.169	0.184	0.102	0.246	0.236	0.168	0.25	0.311	0.029	0.197	0.833	-0.02	0.153	0.09	-0.073	-0.135	-0.195	0.156	0.11	0.049	calcium/calmodulin-dependent protein kinase Cmk1
GACGAGGGGGGGAGGATGGT	TTGCGGTCTTCCGTGCCATT	kha1	SPAC105.01c	-0.167	-0.226	0.014	0.053	0.006	0.016	-0.193	-0.022	-0.075	-0.18	-0.374	0.145	0.52	-0.033	-0.149	0.086	0.048	-0.052	0.033	0.089	0.205	0.093	potassium ion/proton antiporter Kha1 (predicted)
CGCCGGTTCGCTAGGAGGTT	CGGGCGATGGGAGGAGAGAC	SPAC105.02c	SPAC105.02c	0.976	-0.131	1.48	1.617	1.03	1.08	2.848	0.548	0.63	1.086	2.232	1.69	1.284	3.475	1.75	0.932	1.788	2.188	1.786	1.048	1.007	0.722	ankyrin repeat protein, implicated in meiosis
CTGGCCGCTGACTGCGTGTT	CCACTCTCACGCACGCAAGC	SPAC105.03c	SPAC105.03c	-0.053	-0.084	0.062	0.169	0.064	0.233	0.03	0.169	0.13	0.068	-0.06	0.24	0.646	0.14	0.332	0.508	0.504	0.575	0.732	0.49	0.452	0.475	transcription factor (predicted)
GCGGGGAGCTTATGTTGGCG	CTGACTTGCCCCACCGCGAT	pex6	SPAC17A5.01	0.704	0.435	0.636	0.348	0.12	0.376	0.009	0.44	0.189	0.179	0.118	0.267	0.93	0.52	0.828	0.073	0.818	0.985	0.56	0.354	0.524	0.479	peroxin-6 (predicted)
AGGGCTCACTGATCAGAGCG	GGGTTTACGCCGGATCAGGT	rec25	SPAC17A5.18c	-0.232	-0.022	0.315	0.159	0.322	0.197	0.485	-0.039	-0.179	0.289	0.953	0.984	0.376	0.035	-0.002	0.423	-0.071	0.055	0.348	0.225	0.277	0.121	meiotic recombination protein Rec25
TGGCTTTGGCGTCTGGGTTT	AGCCGTGGGGGTGGATGATG	dbr1	SPAC17A5.02c	1.392	1.915	1.135	0.367	0.389	-0.096	1.25	0.209	0.794	1.663	1.73	2.146	0.486	1.407	1.669	1.293	2.197	1.924	1.329	1.969	1.729	2.059	RNA lariat debranching enzyme Dbr1
GCCAAGCGAAAAATGCCCAC	GACAGGGTCTCGGGCAAGCA	mde10	SPAC17A5.04c	0.228	0.185	0.119	0.176	-0.101	-0.263	-0.075	-0.239	-0.272	-0.379	-0.066	0.129	-0.148	0.044	-0.062	0.198	-0.041	-0.193	0.08	0.19	0.085	0.23	spore wall assembly ADAM family peptidase Mde10
AGAGGGCAGACTTTGGGCGG	GGGTAGGGTGTGGCGCATCG	SPAC17A5.05c	SPAC17A5.05c	-0.252	0.109	0.165	0.118	0.27	-0.125	0.041	-0.187	-0.08	0.048	-0.074	0.488	0.197	-0.131	-0.245	0.205	-0.1	-0.306	0.024	-0.326	-0.386	-0.502	conserved fungal protein
AACAAATGCCTCTGCGCGGT	GCGCCACAGTCCTCATCCGA	ulp2	SPAC17A5.07c	0.193	0.462	-0.088	0.248	0.366	-0.124	0.535	-0.271	-0.152	0.288	0.566	0.735	1.024	-0.063	0.028	0.299	-0.296	0.358	0.439	0.235	0.17	0.396	SUMO deconjugating cysteine peptidase Ulp2 (predicted)
GCGTTCAGCCCGGCCCACAT	TAGGGCGGAGTGTGGGGAGT	SPAC17A5.08	SPAC17A5.08	2.038	0.936	1.233	0.746	-0.018	0.416	0.658	0.481	0.721	0.113	1.1	0.944	1.206	0.994	0.741	0.579	1.178	0.488	0.992	0.621	1.022	1.55	COPII-coated vesicle component Erp2/3/4 (predicted)
CCCGCCGCAGACATGTACAC	CACGGGCCTCCATCACACAC	SPAC17A5.09c	SPAC17A5.09c	-0.193	-0.089	-0.384	0.091	0.356	0.767	0.32	0.405	0.191	0.552	0.17	0.279	1.087	-0.046	0.324	0.226	-0.078	0.303	-0.084	0.324	0.152	-0.1	protein phosphatase regulatory subunit Glc9 (predicted)
CGCCCCGATCTGGTTTCTGA	GGGGCACGGGCAATTATCAA	SPAC17A5.10	SPAC17A5.10	0.026	0.312	-0.205	-0.033	0.594	0.375	0.197	0.326	0.084	0.292	0.107	0.481	0.383	-0.039	0.722	-0.065	-0.573	-0.112	0.634	0.027	-0.015	0.065	conserved fungal protein
	CGCGCACGGGTATGTTTGGG	rec12	SPAC17A5.11	-1.076	0.259	-0.017	-0.136	0.08	0.2	0.345	0.074	-0.128	0.034	-0.046	0.893	0.201	0.007	0.108	0.206	0.053	0.044	0.051	0.094	-0.052	0.136	endonuclease Rec12
	TCCCCGTTGTCGTCCTTTAA	exo2	SPAC17A5.14	4.006	2.221	2.622	2.436	0.146	-0.233	1.376	1.59	2.032	0.992	1.914	1.114	-1.667	2.892	1.729	1.827	2.122	1.942	0.895	1.471	1.063	0.979	exonuclease II Exo2
ACTGTCCGCCTACCCCCCGA	TCAAATCGCGCCCCAACATG	ftp105	SPAC17A5.16	-0.26	0.353	-0.166	-0.026	1.395	3.244	1.17	2.859	0.823	1.784	0.508	0.587	2.401	-0.009	3.201	0.157	-0.379	0.499	1.28	0.401	0.449	0.47	Ubp5 interacting protein Ftp105
GGAATTGTGCGGGGGAGACC	CTCGCGGTGGTTGGGCCTAT	SPAC1610.01	SPAC1610.01	0.569	0.227	0.393	0.281	0.059	0.292	-0.291	0.894	0.26	0.059	0.181	-0.275	-0.101	0.503	0.564	0.581	0.704	0.21	1.132	0.28	0.129	-0.118	conserved eukaryotic protein
TTTGCGATGCGATGTCGGGA		SPAC1610.02c	SPAC1610.02c	4.518	3.151	3.699	3.035	0.937	5.118	3.232	7.938	2.497	1.396	5.988	1.526	4.842	3.853	6.933	1.396	2.871	3.122	5.293	4.118	3.19	4.051	mitochondrial ribosomal protein subunit L1 (predicted)
CCATTGGGGGGTCGTCGTCC	TGCATAGAAGCTGCCGCGAC	crp79	SPAC1610.03c	3.224	1.463	1.679	0.149	0.886	0.643	1.481	0.012	0.14	0.133	6.208	1.939	-0.137	2.994	-0.312	2.427	2.763	1.511	3.6	1.117	1.222	0.768	poly(A) binding protein Crp79
AGGCGCGCGATGGCTTCTAG	GGATGTGAAGGGCGGGCGTA	mug99	SPAC1610.04	0.558	0.38	0.398	0.411	0.392	0.095	0.367	0.271	0.273	0.394	0.165	-0.122	0.21	0.418	0.373	0.55	0.545	0.104	0.205	0.288	0.32	0.371	meiotically upregulated gene Mug99
CGGGCGTCCACTAACCAAGC	CAGGTTTTGGGTGTCCGGGT	SPAC1002.01	SPAC1002.01	-0.029	-0.068	-0.067	-0.222	0.3	0.18	0.33	0.217	0.343	0.356	-0.005	0.386	0.341	0.09	0.159	-0.193	0.202	0.1	0.015	0.555	0.606	0.74	conserved fungal protein
TCCGCCATGTCCTGAAACCA	CCCGCTTCGACAATCCCCCT	pom34	SPAC1002.02	-0.481	-0.522	-0.424	-0.227	-0.354	-0.491	-0.502	-0.631	-0.319	-0.285	-0.42	-0.444	-0.451	-0.331	-0.448	-0.115	-0.256	-0.284	-0.387	-0.555	-0.338	-0.489	nucleoporin Pom34
TTTGAACCCGTGCCGCCTAG	AAACGTAATATGCCGGCGCG	gls2	SPAC1002.03c	0.126	0.612	0.599	0.444	0.025	-0.686	0.393	-0.124	0.235	0.033	0.774	0.869	0.041	0.382	0.941	0.584	0.122	0.532	0.822	0.934	0.426	0.427	glucosidase II Gls2
GCAGGCGGGTCTTGAGGGAA	CCCCTGCCCCCTCCACTTTT	jmj2	SPAC1002.05c	-0.165	-0.226	-0.017	-0.095	-0.378	0.396	-0.097	0.005	0.207	0.281	-0.145	0.188	0.817	-0.38	0.149	-0.065	0.07	0.324	-0.073	0.322	0.403	0.428	histone demethylase Jmj2
TCAAAGTCCGGCCCCAAACA	ACTGCTCGTCCATCGCCTGC	bqt2	SPAC1002.06c	0.562	0.03	0.233	0.325	0.123	0.13	-0.159	0.036	0.134	0.262	-0.224	0.086	-0.067	-0.013	0.049	0.128	0.072	0.175	-0.124	-0.104	-0.122	-0.258	bouquet formation protein Bqt2
AGGGGCCCACGGCTAACGTT	GCCCGTCTCAAAGCGCACAC	ats1	SPAC1002.07c	0.205	0.264	0.239	0.1	0.057	0.135	0.132	0.127	0.032	-0.05	0.171	0.021	0.626	0.377	0.12	-0.222	0.172	0.121	0.277	0.17	0.06	-0.109	N-acetyltransferase Ats1 (predicted)
GGGCTTGTGGCGGATTGAGG	TCAAGCCTCACGCCAGCCCT	SPAC1002.12c	SPAC1002.12c	-0.16	-0.301	-0.061	-0.24	-0.606	-0.45	-0.815	-0.309	-0.384	-1.027	-0.79	-1.067	-0.279	-0.266	-0.387	-0.394	-0.341	-0.561	-0.611	-0.155	-0.412	-0.126	succinate-semialdehyde dehydrogenase (predicted)
CATTTAGCGTGCGACGGCTG	TCGTTCCGCGAGTTCGTCAC	SPAC1002.20	SPAC1002.20	1.677	1.515	2.87	2.257																			sequence orphan
CGGCGGTATGGTGTCATGCA	GATGCCGAAATGGCCTAGCG	itt1	SPAC1002.14	-0.137	-0.102	0.242	-0.035	0.208	0.332	-0.038	0.34	0.168	-0.088	0.357	0.006	0.438	0.034	0.309	0.292	0.28	0.167	0.301	0.236	0.269	0.246	ubiquitin-protein ligase E3 (predicted)
GGGGCGGAAGGGGGAAGTCC	CGGGGAGGCAGGGTCTAGGT	urg2	SPAC1002.17c	-0.12	0.254	0.403	-0.239	-0.573	-0.362	-0.402	-0.226	-0.296	-0.811	-0.477	-0.087	-0.363	-0.178	-0.23	-0.411	0.259	-0.028	-0.395	-0.213	-0.229	-0.31	uracil phosphoribosyltransferase (predicted)
GGCCCAGAACCGTGAAACCC	TTAGCCGCGGCCTCGATCAT	urg3	SPAC1002.18	-0.168	0.665	0.994	0.253	0.925	0.365	0.912	-0.147	-0.044	0.373	0.441	0.913	0.205	0.28	-0.112	0.132	0.953	0.059	0.139	0.666	0.261	0.326	DUF1688 family protein
CATCACGCGGTTTTGGCCTA	AAAATGCTGCGGCCTGACGT	SPAC1399.05c	SPAC1399.05c	-0.168	0.382	0.41	0.104	-0.428	-0.977	-0.121	-0.534	-0.146	-0.068	0.491	0.053	-0.359	-0.068	-0.109	0.222	0.528	-0.01	0.269	0.074	0.014	-0.029	transcription factor, zf-fungal binuclear cluster type (predicted)
CTGATAACGGCTGGGGGGGG	GCCTCACCATCCGCAAGCTA	SPAC1399.04c	SPAC1399.04c	-0.972	1.977	1.163	1.033	2.232	0.307	2.464	0.284	-1.691	1.542	1.835	2.178	0.518	0.469	0.01	-0.427	-1.332	0.012	2				uracil phosphoribosyltransferase (predicted)
CAGCAGGCAAGGGGCACATA	TCCGCTACCTTCCCCGTGTT	SPAC1399.02	SPAC1399.02	-0.015	-0.202	0.156	0.158	-0.124	-0.078	-0.387	-0.033	-0.12	-0.098	-0.128	-0.125	0.544	-0.002	0.128	0.01	-0.095	0.056	-0.053	-0.079	0.005	-0.123	membrane transporter (predicted)
GGAACGACGAACGACAGGCA	TTGCCTTGCTATTCCTCCGA	SPAC1399.01c	SPAC1399.01c	-0.188	0.164	0.054	-0.177	0.363	0.125	0.507	0.052	0.081	0.238	0.329	0.58	0.544	-0.052	-0.174	0.171	0.047	-0.107	0.479	0.081	-0.084	0.13	membrane transporter (predicted)
CTGACGTAGGCTAGCTCGCA	CTGTCCTGGGCCAAGTGTCT	SPAP11E10.01	SPAP11E10.01	0.712	0.613	0.695	0.72	0.787	0.605	1.022	0.277	0.154	0.858	0.627	1.11	1.384	0.31	0.427	0.822	0.729	0.387	1.034	1.435	1.239	1.385	ornithine cyclodeaminase family (predicted)
GGGGCGGGGGAGAGGACTTA	TTTCTGGGCGTTCGGTTTGC	mam3	SPAP11E10.02c	0.239	0.136	0.371	0.376	0.215	0.037	0.173	0.133	0.082	0.199	0.197	-0.102	-0.149	0.052	0.031	0.113	0.147	0.036	0.089	0.029	0.146	0.198	cell agglutination protein Mam3
CGCGGGGGTGATAGCTTGGT	GCTGGCAAAAGACGGGGAAC	SPAPB1A10.05	SPAPB1A10.05	-0.122	-0.236	0.042	-0.111	-0.04	-0.401	-0.536	-0.011	-0.115	-0.367	-0.297	-0.953	-0.928	-0.407	-0.349	-0.344	-0.189	-0.279	-0.541	-0.269	-0.18	-0.244	sequence orphan
ACCTCTTTTCAGCTGGCCCG	GGGGGGGCGGAAATTTAGTG	SPAPB1A10.08	SPAPB1A10.08	-0.138	-0.017	-0.168	0.04	-0.161	-1.07	-0.075	-0.395	-0.078	0.087	0.453	-0.055	-1.708	-0.063	-0.255	0.082	0.114	0.145	0.329	-0.047	-0.119	-0.053	sequence orphan
GCAGGGCCTTCGATTGGCTT	CTTTGCTGCGTCTGCGGTTG	ase1	SPAPB1A10.09	0.082	0.015	0.207	0.146	-0.515	-0.302	-0.313	-0.299	-0.204	-0.3	-0.198	-0.214	-0.302	-0.011	-0.227	0.02	0.208	0.004	-0.105	-0.158	-0.041	0.027	antiparallel microtubule cross-linking factor Ase1
CAGGTTCGCCCGTTGGAGAT		ypt71	SPAPB1A10.10c	-0.152	-0.175	0.135	0.132	0.258	-0.431	0.025	-0.138	-0.108	0.038	-0.013	0.313	-0.207	0.234	0.234	0.601	0.147	0.064	0.52	-0.176	-0.316	-0.29	GTPase Ypt71
AAATGCCAGCGGGGAGGTCC	ACCCGGTCATGGCTCGTCCC	alo1	SPAPB1A10.12c	0.752	1.204	1.559	1.077	2.175	0.716	2.579	0.812	0.405	0.445	1.741	2.39	1.823	0.913	0.429	0.258	0.401	-0.463	0.865	1.05	0.835	0.932	D-arabinono-1,4-lactone oxidase (predicted)
TCGCTTTCAGGCCTTTCGGA	CGGAGGTGTCGGGCAAAAAT	SPAPB1A10.13	SPAPB1A10.13	-0.465	-0.191	-0.391	-0.601	-0.406	-0.156	-0.016	0.041	-0.215	-0.447	-0.051	0.013	0.196	0.18	0.081	-0.154	-0.576	-0.263	0.062	-0.181	-0.069	-0.181	sequence orphan
CGGGCGTATTTCAAGGGGAG	AAGCCACCCCGAAACGCAGA	pof15	SPAPB1A10.14	0.101	0.308	0.041	0.159	-0.456	0.167	-0.457	0.061	-0.281	-0.176	-0.236	0.341	0.647	-0.153	0.255	0.518	-0.183	0.311	-0.193	0.137	0.365	0.607	F-box protein (predicted)
CGATGTTGCCGCGTGTTTGT	TCGTCCCGGCCAAAAAACAG	arv1	SPAPB1A10.15	0.42	0.318	0.505	0.492	0.091	1.345	0.307	1.407	0.694	0.302	-0.653	-0.394	1.772	0.335	1.216	-0.103	-0.393	-0.072	-0.575	0.102	0.412	0.482	Arv1-like family protein Arv1 (predicted)
CGAAAAGAAGTTGGCGCCGT		gar2	SPAC140.02	0.677	0.031	0.281	-0.148	-0.375	-1.484	0.337	-0.008	-0.203	-0.471	0.21	0.28	-2.37	0.575	0.98	-0.168	-0.122	0.562	-0.424	0.247	0.122	-0.033	nucleolar protein required for rRNA processing
ATATCAGCTCATCCCGCGCG	GTCTGCTGCCTGTTTTCCCC	arb1	SPAC140.03	1.207	1.53	1.437	1.452	0.553	1.575	0.767	0.617	0.451	0.797	1.065	1.781	1.394	1.379	1.252	1.242	1.022	1.578	1.07	1.628	1.413	1.32	argonaute binding protein 1
AAAACCTGCTGCCCGCTGAT	GCGCGGCTAATGGGATCGTT	SPAC140.04	SPAC140.04	-0.239	0.027	-0.127	-0.123	0.068	0.767	0.234	0.68	-0.214	0.18	-0.01	0.78	0.4	-0.008	0.566	0.348	-0.148	0.113	0.209	0.37	-0.077	0.079	conserved eukaryotic protein
TAATGTAGCGCACCCGAGCG	TGTAACTAGACCGCGCGGGA	ppk1	SPAC110.01	0.125	-0.32	-0.02	0.096	-0.544	-0.06	-0.823	-0.123	0.175	-0.309	-0.527	-0.669	0.153	-0.191	0.025	0.039	0.222	0.275	-0.296	-0.458	-0.125	-0.227	serine/threonine protein kinase Ppk1 (predicted)
TACAGCGGGGTTGCCGGATC	TGACATGGTACTCGGTGGGG	SPAP14E8.02	SPAP14E8.02	-0.444	-0.418	-0.479	-0.319	-0.161	0.181	-0.113	-0.284	-0.355	-0.237	-0.627	-0.405	0.11	-0.545	-0.461	-0.215	-0.927	-0.606	-0.275	-0.347	-0.499	-0.405	FHA domain protein Tos4 (predicted)
TCTTACCGTGGGGCTTTGCG	CCCACACGCCCAAGAACGGA	oma1	SPAP14E8.04	-0.155	0.009	-0.124	-0.091	0.16	0.263	0.124	0.08	0.045	0.435	0.225	-0.104	0.235	-0.088	-0.173	-0.164	-0.049	0.127	0.005	-0.081	-0.021	-0.092	metallopeptidase Oma1 (predicted)
GCAACAACCGAGCAAGGGGG	CAGCGGCCCACGAGTTGACA	mug151	SPAC3H1.03	-0.224	-0.159	-0.346	-0.296	-0.172	-0.159	-0.125	-0.338	-0.22	-0.047	-0.09	-0.186	-0.222	-0.061	-0.212	-0.07	-0.05	0.007	-0.112	0.017	-0.142	-0.097	mouse transcriptional regulator, HCNGP-like (predicted)
ATCTCCCTGAACGCCCTCCC	GGTCGTAAGGGGGTTTGGGG	SPAC3H1.05	SPAC3H1.05	0.667	0.317	0.536	0.231	-0.293	-0.227	0.092	-0.165	-0.041	-0.475	0.327	0.37	0.148	0.533	0.516	0.211	0.355	0.25	0.308	0.111	0.146	0.283	CAAX prenyl protease (predicted)
ATTTCTGTTGCCCGCCCCTG	GCCCTTATTGTCCCCCCCAT	SPAC3H1.06c	SPAC3H1.06c	-0.372	0.44	-0.23	0.344	-0.232	-0.028	-0.251	-0.294	0.081	0.5	-0.195	-0.171	-0.328	-0.146	-0.263	-0.107	-0.058	-0.183	-0.117	0.151	0.048	-0.058	membrane transporter (predicted)
GCAAATGGGGTGAGGTCCGG	CGGACGCGGTTCAGCACTTC	aru1	SPAC3H1.07	-0.371	-0.107	-0.327	-0.444	0.05	0.014	0.014	-0.307	-0.209	-0.085	-0.146	-0.217	0.705	-0.276	0.573	-0.238	-0.064	-0.088	0.338	-0.14	-0.222	-0.26	arginase Aru1
GCTCGCCCAGTGCCATTTTT	CGCAATGTGAGCTACGGGGC	SPAC3H1.08c	SPAC3H1.08c	0.153	0.369	0.19	0.183	0.555	-0.437	0.344	-0.225	0.163	0.341	0.326	0.596	-1.033	-0.088	-0.22	2.062	0.315	-0.033	0.049	0.386	0.158	0.393	DUF1640 family protein
GCGCGCCGTACCTGAAGAGA		SPAC3H1.10	SPAC3H1.10	-0.235	-0.264	0.145	-0.089	0.198	0.373	0.283	0.512	0	0.337	0.51	-0.156	0.213	0.095	0.252	-0.197	-0.237	0.079	-0.008	0.075	0.536	0.801	phytochelatin synthetase
TTATAGGACCGCGCCTGGCT	AACGATGTGGCCCGGGCATT	snt2	SPAC3H1.12c	0.107	-0.056	0.031	0.295	-0.35	0.045	-0.156	-0.253	-0.181	-0.265	0.565	0.414	0.333	0.027	0.495	0.131	0.02	-0.002	0.303	0.321	0.09	0.033	Lid2 complex subunit Snt2
CGGCGTGGGGGACGTTTTAA	GACACACCCCCTTCCTGGGC	ppk13	SPAC3H1.13	-0.011	0.174	0.326	0.266	0.288	0.376	0.186	0.215	0.018	0.202	-0.171	0.164	0.789	0.238	0.785	-0.012	0.36	0.093	0.161	0.951	0.724	0.653	serine/threonine protein kinase Ppk13 (predicted)
TTCGTCGGGCGGTGATAAGG	GTTGCCTTATTGGTGCGCGG	SPAC3H1.14	SPAC3H1.14	-0.165	-0.014	-0.21	-0.228	-0.036	-0.379	-0.046	-0.214	-0.085	0.031	-0.152	-0.023	-0.254	-0.147	-0.217	-0.119	-0.125	-0.181	-0.181	-0.267	-0.258	-0.288	cytoplasmic vesicle protein, Vid24 family (predicted)
CTGCCCCGCCATAGACCTCA	TCGGGGGTGAGGGAGGAGTA	wis4	SPAC9G1.02	-0.752	0.06	-0.41	-0.454	-0.572	-1.075	0.755	-1.083	-1.207	0.096	0.093	-0.228	-2.407	-0.062	-1.237	-0.268	-1.298	-0.449	0.098	-0.135	0.098	-0.133	MAP kinase kinase kinase Wis4
AGGGCGGGAGACTGGGTGGA	TAATGTCGCGTGGGCGGGTA	rpl3001	SPAC9G1.03c	1.099	0.679	0.966	0.528	0.263	-1.546	1.091	-0.628	-0.341	-0.67	1.921	1.299	-2.243	0.653	0.302	1.022	-0.241	-0.057	-0.171	1.035	0.348	0.683	60S ribosomal protein L30 (predicted)
CCCGGCGAAGCTCAACGAAT	CTTTGACGACTCCGGCCCTA	oxa101	SPAC9G1.04	0.187	1.629	1.97	0.586	2.385	0.699	3.539	0.871	-0.003	2.663	3.258	3.4	1.018	1.063	0.851	1.328	0.985	1.273	3.027	2.174	1.516	2.086	mitochondrial inner membrane translocase Oxa101
TCCGAGGTCCCCGCAACTAT	GAGGCCGGGAAGACAACGAT	SPAC9G1.05	SPAC9G1.05	-0.005	-0.137	0.093	-0.231	0.098	-0.157	0.139	0.285	-0.139	-0.062	0.158	-0.041	-1.318	-0.027	-0.247	0.075	0.004	-0.084	0.172	-0.158	-0.119	-0.09	actin cortical patch component Aip1 (predicted)
TCACCAGGGGGGAAATGCAA	GGCTCATCAAGTCGCGCAAC	cyk3	SPAC9G1.06c	0.026	0.122	0.018	-0.143	-0.052	0.996	0.129	0.267	-0.023	0.068	0.44	0.32	1.739	0.114	0.443	0.176	0.222	0.375	0.709	0.429	0.394	0.506	cytokinesis protein Cyk3 (predicted)
TAACCAGGGGACGGACGCTT	AGGTGGGGGAGGGGATGAGT	SPAC9G1.07	SPAC9G1.07	0.262	1.124	0.276	-0.233	0.869	2.33	1.408	1.097	0.399	0.489	0.719	1.897	2.248	0.267	0.696	0.942	0.215	0.191	0.73	0.688	0.511	0.915	sequence orphan
TAAACCTCGGCTGCTCCCCT	TTTCATTAACCGCGCAACCG	SPAC9G1.08c	SPAC9G1.08c	-0.494	-0.307	-0.36	-0.354	-0.127	-0.251	-0.225	-0.109	-0.215	-0.086	-0.309	-0.068	-0.05	-0.169	-0.116	0.118	-0.385	-0.346	-0.066	-0.413	-0.395	-0.351	phospholipase (predicted)
TGCACGAACGGAAGACGCCT	GAGGCGGCAGCGATTAAAGC	SPAC9G1.10c	SPAC9G1.10c	-0.051	0.172	0.027	0.174	-0.115	0.033	0.047	-0.177	-0.325	-0.008	-0.112	-0.211	0.033	-0.122	-0.097	-0.038	-0.37	-0.072	0.005	0.099	0.155	0.091	inositol polyphosphate phosphatase (predicted)
TTCGGCGCGTTATCCCTCAC	AGGCCCGCGAAGCAAATTTC	spn4	SPAC9G1.11c	2.106	1.425	0.885	1.273	0.288	1.912	2.05	0.195	0.394	0.293	-0.371	0.854	1.165	2.195	0.826	1.026	0.712	1.004	-0.074	0.178	0.691	1.165	septin Spn4
GCCAGCACCTGCAACCGAAA	TCGTTATGGAGCGAGTGCGC	cpd1	SPAC9G1.12	0.11	0.348	0.194	0.48	0.139	-0.117	0.213	0.406	0.021	0.142	-0.29	0.159	-0.379	-0.038	0.825	-0.679	-0.395	-0.309	-0.039	0.324	0.179	0.187	tRNA (m1A) methyltransferase complex catalytic subunit Cpd1
TCGGCGGGAATACATAGGGG	GCTCGGTGTCATGTGTCGCG	vps1	SPAC767.01c	-0.017	-0.091	-0.073	0.101	-0.3	-0.218	-0.084	-0.338	0.043	-0.001	0.264	0.144	-0.421	-0.355	-0.31	0.388	0.378	0.157	0.67	0.153	0.069	0.084	dynamin family protein Vps1
ACGCCTTTTCTCATCCGGGG	CAACCCGACGCCTGCCAAGT	cid16	SPAC17H9.01	0.01	-0.402	-0.166	0.053	-0.529	-0.024	-0.76	-0.448	-0.131	-0.462	-0.861	-0.625	-0.465	-0.122	-0.261	-0.157	0.113	-0.189	-0.545	-0.473	-0.296	-0.468	poly(A) polymerase Cid16 (predicted)
CACGAAGCCACCCCATACCG	GCACCCCGAGCAACAGGATT	rdl1	SPAC17H9.03c	-0.236	0.275	0.018	0.084	0.585	0.542	0.567	0.047	-0.022	0.596	1.151	0.871	0.81	-0.079	-0.142	0.201	-0.125	0.132	1.111	0.154	0.053	0.281	RAD51D-like protein 1
TAGGGTGAGGGCGCATCCGA		SPAC17H9.04c	SPAC17H9.04c	0.278	0.414	0.612	1.226	0.748	2.418	0.511	2.511	0.374	1.061	0.057	0.672	1.94	0.325	2.546	0.314	0.035	1.525	0.153	0.971	1.051	1.025	RNA-binding protein
AGCCAAGAGAAGTCCCGCCC		SPAC17H9.06c	SPAC17H9.06c	-0.236	-0.104	-0.207	-0.333	0.118	-0.046	0.04	-0.105	-0.121	0.037	0.153	-0.097	0.144	-0.183	-0.184	-0.294	-0.269	0.055	0.025	-0.137	-0.275	-0.259	conserved eukaryotic protein
TGAGTAAGTCAGCCGCGCCT	ATGAACGTCAGCTGGCCGCA	SPAC17H9.08	SPAC17H9.08	2.55	2.148	2.846	1.259	2.021	1.743	3.105	1.067	0.128	1.88	1.342	1.924	0.486	2.317	1.151	0.094	2.399	2.085	1.152	2.839	1.9	2.037	mitochondrial coenzyme A transporter (predicted)
TCGGGAGCGGGGGACATACA	CCCCCCGTCCACCAATTCTC	ras1	SPAC17H9.09c	6.78	7.126	7.53	6.984	6.645	5.54	6.725	6.781	5.549	7.422	6.369	6.458	6.284	7.734	6.1	6.091	6.341	6.183	7.246	8.023	8.062	8.664	GTPase Ras1
CAGCCGGGGGGACAGTGAAT		ddb1	SPAC17H9.10c	3.69	1.913	2.107	2.158	0.781	2.94	2.944	3.175	1.393	1.064	0.959	0.967	2.742	3.874	5.096	1.932	2.179	1.871	1.728	1.549	1.193	1.711	damaged DNA binding protein Ddb1
GGCTCTGGCTGCCGTGTTCT	ACGATCACTTGAGGGGCCGG	gmf1	SPAC17H9.11	0.037	-0.034	0.2	-0.012	-0.198	0.364	-0.1	0.89	0.092	-0.411	-0.732	-0.279	1.547	-0.012	0.648	-0.328	-0.475	-0.541	-0.956	-0.274	-0.188	-0.172	cofilin/tropomyosin family Glia Maturation Factor homolog Gmf1
GGAGGGGTTGGATGGGACGG	GCGGACGAGGAGCCGGGATG	SPAC17H9.12c	SPAC17H9.12c	0.808	0.484	0.887	0.2	-0.053	0.461	0.663	1.371	0.639	0.264	0.398	-0.028	0.819	1.207	2.009	0.156	1.815	1.479	1.229	0.761	1.009	1.116	mitochondrial cytochrome c-heme linkage protein Cyc2 (predicted)
CGCCCACCCCAGCATCTTCT		SPAC17H9.13c	SPAC17H9.13c	0.639	0.254	0.609	0.484	2.259	2.73	1.914	3.549	2.298	3.059	1.599	0.97	2.084	0.242	1.595	-0.477	1.707	0.773	-0.087	0.841	0.638	0.724	glutamate 5-kinase (predicted)
GAGTGAGAGGAGCGGGACGG	GTTAGGTGCCGTTGGGTGGG	SPAC17H9.14c	SPAC17H9.14c	-0.476	-0.102	-0.381	-0.265	0.059	-0.369	0.059	-0.269	-0.146	-0.04	-0.222	0.035	-0.429	-0.137	-0.313	0.145	-0.192	-0.131	-0.111	-0.051	-0.115	-0.14	protein disulfide isomerase
AGACCGAGGACGGGGTGAAA	TTTCAGGAGGCGGGGCGAGG	SPAC607.06c	SPAC607.06c	-0.605	-0.379	-0.542	-0.586	-0.115	-0.438	-0.226	-0.182	-0.231	-0.397	-1.141	-0.299	-0.498	-0.23	-0.396	0.427	-0.166	-0.325	-0.027	-0.547	-0.392	-0.407	metallopeptidase
CCGATAGTGCCTCCCGCTGT	CTGGGACTAGGGATGGGGGC	SPAC607.07c	SPAC607.07c	-0.266	-0.141	-0.186	-0.153	-0.362	-0.837	0.087	-0.307	-0.222	-0.603	-0.748	-0.223	-1.127	-0.088	-0.401	-0.071	0.229	-0.444	-0.391	0.223	0.106	0.178	sequence orphan
GAGGTGGTTGCTTTGCCGGT	GAATCCACCGAGCCCAACCG	spo3	SPAC607.10	-0.219	-0.841	-0.718	-0.335	-0.181	0.282	-0.355	-0.178	-0.626	-0.354	-0.047	-0.263	0.215	0.009	-0.012	-0.293	-0.64	-0.112	0.096	-0.037	-0.348	-0.394	sporulation protein Spo3
TAACAGCCCACACGCCCAAG	CACACTTGGGACGACGACAG	SPAC732.02c	SPAC732.02c	-0.451	-0.642	-0.425	-0.267	-0.403	-0.34	-0.838	-0.318	-0.038	-0.579	-1.087	-1.224	-0.42	-0.072	-0.349	-0.281	-0.148	-0.542	-0.258	-0.947	-0.647	-1.018	fructose-2,6-bisphosphate 2-phosphatase activity (predicted)
ATTGTGGAAACCGGAGGCGT	TCGGGGGCATGGCTAGGAGG	SPAC3C7.01c	SPAC3C7.01c	-0.54	-0.215	-0.477	-0.363	-0.59	-0.346	-0.165	-0.68	-0.472	-0.898	-0.23	-0.166	-0.329	-0.128	-0.628	-0.523	-0.067	-0.651	-0.095	-0.385	-0.368	-0.464	inositol polyphosphate phosphatase (predicted)
ACGCGCGCCAAAATGCAAAC	CCTCGCATCCCTGCCCTTCT	pil2	SPAC3C7.02c	0.188	-0.069	0.355	0.419	0.012	0.218	-0.458	0.102	0.277	0.559	0.102	-0.258	0.448	-0.049	0.138	0.188	0.137	0.463	0.042	-0.147	0.003	-0.06	meiotic eisosome protein Pil2
TCTACGAACATGGCTGCCGC	TTGGCGGGCGTTCACTATTG	rad55	SPAC3C7.03c	-0.279	0.204	-0.104	-0.152	0.061	0.777	0.787	0.434	-0.531	0.042	0.23	0.192	0.697	0.791	0.586	0.402	-0.664	-0.067	0.513	0.137	-0.219	-0.126	RecA family ATPase Rhp55
CCTGGCTGCTGTGTCGGAAA	TCTCCATACGGGGGTCGTGC	SPAC3C7.04	SPAC3C7.04	-0.094	-0.172	-0.33	-0.218	0.432	1.122	0.817	1.072	0.132	0.057	0.547	0.423	0.284	0.085	1.013	0.318	-0.306	-0.369	0.563	-0.374	-0.487	-0.356	transcription factor (predicted)
AAAACGGGGCGGCAAGAAGG	CTGCGGGGAGTGGCTTCGAT	mug191	SPAC3C7.05c	-0.168	-0.145	-0.2	-0.162	-0.06	0.17	-0.197	-0.066	-0.293	0.088	-0.607	-0.41	0.064	-0.146	-0.166	-0.197	-0.321	-0.341	-0.415	-0.028	-0.032	-0.051	alpha-1,6-mannanase (predicted)
TCCGTCGTTTGCGTCCAGTC		pit1	SPAC3C7.06c	-0.424	-0.021	-0.254	-0.121	-0.169	-0.085	0.244	-0.258	0.157	-0.058	-0.314	-0.131	-0.156	0.318	-0.059	-0.011	-0.549	-0.438	-0.271	-0.334	-0.436	-0.409	serine/threonine protein kinase, meiotic Pit1
AAGCGGGGGACGGGTATGGA	TCCACGCCCTCCATACAGCC	SPAC3C7.07c	SPAC3C7.07c	-0.099	-0.504	-0.343	-0.039	0.056	-0.003	-0.227	-0.032	-0.1	0.096	0.178	-0.362	0.063	-0.186	-0.08	-0.227	-0.166	0.06	0.091	0.005	-0.05	-0.186	arginine-tRNA protein transferase (predicted)
GGACGCCACCGAACACAAAA	GCCCCCATCCCCGACCTATT	elf1	SPAC3C7.08c	1.888	0.95	1.055	1.916	0.436	0.31	0.757	0.71	-0.031	0.981	0.116	0.66	0.458	0.775	1.779	-0.017	1.367	1.068	0.784	0.618	0.497	0.147	AAA family ATPase Elf1
TGCTTAAGGGACGCGGGACT		set8	SPAC3C7.09	0.907	1.584	2.676	2.233	4.023	-0.135	4.246	1.221	0.923	1.965	3.431	3.637	2.297	1.342	0.793	0.436	0.281	0.104	2.154	2.563	1.978	2.096	lysine methyltransferase Set8 (predicted)
TACCCGTGTAACGCTCGCCC	CCACGCGGGGACTAGTGCAG	pex13	SPAC3C7.10	0.225	-0.056	0.145	0.199	-0.541	-0.885	-0.694	-0.273	-0.13	-0.825	-0.434	-0.454	-0.35	0.264	-0.075	-0.053	0.315	0.173	-0.062	-0.302	0.074	-0.383	peroxin 13 (predicted)
TTGGCGTTCCCGATTCCCTG	AATCGCAAAGCCGCAACAAA	tip1	SPAC3C7.12	3.671	2.393	3.564	1.858	-0.049	0.016	0.741	0.11	1.451	0.445	1.143	1.275	1.118	2.295	1.298	0.21	2.7	2.25	1.668	3.052	3.203	3.159	CLIP170 family protein Tip1
AGCCCCTGCGCCAACTAATG	TCCTAGCCCCTCCAACACGT	SPAC3C7.13c	SPAC3C7.13c	-0.268	-0.123	-0.124	-0.178	0.079	0.156	0.034	-0.095	-0.224	0.202	-0.04	-0.07	0.147	-0.344	-0.306	-0.333	-0.463	-0.281	-0.135	-0.206	-0.248	-0.225	glucose-6-phosphate 1-dehydrogenase (predicted)
TGGGTTATCCCGCCCGTAGC	ACCACATCGGGACACACGCA	obr1	SPAC3C7.14c	-0.037	-0.362	0.008	0.041	-0.333	-0.16	-0.841	-0.162	0.081	-0.348	-0.923	-0.874	-0.33	-0.324	-0.336	-0.24	-0.251	-0.479	-0.755	-0.656	-0.412	-0.634	ubiquitinated histone-like protein Uhp1
AAGATGGGCTGTACGAGGGC	ACAACCAAAGGCGAGACCGG	fft3	SPAC25A8.01c	3.575	1.3	1.687	1.294	1.119	2.059	1.54	2.474	1.18	0.259	4.176	1.574	1.623	2.224	3.339	3.569	1.564	1.618	2.385	1.034	1.59	1.856	fun thirty related protein Fft3
	GGGGTGCGCGTTTGGTTCAT	SPAC25A8.02	SPAC25A8.02	0.97	0.712	0.508	2.634	1.975	3.941	-0.65	0.844	0.139	0.495	1.66	2.132	4.274	0.498	1.772	2.969	0.679	2.273	2.362	2.508	2.604	2.373	sequence orphan
CCTGGCTCGTAAAGGCGTCC	GCCTGTTAGGGCACCGATGC	acp2	SPAC631.01c	0.105	-0.172	-0.01	0.017	-0.418	-1.581	-0.689	-0.706	-0.3	-0.593	0.567	-0.303	-0.84	-0.302	-0.393	-0.192	0.088	0.082	0.535	-0.33	-0.155	-0.168	F-actin capping protein beta subunit (predicted)
AAGTGCATGGCGCTCGGCTT	GTACCCGGTCATAAGCGCTG	SPAC631.02	SPAC631.02	0.713	0.546	0.549	0.569	0.263	-0.342	0.309	0.202	0.482	0.027	0.606	0.663	0.285	0.654	1.036	0.628	0.522	0.426	0.746	1.366	1.235	1.198	bromodomain protein (predicted)
CAGACCCAAACTGCGCAGAA	ACGGGGCTGGGGTTATGCTG	tfs1	SPAC20H4.03c	1.299	0.407	1.145	0.695	0.427	2.816	0.398	3.662	0.544	-0.046	-0.111	0.854	4.245	0.597	3.019	0.159	0.481	0.575	-0.09	0.707	0.504	0.362	transcription elongation factor TFIIS
GAGACGGGGGCCAAGAGGAC		fml2	SPAC20H4.04	-0.095	-0.204	-0.208	0.035	-0.099	-0.217	-0.227	-0.337	-0.371	-0.241	-0.011	0.097	0.326	-0.01	-0.236	-0.103	-0.107	-0.017	-0.084	-0.205	-0.275	-0.326	ATP-dependent 3' to 5' DNA helicase (predicted)
CATTGTGTCTCAGCCCCCGG	TAGCGGTTCGCCCCCACAAG	SPAC20H4.05c	SPAC20H4.05c	-0.101	-0.237	-0.305	0.156	-0.229	-0.153	-0.142	-0.269	0.138	0.025	0.095	-0.38	-0.346	-0.35	-0.225	-0.179	-0.014	-0.114	-0.099	0.069	0.136	0.16	5'-methylthioribulose-1-phosphate dehydratase, adducin (predicted)
CCTTCCCGGTTGCGCAGTTA	CAGGCGACGACGAGAACAGC	SPAC20H4.06c	SPAC20H4.06c	-0.224	-0.177	-0.201	-0.264	-0.223	0.221	0.052	0.424	0.145	0.017	-0.096	0.013	-0.019	0.316	0.735	0.237	0.534	0.157	0.104	0.651	0.516	0.47	RNA-binding protein
TATCGGGCCGCTTGCAGTCA	CTGCCCGTAGCCGCAAAGCT	rad57	SPAC20H4.07	0.746	0.395	0.898	0.82	-0.216	1.655	-0.125	1.666	0.032	0.351	0.439	0.663	2.21	0.676	2.682	-0.103	-0.303	-0.077	0.196	0.769	0.934	0.657	RecA family ATPase Rhp57
CTCAAGGGGCGCAATCCAAT		SPAC20H4.08	SPAC20H4.08	-0.182	-0.075	-0.059	-0.065	-0.75	-0.357	-0.514	-0.717	-0.754	-0.568	-0.455	-0.327	-0.803	-0.091	-0.615	-0.08	-0.327	-0.697	-0.276	-0.066	-0.139	-0.256	phosphatase activator (predicted)
CTTCACCCTTCGCACCGCTT	GCCCTGTCCTACGCCCAGTT	SPAC20H4.09	SPAC20H4.09	-0.215	-0.164	-0.136	-0.154	0.198	0.37	0.066	0.279	-0.15	0.177	0.036	0.16	0.352	0.036	-0.024	-0.049	-0.023	0.149	0.057	0.116	0.057	-0.056	ATP-dependent RNA helicase, spliceosomal (predicted)
AGCGATTACAGGGCGGGGTG	GCTTGCTGGGCGGTTTCTGT	ufd2	SPAC20H4.10	-0.015	0.138	-0.228	0.128	0.091	0.129	0.53	-0.205	-0.501	0.664	0.42	-0.246	-0.773	-0.059	-0.467	0.071	-0.428	-0.175	0.14	0.627	-0.101	0.031	ubiquitin-protein ligase E4 (predicted)
CAATGGGGTTTGCGGGAGCC	GTGTGTGATGCAGGGCTGGG	rho5	SPAC20H4.11c	-0.384	-0.379	-0.185	-0.224	0.244	0.175	0.069	0.113	0.049	0.304	0.029	0.336	0.344	-0.111	0.013	0.037	-0.23	-0.026	0.147	-0.051	-0.091	0.042	Rho family GTPase Rho5
CAGCAGATTTTCGGAGGCCC	CTGCTTCTGCTCGTTGCCCG	SPAC23C11.01	SPAC23C11.01	0.214	-0.164	0.018	-0.177	-0.206	0.342	-0.001	0.103	-0.02	-0.153	-0.264	0.206	0.691	0.024	0.325	-0.017	0.233	0.262	-0.053	0.027	-0.144	-0.043	ER membrane protein, ICE2 family
TGGCACGAAACCTGATTGGG	ATGGTTGGGCTACGGCCTGT	rps23	SPAC23C11.02c	0.826	0.008	0.126	-0.075	-0.261	-1.849	-0.105	-0.313	0.151	-0.625	-0.102	-0.092	-2.625	1.122	0.855	0.355	0.838	1.054	-0.753	-0.229	-0.204	-0.345	40S ribosomal protein S23 (predicted)
	CAGACAATGGGGTGGGTCCC	pnk1	SPAC23C11.04c	0.727	0.346	0.633	0.397	-0.156	-0.362	-0.217	-0.219	0.136	0.012	0.134	0.123	-1.084	-0.002	-0.004	0.098	-0.018	-0.172	0.162	0.009	-0.223	-0.046	DNA kinase/phosphatase Pnk1
TGTTCTGCGCGTGGGGGATT	TCGGGGGTCATCAAAACGCA	SPAC23C11.06c	SPAC23C11.06c	-0.305	-0.422	-0.214	-0.225	0.127	-0.005	-0.212	-0.107	0.054	0.183	0.083	0.359	0.059	-0.166	-0.276	0.087	-0.044	-0.071	0.046	0.045	0.157	0.091	hydrolase (inferred_from_context)
ACGCGGGGAAAAGCCATACC	GGAGCGCGGAAGACATGGAA	SPAC23C11.07	SPAC23C11.07	-0.371	-0.377	-0.211	-0.336	-0.248	-0.581	-0.629	-0.274	-0.269	-0.503	-0.585	-0.666	-0.894	-0.197	-0.205	-0.173	-0.401	-0.347	-0.406	-0.512	-0.19	-0.266	sequence orphan
CGTGCAGAAGTGGGACGCGA	CGCGGCGTTCTATGGGCTGA	php3	SPAC23C11.08	2.078	1.501	1.183	1.105	-0.14	3.06	0.946	5.626	-0.654	-0.295	0.915	0.856	4.198	1.189	4.776	0.871	0.09	1.151	1.967	2.729	2.188	1.839	CCAAT-binding factor complex subunit Php3
CCGCAGCTTCCCGTTCCATT	GCCTTATTCATCCCGCCGTG	usb1	SPAC23C11.10	3.831	4.514	3.904	4.473	0.683	1.172	1.086	1.585	1.533	0.761	2.852	3.99	3.132	2.138	2.852	1.833	2.309	4.581	2.479	7.125	4.741	4.468	mitochondrial respiratory chain complex III assembly Usb1 (predicted)
CTTGACCCACCCCCGCCTTA	GGGGGTGAAGGGGTGGACAG	hpt1	SPAC23C11.13c	0.832	1.352	0.412	0.605	1.083	1.521	0.923	1.045	0.272	-0.479	3.725	1.785	1.507	0.96	1.206	0.768	-0.419	-0.793	4.322	0.062	-0.248	-0.14	xanthine phosphoribosyltransferase (predicted)
ACCAGACCACCCACGCCAAC	TACCCCCAACTCGCCTTCGC	zhf1	SPAC23C11.14	0.115	0.279	0.104	0.154	0.486	0.647	0.448	0.681	0.02	0.241	0.796	0.134	1.059	-0.27	0.707	-0.021	-0.383	0.048	0.23	0.011	0.079	0.245	zinc ion transporter Zhf1
GCAATGGTGTGGGTACGGGC	AACCTCCACCTCGCGCAAAG	pst2	SPAC23C11.15	5.998	3.663	4.876	3.916	0.311	4.726	1.512	3.486	1.502	1.577	2.672	3.766	4.632	5.318	4.296	3.183	5.248	3.824	4.29	6.018	4.713	4.494	Clr6 histone deacetylase complex subunit Pst2
TGTTTGCCTTGGGGTTCCGA	TGGGATAGCGTTAGGCCGGC	msh1	SPAC13F5.01c	0.683	0.676	0.346	0.235	0.123	0.324	0.421	0.445	0.326	-0.041	0.516	0.147	0.34	0.668	0.838	0.221	0.888	0.395	0.592	0.557	0.513	0.619	mitochondrial MutS protein Msh1 (predicted)
GGTGCAAACGGAAAGCTGGG	CGTTGTTCCCCACTCCCCGA	gld1	SPAC13F5.03c	1.867	-0.174	0.655	0.435	-0.422	0.032	-0.472	0.155	0.163	-0.538	-0.145	-0.451	0.018	0.851	0.49	0.054	0.9	0.686	0.704	0.234	0.133	-0.101	mitochondrial glycerol dehydrogenase Gld1
AGATTCGACGCGGTGTGGCA	GGCCCAATGCTTCCCGGTAT	SPAC13F5.04c	SPAC13F5.04c	-0.413	-0.178	-0.37	-0.268	-0.025	-0.134	0.107	-0.153	0.012	-0.012	-0.257	-0.121	-0.428	-0.154	-0.349	-0.538	-0.384	-0.381	0.036	-0.088	-0.116	-0.245	Vps20 associated proten Vts1 (predicted)
CGTTTGCGCCATCCTATCGG	GCCATTCCGAGCGCCCTAGA	SPAC13F5.05	SPAC13F5.05	-0.135	0.162	-0.037	-0.038	0.268	0.015	0.296	-0.143	-0.381	0.213	-0.816	-0.112	-0.302	0.03	-0.167	0.077	-0.175	-0.004	-0.51	0.448	0.322	0.26	thioredoxin family protein (predicted)
CTCCCCCGACTACCCCGCAC	AGAGCCCAAATGTCACGCGG	SPAC13F5.07c	SPAC13F5.07c	-0.208	-0.063	0.201	-0.205	0.189	0.199	0.08	0.09	-0.15	-0.046	0.047	0.158	0.263	-0.112	-0.163	-0.189	-0.18	-0.095	-0.012	0.052	0.1	0.101	zf PARP type zinc finger protein
CTGGGCACGCGAACCGAGAC		SPAC1783.01	SPAC1783.01	-0.251	-0.419	-0.248	-0.422	0.256	-0.07	-0.097	0.069	-0.122	0.171	-0.004	0.062	-0.094	-0.289	-0.079	0.098	-0.2	-0.075	-0.158	-0.257	-0.264	-0.189	methionine synthase reductase (predicted)
GAGTGAAGATCGTGGACCGG	TCGGGGATTGGCGCCTTATA	vps66	SPAC1783.02c	0.794	0.434	0.459	-0.025	-0.22	-0.321	-0.178	-0.154	-0.08	-0.255	0.199	-0.377	-0.499	0.687	0.161	-0.166	0.869	-0.222	0.103	-0.053	-0.095	-0.256	acyltransferase (predicted)
CGCGGCTTCGTTTCACTGGT	CAACATGTGCCGGAGAACGC	hrp1	SPAC1783.05	1.883	2.193	2.158	3.609	0.269	-0.505	0.371	0.021	1.342	1.794	1.485	1.444	0.036	0.945	0.843	3.834	2.413	3.121	0.744	6.113	5.013	3.617	ATP-dependent DNA helicase Hrp1
TGCCGCGATCGAGATATGCA	AGGGGTTCGTGCGGATTCGT	atg12	SPAC1783.06c	0.493	0.788	0.858	2.108	2.92	4.285	-0.689	1.005	0.592	0.745	0.327	2.449	2.643	0.855	1.612	2.977	0.958	2.406	0.794	2.62	2.732	2.622	autophagy associated ubiquitin-like modifier Atg12
CAGGGGAGACGAACAACGGG	CACCGCCCATCGCCTAAACA	pap1	SPAC1783.07c	-0.013	-0.069	-0.216	-0.012	0.097	0.14	-0.105	-0.024	-0.015	0.349	-0.414	-0.125	-0.142	0.005	0.044	0.293	-0.058	0.208	0.047	0.064	-0.028	-0.001	transcription factor Pap1/Caf3
TCCGGCGCCCTTATTGAGAG	GGTTCCTAGGCGATCGGTGC	rpl1502	SPAC1783.08c	-0.309	0.01	-0.019	-0.105	-0.104	-1.283	-0.25	-0.435	-0.289	-0.33	0.667	0.267	-1.595	0.027	-0.129	0.368	-0.182	-0.14	0.356	-0.338	-0.542	-0.623	60S ribosomal protein L15b (predicted)
TTGGCTTCCCTCTGCCTCGT	TGCTCGTTGGGATGAGGGGT	chp1	SPAC18G6.02c	1.328	1.274	1.369	1.298	0.536	1.266	0.836	1.008	1.031	0.625	1.054	1.4	1.824	1.61	1.31	1.509	1.607	1.667	1.484	1.182	0.992	1.158	chromodomain protein Chp1
AGCGGAAGTGGGCGAAGTGA		shm2	SPAC18G6.04c	-0.203	-0.264	-0.315	-0.382	-0.177	-0.187	-0.108	-0.14	-0.041	-0.078	0.075	0.144	-0.088	0.119	0.044	0.12	0.111	0.385	0.14	0.268	0.074	0.132	serine hydroxymethyltransferase Shm2 (predicted)
CCAGCAAATCACCACCGCCC	AGCCACGACCCCCAGCATTT	SPAC18G6.05c	SPAC18G6.05c	1.04	0.347	0.935	0.364	0.174	1.297	0.163	1.083	0.515	0.218	1.268	1.717	1.336	-0.018	0.12	7.599	1.422	0.692	0.263	0.483	0.864	1.27	translation elongation regulator Gcn1 (predicted)
TCGGGACAGGCGGGTAAGAA	TCGGATCCAAGGCAATAGCG	lem2	SPAC18G6.10	0.766	0.214	0.376	0.156	-0.158	0.129	-0.224	0.019	0.341	0.11	-0.155	0.201	0.65	-0.141	0.441	0.578	0.351	0.246	0.187	0.386	0.263	0.365	LEM domain protein Heh1/Lem2
GGCCATACGACCTCCCCCTG	AACCCTGCGCCGTACCCAAT	SPAC18G6.12c	SPAC18G6.12c	0.441	-0.025	0.317	0.107	0.609	0.612	0.388	0.539	0.146	0.695	0.664	0.747	0.414	0.009	0.471	0.133	0.238	0.472	0.697	0.316	0.117	0.411	hypothetical protein
CATCCGCACCCGAAAACAAA	CTATGGCGCGGTTGGTGGTG	SPAC18G6.13	SPAC18G6.13	0.301	0.333	0.442	0.292	0.202	0.664	0.422	0.776	0.236	0.107	0.403	0.506	0.913	0.427	0.7	0.194	0.319	0.092	0.953	0.45	0.378	0.229	sequence orphan
GACCCAGCAAAATGAGCCCT	GTGCTTGGGCGGGTTTGCCT	mal3	SPAC18G6.15	0.76	0.448	0.734	0.238	0.221	0.579	0.308	0.329	0.191	0.345	0.248	0.189	0.882	0.885	0.659	0.075	0.777	0.207	0.554	0.455	0.704	0.895	EB1 family Mal3
CGACAAACAACCCCCCCGAT	TCGTACACTCCTCCCCGCGT	pof14	SPAC13D6.01	-0.054	-0.652	-0.153	-0.162	-0.109	0.215	-0.7	0.015	-0.072	-0.23	-0.363	-0.701	0.194	-0.352	-0.214	-0.239	-0.207	-0.046	-0.263	-0.457	-0.417	-0.521	F-box protein Pof14
CCCCACACGAGCGTAAAGCC	AGGCGGACGAAGGGAAGCAT	byr3	SPAC13D6.02c	1.741	1.465	1.355	1.613	0.046	0.807	0.541	1.293	0.249	-0.303	0.112	1.768	3.855	1.253	2.329	1.497	1.198	2.166	0.421	1.744	1.59	1.824	zinc finger protein Byr3
AGGGGGGTAAGATGGCGTCG	TTTGCGCTGATTGCTTTGGC	btb3	SPAC13D6.04c	-0.204	-0.262	-0.03	-0.177	-0.04	0.086	-0.236	-0.02	0.046	0.033	-0.132	-0.224	0.216	-0.192	-0.222	-0.114	-0.073	-0.061	-0.054	-0.141	-0.285	-0.194	substrate adaptor for cullin 3 ubiquitin ligase Btb3
TATGGCCGTTTTATGCCGCG	CTTCTGTTCGGATGCATTTA	rnh201	SPAC4G9.02	0.015	0.446	0.458	0.046	0.257	-0.808	0.193	-0.237	0.138	0.103	0.546	0.223	-0.729	-0.128	-0.051	0.228	0.017	-0.164	0.3	0.079	0.139	0.047	ribonuclease H2 complex subunit Rnh201 (predicted)
GGTCAGTGGGGGAGTGCGAT	TTTGAGAGCGTGGTGTCGGA	chz1	SPAC4G9.06c	0.577	0.088	0.242	-0.008	-0.026	1.756	0.33	1.779	0.391	0.135	0.397	0.503	2.242	0.556	2.179	0.425	0.97	0.881	0.537	0.961	0.835	0.815	histone chaperone Chz1 (predicted)
CACCCCCTCCTCGCCATCTG	TGCAACCCCCATGACTCCAT	arg11	SPAC4G9.09c	2.302	1.779	2.063	1.078	0.789	1.71	2.212	2.069	1.17	1.093	-0.037	1.007	2.344	2.578	2.765	0.086	1.72	1.027	0.178	1.219	0.862	0.614	N-acetyl-gamma-glutamyl-phosphate reductase/acetylglutamate kinase
GCGCACCGAGGGATTTATGG	CGCCCTATCCAACACGAGCC	arg3	SPAC4G9.10	2.218	1.403	1.73	0.728	0.288	3.603	2.359	1.935	1.039	1.43	0.335	0.594	2.641	2.751	2.402	-0.3	1.484	0.976	-0.059	0.864	0.646	0.418	ornithine carbamoyltransferase Arg3
TTCCAGAAGCACCCGGCCAT	GCGGCGGCGTTGATCTTGTG	cmb1	SPAC4G9.11c	0.479	0.785	0.968	0.894	1.704	0.357	1.884	0.351	-0.185	1.287	1.684	1.984	1.266	0.599	0.104	0.505	-0.307	-0.203	0.993	1.115	0.39	0.696	cytosine-mismatch binding protein 1
CGGAAACGAGTAGGGCGGAA	GCTATGTAGGCGCGCGGTAT	SPAC4G9.12	SPAC4G9.12	-0.378	0.468	-0.02	-0.116	0.333	-0.16	0.656	-0.035	-0.228	0.419	0.465	0.827	-0.188	0.077	0.122	0.314	-0.055	0.153	1.126	0.385	0.15	0.563	gluconokinase
GCGGGCTTTGTTTGGCTGGA	ACCTCCGGCGCCAACCTATT	vps26	SPAC4G9.13c	1.607	0.062	0.442	0.612	0.752	1.168	-0.006	0.239	0.253	0.44	1.181	1.226	0.655	-0.096	0.23	1.56	0.255	0.751	1.155	0.337	0.25	0.804	retromer complex subunit Vps26
TGGCGGGACAGTGCATCACA	AGACCAACCCACCTCGGCCG	SPAC4G9.14	SPAC4G9.14	0.015	-0.07	0.019	0.092	-0.055	0.515	-0.357	0.155	-0.172	-0.161	-0.146	-0.158	0.511	-0.273	-0.005	0.059	-0.304	-0.067	-0.066	-0.189	-0.038	-0.134	mitochondrial Mpv17/PMP22 family protein 2 (predicted)
CCTCGGCGCGTACACATCCT	GAGGCGATTTGTTCCGGAGG	rpl901	SPAC4G9.16c	0.462	-0.078	0.09	-0.043	-0.198	-1.863	0.07	-0.434	-0.216	-0.745	0.817	0.376	-2.804	0.535	0.109	0.477	0.001	0.024	-0.505	0.077	-0.065	-0.097	60S ribosomal protein L9
TCATCACGGAGACGCCAGTT		SPAC4G9.19	SPAC4G9.19	-0.29	-0.247	-0.26	-0.288	-0.017	-0.257	-0.005	-0.153	-0.047	0.02	0.293	0.048	-0.397	-0.136	-0.242	-0.12	0.112	-0.065	0.109	0.02	0.198	-0.041	DNAJ domain protein DNAJB family (predicted)
GGCTCTCCGCTGCGCGTCTA	CGCCGCTTCACCACCCAACT	SPAC4G9.20c	SPAC4G9.20c	1.344	-0.104	0.679	-0.124	-0.039	0.054	0.084	0.162	0.585	-0.029	0.022	-0.03	0.096	0.789	0.156	-0.209	1.508	-0.03	0.057	-0.113	-0.002	-0.168	mitochondrial carrier with solute carrier repeats (predicted)
TCCTGCGGGTTCTTGATCGG	GGGCGCGGGTAGGTAAACAC	ssa1	SPAC13G7.02c	-0.093	-0.526	-0.35	-0.058	-0.719	0.08	-0.755	-0.122	0.075	-0.364	-0.704	-0.723	0.34	-0.093	0.124	-0.129	0.07	0.184	-0.531	-0.449	-0.338	-0.603	heat shock protein Ssa1 (predicted)
TATAATCGATGCCCGCCCCC	TATCACCGACAGCCCCGCAA	upf3	SPAC13G7.03	-0.385	-0.196	-0.498	-0.213	0.54	1.696	0.756	1.368	-0.048	0.542	0.667	0.158	1.177	0.084	0.152	-0.475	-0.794	-0.115	0.348	0.321	-0.003	0.029	up-frameshift suppressor 3 family protein (predicted)
GCCTCATTCCAACCGCGCTG		mac1	SPAC13G7.04c					4.756	0.643	4.149	1.003	0.963	1.971	2.971	2.325	0.985	1.363	0.295	-0.062	0.915	0.529	1.414	2.774	3.079	2.255	membrane anchored protein Mac1
ACAGGGTGAACGTGGGCGAG	ATAAGTCCGCGGCCCACAAA	are1	SPAC13G7.05	-0.31	1.694	0.536	0.226	4.605	1.202	3.884	0.866	-0.273	2.122	2.091	3.818	0.998	0.761	0.816	1.008	-0.017	1.098	2.288	1.855	1.146	2.194	acyl-coA-sterol acyltransferase Are1 (predicted)
GCAAAAACAACCCCACCCGA	ACAGGGCGGTGTGATGGATA	met16	SPAC13G7.06	0.28	-0.05	0.261	-0.192	0.798	1.223	1.381	1.994	0.569	1.153	0.445	-0.038	1.049	-0.121	1.399	-0.36	0.014	-0.404	0.483	0.174	0.154	0.222	phosphoadenosine phosphosulfate reductase
CCCGTTCCCTCCACCTGCAT	CACGCGGGCACAAAGTTACG	arb2	SPAC13G7.07	1.937	1.352	1.573	1.733	0.401	0.512	0.58	0.803	0.638	0.345	0.792	1.121	1.199	1.541	1.086	1.462	1.458	1.397	1.175	1.388	1.611	1.475	argonaute binding protein 2
CTGTGGCGCGCATTTTTCGA	GTTGACGAGGGGCGGGCAGT	SPAC13G7.09c	SPAC13G7.09c	-0.073	0.095	-0.065	-0.081	0.239	0.087	0.273	-0.021	-0.168	0.074	0.131	0.075	0.019	0.059	-0.197	-0.057	0.026	-0.158	0.048	0.037	-0.022	-0.043	conserved fungal protein
TCGCCCTGCCCTCACCCTTA	CGAATAGGGTGGGCGGATCC	SPAC13G7.11	SPAC13G7.11	0.468	0.005	0.524	0.388	-0.784	-0.907	-0.908	-0.275	-0.107	-0.874	-0.102	-0.828	-1.308	0.034	0.015	-4.078	0.565	0.218	-0.064	0.007	0.392	0.051	mitochondrial respiratory complex assembly protein (predicted)
TCCTCTAAGCCCACCCCCGG	CGCCTACGCCAGTCCGATCC	SPAC13G7.12c	SPAC13G7.12c	0.966	1.188	0.733	1.143	0.454	1.512	1.175	1.192	0.997	1.078	1.524	0.159	1.021	0.533	1.13	0.515	0.798	0.475	1.432	1.488	1.796	1.886	choline kinase (predicted)
CAGCTTATTGCGCAGGGACG	GGGAAGTGAGCGGGACCTGG	msa1	SPAC13G7.13c	-0.423	0.143	-0.024	-0.237	0.235	0.723	0.289	0.094	-0.45	0.359	0.079	-0.136	0.235	-0.458	-0.306	-0.236	-0.8	-0.511	-0.025	-0.011	-0.238	-0.007	RNA-binding protein Msa1
TAAGCCACCGCAGCCCAAGG	AGGCTAGGGCACACGATGGG	SPAC6C3.02c	SPAC6C3.02c	-0.209	-0.016	-0.27	-0.183	-0.195	0.002	-0.117	-0.031	-0.276	-0.078	0.051	-0.133	0.202	-0.214	-0.103	-0.334	-0.108	-0.174	-0.065	-0.017	-0.089	-0.093	mitochondrial CHCH domain protein (predicted)
AATTTGGAGAGCGCAGGGGA	TTTTTCATCAATCGGCCCCC	SPAC6C3.03c	SPAC6C3.03c	-0.23	-0.594	-0.421	-0.288	-0.438	0.095	-0.737	-0.087	-0.144	-0.513	-0.428	-0.837	0.224	-0.316	-0.24	-0.345	-0.304	-0.2	-0.339	-0.485	-0.274	-0.562	sequence orphan
TGCCCTATCCGCTCACCCAA	TACTCCGAATCCGCCCCAAC	cit1	SPAC6C3.04	6.144	2.833	3.05	1.974							0.132	1.73	0.51	4.83	3.661	0.5	4.469	3.837	0.144	2.3	2.001	2.301	citrate synthase Cit1
TGGGGCGGATAATGGGGTAA	CCCCCCGCATGTTGGAAGTT	SPAC6C3.05	SPAC6C3.05	0.091	0.047	0.133	0.145	-0.01	-0.242	-0.201	-0.186	-0.17	-0.022	-0.06	-0.259	-0.308	0.061	-0.054	0.061	0.093	0.009	0.025	-0.027	0.096	-0.021	sequence orphan
ACCTTCCGCCCTTCCCTGGT	GGGACTTGGGGGATATGGTG	SPAC6C3.06c	SPAC6C3.06c	0.39	-0.236	0.081	0.15	-0.582	-0.662	-0.598	0.093	-0.029	-0.536	-0.62	-0.62	0.456	0.191	1.157	0.047	-0.1	-0.017	-0.122	-0.215	0.096	-0.074	P-type ATPase, calcium transporting (predicted)
GCCTCCCAGCCGATTTCCAC	AAAGTGCTCTACCGGGCGCT	mug68	SPAC6C3.07	-0.082	-0.19	-0.022	-0.303	-0.085	-0.419	-0.404	-0.24	-0.069	-0.217	-0.375	-0.599	-0.731	-0.421	-0.534	-0.602	-0.515	-0.55	-0.633	-0.306	-0.223	-0.111	sequence orphan
GACTATGAAGCGCGGAGCCC	GTGCCGCCCCATTATTCGAT	SPAC6C3.08	SPAC6C3.08	-0.286	0.01	-0.194	-0.1	0.131	-0.232	0.188	-0.189	-0.261	-0.046	1.371	0.449	0.22	0.04	-0.238	0.143	0.068	-0.153	1.029	-0.484	-0.476	-0.398	proteasome regulatory particle, gankyrin (predicted)
GGCTTGGTACGTCGCTGGGG	CATCTCGTTGCACCTCCCGC	SPAC17G8.02	SPAC17G8.02	-0.224	-0.309	-0.312	-0.093	-0.204	0.144	-0.094	-0.079	-0.08	-0.033	0.027	0.047	0.296	-0.176	-0.291	-0.111	-0.216	-0.146	-0.205	-0.242	-0.247	-0.316	uridine ribohydrolase (predicted)
GTGTCCAACCGCCCAGCCAG;GTGTCCAACCGCCAGCCAGC	AAGGACCGCGGATAGGGGAC	med20	SPAC17G8.05	4.538	4.115	3.192	3.217	2.646	5.904	3.282	4.767	3.05	1.538	2.893	3.645	4.482	3.715	4.412	4.372	3.163	3.123	3.55	3.306	4.116	5.372	mediator complex subunit Med20
GGGTGTGGGTTGTGTCGCAA	AGGTTTCAGCTTCGCCCGGC	yaf9	SPAC17G8.07	-0.045	0.129	-0.023	-0.241	0.187	0.19	0.408	0.452	0.084	-0.234	0.489	0.401	0.663	0.18	1.443	0.274	-0.32	-0.198	0.353	-0.067	-0.207	-0.132	YEATS family histone acetyltransferase subunit Yaf9
GAGAATAGGTGGCGTGGCGG	TATGGCAGCACGGGGACAGA	SPAC17G8.08c	SPAC17G8.08c	-0.358	1.402	0.103	-0.056	1.999	-0.059	2.478	-0.18	0.328	1.55	1.711	2.896	0.078	0.124	-0.471	0.518	-0.099	-0.021	1.39	0.981	0.498	1.146	human TMEM165 homolog
GACTCGCGCAGGCCCAAAAG	GAACAGCACCCATCCCGGTC	shg1	SPAC17G8.09	-0.053	0.301	0.12	0.387	0.418	-0.021	0.593	-0.249	0.105	0.336	1.446	0.51	0.142	0.089	-0.091	0.259	0.348	0.403	0.698	0.74	0.488	0.734	Set1C complex subunit Shg1
GGCGCGGACTAAGCGTGTCA	GGGTGACGCCTTACGCGGAT	dma1	SPAC17G8.10c	0.1	0.393	0.065	0.016	0.418	0.724	0.838	0.525	0.037	0.096	0.304	0.737	1.481	0.474	0.758	0.169	0.347	0.292	0.51	0.792	0.456	0.604	mitotic spindle checkpoint protein Dma1
CTCCCTGGTCCCCGCTCTGT	GCATCTACGGGCTTGGCTGG	mst2	SPAC17G8.13c	0.669	0.633	0.284	0.894	0.125	-0.349	0.314	-0.557	0.122	0.016	0.968	0.88	-0.175	1.016	0.362	0.727	0.576	0.577	0.671	1.141	1.143	0.949	histone acetyltransferase Mst2
AAGGGAGGGCAACAATGCGA	GCCCCGTTCGCCACCTTTGT	pck1	SPAC17G8.14c	-0.294	0.194	0.189	0.201	0.056	0.175	0.105	-0.137	-0.045	0.128	-0.225	-0.435	0.193	-0.18	-0.294	-0.277	-0.265	-0.14	0.059	0.036	0.038	-0.119	protein kinase C (PKC)-like Pck1
CTCACCCCCGCCTTATCCCT	GTACAGTGGGAGGCGGGCGA	SPAC22H10.02	SPAC22H10.02	0.283	0.372	0.335	0.293	0.711	0.784	0.793	0.563	-0.071	0.307	0.488	0.884	0.585	0.304	0.033	0.036	-0.075	-0.197	0.28	0.697	0.692	1.027	conserved fungal protein
ACTCCCACACTTCGCGCTCA	GAGGGGGTCGGTAGGGGGGA	kap114	SPAC22H10.03c	0.153	0.144	0.203	-0.152	0.442	0.036	0.454	0.873	0.049	0.338	0.192	0.739	1.458	0.099	1.281	0.171	-0.061	-0.283	0.184	0.046	-0.137	0.007	karyopherin Kap14
TGTCCAAATCACACGGCGCT	GGTGCGCCTAATGCAGTGGG	SPAC22H10.04	SPAC22H10.04	-0.052	0.661	0.134	0.185	0.09	-0.234	0.194	-0.148	-0.063	0.267	-0.155	0.007	-0.583	-0.417	-0.51	0.348	-0.5	-0.609	-0.226	0.222	0.239	0.317	protein phosphatase type 2A (predicted)
GTCCCAACCCAACCATGCGC	TCGGGGGTAAGAAGGGTCCG	zym1	SPAC22H10.13	-0.32	-0.123	-0.258	-0.167	0.031	0.2	0.019	0.019	-0.258	-0.054	-0.062	0.219	0.318	-0.104	-0.179	0.024	-0.183	-0.034	0.072	0.19	0	0.163	metallothionein Zym1
TGGATTCAGCGGCCAGGAGG	CCACTGATTACCGGGCGGGA	scd2	SPAC22H10.07	7.605	6.996	7.442	6.958	2.262	5.894	4.051	6.633	4.881	3.215	3.482	4.484	7.044	5	7.678	4.441	6.599	5.987	4.208	8.336	7.851	7.762	scaffold protein Scd2
CGGGTGGTGCATTTTGTTGT		SPAC22H10.08	SPAC22H10.08	-0.173	-0.171	-0.181	-0.269	-0.007	-0.357	-0.137	-0.357	-0.251	-0.139	0.106	-0.259	-0.299	-0.021	-0.29	-0.147	-0.125	-0.113	0.004	-0.083	-0.224	-0.091	DUF2009 protein
TCTGGGGAAACGGGATGCGT	CGGGGTTTGTAGGGCGGCTT	SPAC22H10.09	SPAC22H10.09	3.989	2.677	2.505	2.259	0.726	4.521	2.866	4.806	0.751	0.505	3.744	1.933	4.963	2.116	6.672	1.269	1.906	2.262	3.292	3.109	3.034	3.235	sequence orphan
TAAATGTCGAAAGCGCCGGG	CCTATTTCGGTACTTCGGGC	SPAC15F9.01c	SPAC15F9.01c	0.097	-0.563	0.155	0.016	-0.395	-0.072	-0.523	0.099	-0.112	-0.258	-0.407	-0.591	-0.562	-0.219	-0.184	0.088	-0.212	-0.351	-0.438	-0.392	-0.383	-0.405	central kinetochore associated family protein
GTTGCGTGCGGATGTGTTCG		seh1	SPAC15F9.02	0.037	-0.031	-0.164	-0.093	-0.392	-1.302	-0.385	-0.744	0.114	-0.291	1.499	-0.319	-0.622	-0.195	-0.598	-0.294	0.112	0.077	0.93	-0.224	-0.185	-0.324	nucleoporin Seh1
GCTTTAGGGGGCGGGACATT	TCGTGGAAGTTGTGGCGTCG	sck1	SPAC1B9.02c	-0.389	-0.094	-0.003	-0.499	0.012	-0.834	0.013	-0.703	-0.481	-0.457	0.163	0.82	-0.711	-0.105	-0.774	-0.019	-0.276	-0.554	0.274	-0.103	-0.569	-0.76	serine/threonine protein kinase Sck1
GGGGGGTAAATGGGCGTAGG	GGGGAGCCGCAGAGAAACGA	mus7	SPAC6B12.02c	1.551	1.665	1.395	1.346	0.524	1.818	0.848	1.361	0.718	0.694	0.561	0.973	2.404	1.537	1.885	0.743	1.442	0.987	0.923	1.122	1.273	1.182	DNA repair protein Mus7/Mms22
TCTTTCGCGGGCTAGCTGCT	AGTCGCCAATTAAGCCCTTT	SPAC6B12.04c	SPAC6B12.04c	-0.952	-0.235	-0.536	-0.405	-0.298	0.13	-0.207	-0.255	-1.502	-0.004	-0.357	-0.373	-0.063	-0.097	-0.341	-0.317	-1.517	-0.209	-0.263	-0.147	-0.224	-0.216	aminotransferase class I and II (predicted)
TTTGCGCGGTGCCCTCTCTT	GCCGCTTTTCCGCTCACCAG	ies2	SPAC6B12.05c	-0.014	0.122	-0.232	0.036	0.129	1.66	0.509	1.804	0.107	0.071	1.186	-0.231	1.046	0.242	0.469	-0.519	-0.414	-0.018	0.511	-0.065	-0.019	-0.182	Ino80 complex subunit Ies2
TGCAATGGAAGGCCGGAGTC	GTAGCCAACCCGACGAAGCC	rrg9	SPAC6B12.06c	0.091	0.101	0.012	0.044	0.117	0.271	0.251	0.051	-0.312	0.405	0.098	0.459	0.497	-0.029	0.098	0.215	-0.07	0.128	0.135	0.421	0.245	0.304	mitochondrial genome maintenance protein Rrg9 (predicted)
GAAATCGCGGCGGAGAAGAC	CCGCGTGTTGAGGCTCGCTA	SPAC6B12.07c	SPAC6B12.07c	1.48	0.696	1.092	0.711	-0.424	0.711	-0.11	0.546	0.3	-0.338	0.36	-0.03	1.67	0.437	0.617	-0.026	0.103	-0.436	0.52	1.065	1.221	0.818	ubiquitin-protein ligase E3 (predicted)
GAGGGCACGGGGGCTGTAAC	TTCGCGCGTAGGTTTGCTTG	mug185	SPAC6B12.08	0.117	0.078	0.05	-0.086	0.089	-0.167	0.065	-0.108	-0.291	0.132	-0.373	-0.133	-0.199	-0.142	-0.214	-0.109	-0.225	-0.206	-0.53	-0.235	-0.241	-0.337	Co-chaperone for ATPase activity (predicted)
GCGCGCGGACATTCTAGGAG	AGCCACGCCCTCCGAAAAGA	trm10	SPAC6B12.09	0.361	0.723	0.247	0.577	0.573	0.34	0.792	0.553	0.524	0.916	0.469	0.653	0.199	0.592	0.685	0.332	0.199	0.431	0.359	0.459	0.623	0.644	tRNA m(1)G methyltransferase Trm10 (predicted)
CGTCGCTTCCAGGGTGCCAA	TCCCGACCACACCTCTGCAC	tom70	SPAC6B12.12	2.804	1.815	1.883	1.606	0.444	1.263	1.844	3.095	1.23	0.683	3.187	0.908	2.783	2.731	5.3	0.874	2.26	2.471	3.972	2.202	2.243	2.745	mitochondrial TOM complex subunit Tom70 (predicted)
CGGCATGTGGCTGGGTGTAG	ATTCATGATTGGGAGCGGCC	SPAC6B12.14c	SPAC6B12.14c	0.851	0.668	1.101	0.808	0.435	0.165	0.612	0.495	0.64	0.899	0.48	0.928	0.418	0.148	0.59	0.836	0.792	0.368	0.355	1.204	0.962	1.304	conserved fungal protein
CAACCCCCGGCTTGCTTCGC	CGCACTTTGGCCTAGGGGCT	cpc2	SPAC6B12.15	6.124	3.392	6.57	3.969	0.042	1.791	1.925	4.356	1.828	1.187	2.948	0.666	0.084	4.2	4.526	5.531	3.591	3.272	1.923	3.863	3.53	3.396	RACK1 ortholog Cpc2
GCACAAGCACGCGGAAGATG	CGGCCGCTCCCTTACCAGTC	meu26	SPAC6B12.16	-0.293	-0.003	-0.259	-0.218	-0.066	0.014	0.146	-0.296	-0.374	-0.321	-0.018	-0.055	0.333	-0.171	-0.312	-0.164	-0.351	-0.443	-0.169	0.118	-0.09	-0.12	conserved fungal protein
TTGCGGTGGTTTGGGAGGGA	TGAAACAACTGCCGAGGGGG	mug8	SPAC32A11.01	0.106	0.323	0.126	0.187	0.321	0.523	0.835	0.47	0.365	0.581	0.562	0.483	0.866	0.353	0.788	0.35	0.391	0.547	0.095	0.846	0.753	1.03	conserved fungal protein
CGAGGGCCAGCATGTCAGGA	CATACCCTCAACGTCCGGCG	SPAC32A11.02c	SPAC32A11.02c	-0.31	-0.363	-0.157	-0.287	-0.377	-0.38	-0.591	-0.196	-0.015	-0.241	-0.683	-0.547	-0.503	-0.275	-0.273	-0.208	-0.025	-0.311	-0.481	-0.281	-0.252	-0.33	conserved fungal protein
CGCTGGTGGGGGTTGAGATT	GGGAGGCCGCTGAAAACATC	phx1	SPAC32A11.03c	-0.118	0.356	-0.179	-0.131	0.353	0.285	0.462	0.092	0.232	0.592	0.19	0.49	0.249	-0.289	-0.216	0.24	-0.386	-0.269	0.005	0.164	-0.034	0.249	homeobox transcription factor Phx1
AGTTGTCATTGGGTGGCACG	CGATCCCCGAACACACAGGC	SPAC19A8.14	SPAC19A8.14	-0.046	-0.539	-0.195	0.035	-0.572	-0.162	-0.962	-0.165	0.047	-0.292	-0.868	-0.901	-0.461	-0.232	-0.221	-0.218	0.022	-0.089	-0.738	-0.583	-0.354	-0.617	aminoacyl-tRNA hydrolase (predicted)
TTCGCCGCTCTCCACATCAG	ACAAGCAATCGGGAGGGGGT	SPAC19A8.11c	SPAC19A8.11c	2.401	1.241	1.014	0.954	0.934	3.281	2.612	3.398	1.716	0.965	1.109	1.414	3.617	2.084	2.836	1.547	1.202	0.425	0.976	1.582	1.571	1.704	recombination protein Irc6 (predicted)
ATGCGCCTGTGACCGTGTAG	TCCATTTGAGAGCCACGCCA	rfp1	SPAC19A8.10	-0.167	0.014	-0.194	-0.115	0.004	-0.33	-0.101	-0.311	-0.047	0.106	0.002	-0.153	-0.579	-0.265	-0.315	-0.185	-0.147	-0.067	0.054	-0.145	-0.199	-0.252	SUMO-targeted ubiquitin-protein ligase subunit Rfp1
CTCGGTGTCGCGTCTTGGGG	CATGGACGCGCGCTAAAATC	sst4	SPAC19A8.05c	1.564	0.575	0.916	0.58	0.598	1.886	1.004	0.851	1.09	0.61	0.163	1.641	0.232	1.432	1.209	0.129	1.451	0.948	0.331	0.755	0.391	0.361	sorting receptor for ubiquitinated membrane proteins, ESCRT 0 complex subunit Sst4
GGGCTCCAAACTTCCGGGGA	GAATCCCAAGCCCTCCCGGT	erg5	SPAC19A8.04	0.714	0.392	0.354	0.214	0.448	2.128	0.573	2.006	0.059	0.127	0.194	0.782	2.307	0.7	1.43	0.191	0.653	0.118	0.608	0.21	0.108	0.169	C-22 sterol desaturase Erg5
TTGCCCCCAGTTTTGACCCG	CGCGGCCCATGGTAGATTTT	SPAC19A8.03	SPAC19A8.03	-0.022	-0.19	-0.323	0.352	-0.091	0.376	-0.334	-0.165	0.105	0.093	-0.047	1.145	0.942	0.115	0.34	0.829	0.189	0.455	0.08	0.253	0.473	0.406	phosphatidylinositol-3-phosphatase, myotubularin family (predicted)
GTCGTGAAGGCGGGAGGCTG	ACAAGCAGACCGGCGACCCC	SPAC19A8.02	SPAC19A8.02	0.026	-0.316	-0.311	-0.538	-0.402	-0.075	-0.522	-0.14	0.209	-0.492	-0.483	-0.293	0.199	-0.181	-0.253	1.323	0.509	-0.222	-0.371	-0.075	-0.125	-0.224	pleckstrin homology domain protein
GCCGCCGCATCTCACTCAAC	TGCACCTGAAGAGCGACCCG	npr2	SPAC23H3.03c	-0.201	2.476	1.221	1.513	1.783	2.426	1.948	2.517	1.47	1.953	0.803	2.319	2.587	0.782	2.034	0.216	1.995	1.904	0.104	3.665	2.374	2.066	Npr2/3 complex subunit Npr2 (predicted)
ACCTGGGCGCGATTGCAAAG	CCCCACATCGGTTTTCAGGC	SPAC23H3.04	SPAC23H3.04	0.143	0.323	0.116	0.335	0.173	-0.085	0.234	-0.117	0.226	0.254	0.303	0.08	-0.048	0.14	0.192	0.221	0.446	0.16	0.395	0.599	0.608	0.592	conserved fungal protein
GGATACCAACCTGCGGGCAC	CCTTCCGCCGACCCGTATAA	swd1	SPAC23H3.05c	0.455	0.397	0.258	0.359	0.499	0.254	0.151	0.049	0.354	0.525	0.383	0.201	0.429	0.16	0.39	0.43	0.137	-0.153	0.663	-0.113	-0.149	-0.1	Set1C complex subunit Swd1
CATGGGAGGAGGGGTCGTCA	CGAACAGCAAGGGGGACGAG	apl6	SPAC23H3.06	1.295	0.574	0.975	0.271	0.384	0.801	1.073	0.725	0.336	0.161	0.981	1.446	2.234	0.771	1.664	0.645	0.621	0.452	0.766	0.93	1.228	1.371	AP-3 adaptor complex subunit Apl6 (predicted)
CCCTTCTGTGCTCCACGTGC	CGGGAAAGTGCCAGCTAGGG	bub3	SPAC23H3.08c	0.045	-0.111	-0.022	0.008	-0.205	-0.418	-0.339	-0.289	-0.255	-0.185	-0.393	-0.345	-0.624	-0.071	-0.294	-0.095	-0.104	-0.442	0.034	-0.072	0.024	0.09	mitotic spindle checkpoint protein Bub3
GCCCCGTCGTCTTGTGGTAT	GAGAATGAAAACGCCGGGGA	SPAC23H3.11c	SPAC23H3.11c	-0.082	2.059	0.201	1.108	1.99	0.432	1.603	0.408	0.372	1.979	1.535	2.476	0.833	0.705	0.525	1.409	0.308	0.969	1.241	1.729	1.731	1.951	glucosidase (predicted)
AGCATCACTTCGGCCCACGC	TGGGGGGCCTTGTGGAAAAT	SPAC23H3.12c	SPAC23H3.12c	0.076	0.042	0.015	-0.282	0.334	0.295	0.374	0.29	-0.127	-0.059	-0.024	0.352	0.661	0.147	0.537	-0.006	0.107	-0.059	-0.122	0.006	-0.038	0.168	mitochondrial hydrogen/potassium transport system protein (predicted)
	GGTGAGGGGGCGGACAGAAC	gpa2	SPAC23H3.13c	0.708	-0.1	0.143	-0.09	0.036	-0.088	0.429	0.468	0.659	-0.432	-0.677	-0.276	-1.757	0.224	-0.133	0.287	-0.217	-0.448	-1.008	-0.613	-0.516	-0.646	heterotrimeric G protein alpha-2 subunit Gpa2
TCTCCGACCACTGCCCCATT	TGCCAATGAAATCCCGAGCC	SPAC23H3.14	SPAC23H3.14	-0.274	-0.174	-0.266	-0.141	-0.02	0.407	0.139	0.018	0.032	0.141	0.507	-0.066	0.385	-0.228	-0.129	-0.115	-0.065	0.028	0.261	-0.005	-0.072	0.045	LAlv9 family protein, involved in post Golgi transport (predicted)
CGGAATAGATGAGCGCGGGG	ACAGGGAGCACGACACAGCG	SPAC23H3.15c	SPAC23H3.15c	0.162	0.205	0.196	0.006	0.343	0.1	0.481	0.382	0.452	0.36	0.185	0.088	0.249	0.084	0.241	0.137	0.126	0.066	-0.2	0.155	-0.162	0.128	sequence orphan
AAACGTACCTGCCGCCCACG	TAGAGCTGATTTGCGGCGGC	jmj1	SPAC25H1.02	-0.325	-0.334	-0.206	-0.182	0.103	0.161	-0.158	0.084	-0.118	-0.006	-0.055	-0.025	0.225	-0.208	-0.27	-0.189	-0.378	-0.306	-0.267	-0.268	-0.346	-0.225	histone demethylase Jmj1 (predicted)
TTGACCATCTTAGCCGCCCG	TCAACGAATGGCGAGGGGTG	mug66	SPAC25H1.03	0.897	0.796	0.523	2.674	2.647	3.58	0.117	1.093	0.794	1.275	1.177	2.589	4.181	0.662	1.779	3.422	0.994	2.481	0.774	3.043	2.806	2.864	meiotically upregulated gene Mug66
TGATTGTGGGCGCAGGTTCG	TGGGCTATGGATTTTGGGGC	mug105	SPAC25H1.04	-0.212	0.135	0.039	-0.14	0.141	-0.051	0.249	0.103	-0.21	-0.047	0.413	0.354	0.425	-0.144	-0.163	0.26	-0.015	-0.219	0.435	-0.196	-0.106	-0.075	ubiquitin-fold modifier-specific protease (predicted)
CCACCGGTCTCCTATCCCCC	CGGCGATACGGTGGGAATTT	meu29	SPAC25H1.05	1.436	0.932	0.795	0.972	-0.014	1.171	0.293	1.268	-0.227	-0.296	-0.161	0.542	2.606	0.748	1.946	0.636	0.524	0.51	0.501	0.688	0.559	0.692	sequence orphan
CTCCCCAACCTGTCATCGCA	CCCCAAACGCGGTACATGCT	pcf3	SPAC25H1.06	-0.226	-0.102	-0.172	-0.102	0.241	0.355	0.114	0.175	-0.154	0.098	0.361	0.378	0.911	-0.057	0.232	-0.043	0.03	0.204	0.253	-0.092	-0.003	0.041	CAF assembly factor (CAF-1) complex subunit C, Pcf3
CAGTCCAGCCCACGAGCATT	AGGTTAGGCGCGCTGGGTTA	emc1	SPAC25H1.07	2.047	2.403	1.692	1.402	1.28	0.03	2.313	0.337	1.11	1.383	1.777	2.561	0.271	1.925	0.803	1.357	1.782	0.927	1.447	2.178	2.024	2.82	ER membrane protein complex subunit Emc1 (predicted)
GTGGGATTGGCTTGCTGGGA	TTGGTGGTGGTGGCGAAGGA	mde5	SPAC25H1.09	-0.515	-0.023	-0.252	-0.187	0.674	0.272	0.538	-0.06	0.079	0.626	0.158	0.28	0.299	-0.242	-0.3	0.103	-0.136	-0.231	0.207	-0.037	-0.219	-0.033	alpha-amylase homolog Mde5
TTGGACGGGAGAGCATCGGG	CGATCCCCGAAGACCCAGGC	SPAC4A8.02c	SPAC4A8.02c	-0.426	-0.229	-0.215	-0.295	-0.055	0.222	-0.058	-0.016	-0.243	-0.032	-0.069	-0.216	0.266	-0.266	-0.24	-0.071	-0.167	-0.168	-0.07	-0.239	-0.193	-0.216	conserved protein, UPF0047 family
TTGGATGGGTTCAAGGGGGA	GGTTCGCAGACAGGGGGGTC	myp2	SPAC4A8.05c	0.589	0.185	0.204	0.025	0.389	0.423	0.799	0.133	0.252	0.087	0.715	0.93	0.224	0.809	0.438	0.189	0.754	0.648	0.812	0.097	-0.039	0.103	myosin II heavy chain Myo3
GGCGGCCTCGGTGGATCTGT	ATCAATCGGGCTTCCAACGG	SPAC4A8.06c	SPAC4A8.06c	0.04	-0.056	0.065	-0.098	-0.113	-0.443	-0.02	-0.052	0.173	-0.078	0.122	-0.554	-0.173	-0.383	-0.58	-0.383	-0.341	-0.66	-0.247	-0.498	-0.209	-0.424	esterase/lipase (predicted)
AGCATGTTGAGGCCCCGGTA	ACGGACAAGGGACGATGGCA	SPAC4A8.07c	SPAC4A8.07c	0.665	0.723	0.888	0.663	0.389	-0.085	0.694	0.506	0.468	0.508	0.601	0.478	0.366	0.417	0.768	0.843	0.748	0.578	0.62	1.026	1.018	1.339	sphingoid long chain base kinase (predicted)
TTCCGTCGCATGGGTATCCT	CACGGCGAGGGCATTTGAGT	cwf21	SPAC4A8.09c	0.545	3.629	1.457	0.763	1.524	0.777	3.379	0.83	-1.054	1.373	2.347	3.392	-0.016	1.636	0.411	1.247	-1.458	-0.312	1.768	2.027	0.869	1.424	complexed with Cdc5 protein Cwf21
TTGTACAGCCGACGTAACGG		SPAC4A8.10	SPAC4A8.10	0.356	0.037	0.272	0.076	0.383	1.614	0.302	0.583	0.154	0.065	0.522	0.451	2.275	-0.042	0.449	0.201	0.304	0.184	0.643	0.374	0.501	0.585	lipase (predicted)
TAATCGCACGCTCAAACCCG	GCCCACGCGCTCTCTCTCTG	SPAC4A8.14	SPAC4A8.14	-0.566	-0.227	-0.143	-0.115	-0.122	0.175	0.228	-0.082	-0.142	0.131	0.232	0.162	0.214	-0.128	-0.38	0.103	-0.301	-0.028	-0.063	0.209	0.061	0.165	ribose-phosphate pyrophosphokinase (predicted)
TGGGTGAGTCGGGGGATTAG	CGACCTGGGGCTTTTGGGAG	SPAC823.02	SPAC823.02	0.441	-0.095	0.264	0.143	-0.032	0.699	-0.273	0.571	0.546	-0.358	0.025	-0.39	0.628	0.435	0.583	0.169	0.512	0.556	0.271	0.635	0.655	0.477	sequence orphan
CAAAAAGGGGGAGCGCTGGT	CCGGCGCATCCAGTACACAC	ppk15	SPAC823.03	0.415	0.357	0.461	0.434	-0.169	0.745	0.141	0.598	0.166	0.389	-0.19	0.392	1.303	0.425	1.096	0.548	0.852	0.709	0.248	0.671	0.435	0.546	serine/threonine protein kinase Ppk15 (predicted)
TTGGCCCTTATTCGTCCCCC	TTGCTGCCTCCGCCTTGTTG	SPAC823.04	SPAC823.04	0.382	0.629	0.268	0.258	-0.193	0.334	0.468	0.13	0.357	-0.116	-0.298	-0.228	0.486	-0.199	-0.392	-0.118	-0.365	-0.319	-0.038	0.104	0.369	0.44	rRNA processing protein Rrp36, DUF947 family (predicted)
CCGGATCGATTGGCTTGGAA	GCACCCTCCCCCGCCACTAC	tlg2	SPAC823.05c	0.801	0.041	0.168	0.124	0.068	3.318	0.068	3.596	0.332	-0.175	-0.455	0.129	3.312	0.809	3.273	-0.183	-0.024	-0.275	0.03	0.196	0.29	0.176	SNARE Tlg2 (predicted)
CGCCCGCTGCTGAATGCTTT	CGCAGAAACAGGGGACAGGG	SPAC823.09c	SPAC823.09c	-0.43	-0.224	-0.218	-0.322	0.097	-0.365	0.161	-0.291	0.049	0.156	-0.141	0.026	0.007	-0.189	-0.42	-0.119	-0.305	-0.487	-0.093	-0.21	-0.308	0.021	threonine aspartase (predicted)
ACCCAAAAACAGGCCCGGAC	GGCGCCGGTGCCAAAAATAG	SPAC823.10c	SPAC823.10c	4.243	1.945	2.443	1.671	0.474	2.994	3.301	5.729	1.655	1.12	2.517	0.937	5.184	2.898	6.957	0.602	1.905	2.495	3.557	2.607	2.499	2.667	mitochondrial carrier with solute carrier repeats (predicted)
GCGATTGCGGCTGGAGTGAG	CAATTGCGCCAAGACTCCCG	SPAC823.13c	SPAC823.13c	-0.123	-0.395	-0.403	-0.577	-0.451	0.036	-0.746	0.292	-0.529	-0.411	-0.362	-0.156	-0.205	-0.496	-0.51	-0.554	0.413	-0.607	-0.376	-0.557	-0.44	-0.649	mitochondrial inner membrane protein (predicted)
CTAGGCGGAGGGGGTATGCC	CCACCTCAGCCGACCATCGA	ptf1	SPAC823.14	-0.706	-0.108	-0.258	-0.152	0.212	0.502	0.103	0.474	-0.162	0.047	-0.894	-0.068	0.879	-0.494	0.872	-0.302	-0.672	-0.405	-0.91	-0.12	-0.166	-0.111	phosphoric monoester hydrolase (predicted)
CGGGCTGTTTTTCGAATGGG	TTGTGGCTTTATGGCGGACG	ppa1	SPAC823.15	-0.174	-0.147	-0.159	-0.154	-0.06	0.175	-0.154	0.182	-0.147	0.065	-0.369	-0.043	0.58	-0.222	0.233	0.022	-0.102	0.037	-0.218	0.292	0.218	0.22	minor serine/threonine protein phosphatase Ppa1
TTTACGCACGTGGCCGCGTA	AGCCACGGCCCGTACATGTT	mug179	SPAC823.16c	0.837	1.379	0.655	2.54	2.782	4.459	0.39	1.135	0.508	1.229	3.243	2.967	3.56	1.091	1.981	3.676	0.929	2.637	2.657	3.158	3.447	3.295	WD repeat protein involved in autophagy Atg18b
ACACCATTTCATCGCCCCCC	TCTTGGGTGCGTTTGCTGCT	SPAC7D4.13c	SPAC7D4.13c	-0.102	-0.064	-0.26	-0.24	-0.335	0	0.086	-0.058	-0.044	-0.193	-0.425	-0.323	0.093	0.227	-0.101	0.121	-0.007	-0.238	-0.243	-0.015	-0.385	-0.058	sequence orphan
GGCTGCCGGAAGCGTGTCTG	GAGCCCCTTTCCTCCCACGG	SPAC7D4.12c	SPAC7D4.12c	0.212	0.278	0.164	0.211	0.254	0.831	1.034	0.276	0.124	0.265	-0.027	0.128	0.786	0.25	-0.3	0.054	-0.384	-0.409	-0.222	0.254	0.361	0.42	DUF1212 family protein
TGTTGCATCACGCTCTGGGG	GTGCACCCCAGACCCAAAGT	SPAC7D4.08	SPAC7D4.08	-0.642	0.02	-0.557	0.041	-0.606	-0.109	-0.077	-0.586	-0.746	-0.35	-0.206	-0.363	-0.61	-0.146	-0.689	0.061	-0.46	-0.361	-0.218	-0.119	-0.367	-0.577	sequence orphan
AGAAACGGACACGAGCCCCA	TTGCGTAGCGTTGGGTGTGG	SPAC7D4.05	SPAC7D4.05	-0.467	-0.343	-0.472	-0.602	0.185	-0.4	0.125	-0.188	-0.441	-0.193	-0.145	0.108	-0.419	-0.268	-0.479	-0.407	-0.552	-0.351	-0.254	-0.171	-0.295	-0.192	hydrolase (predicted)
TTTGGGTACTTTGCGGCCGA	TCCCACCCTCGTCCGTTTGC	taf1	SPAC7D4.04	0.646	1.218	0.393	2.814	2.661	2.756	0.111	0.165	0.678	1.643	2.328	2.508	3.08	0.272	0.749	3.668	0.73	3.253	2.799	3.436	3.371	2.955	Taz1 interacting factor 1, autophagy protein
ATGCCCACCGTCAACCTCCC	CTAGCCGTTCGCGATTGGGT	SPAC7D4.03c	SPAC7D4.03c	1.015	0.634	1.116	1.548	-0.585	1.775	-0.653	0.125	0.155	-0.072	-0.869	-0.372	1.505	0.566	0.823	0.458	0.571	0.396	-0.401	0.766	1.156	1.115	conserved fungal family
CGCCTAAAACCGAATGCCGC	GCCATACGGGGTCCAAAGCA	sfp47	SPAC7D4.02c	1.111	0.878	0.851	0.44	0.646	2.411	0.97	2.259	0.563	0.727	0.789	0.888	2.789	0.934	1.829	0.39	0.278	0.126	1.118	0.6	0.486	0.661	Ubp4 interactor Sfp47
	GGTCCCCATCCGTCTGCTAT	itr1	SPAC4F8.15	-0.182	-0.814	-0.574	-0.283	-0.595	-0.148	-0.899	-0.248	-0.232	-0.665	-0.959	-1.147	-0.064	-0.212	-0.261	-0.324	-0.3	-0.287	-0.54	-0.704	-0.369	-0.894	myo-inositol transporter Itr1
CGGCTCGGTGAAGTGTTGCC		stg1	SPAC4F8.10c	0.211	0.037	0.006	0.118	0.099	0.145	-0.008	0.308	0.188	0.029	0.336	0.038	0.19	-0.091	0.31	0.038	-0.037	0.369	0.376	0.604	0.554	0.84	SM22/transgelin-like actin modulating protein Stg1
GACTGAATGCCCGGAGCACC	CCAAACCGGCCGCAAGCTAG	mug114	SPAC4F8.08	-0.073	-0.016	-0.021	-0.005	0.117	0.517	0.121	0.365	0.093	0.244	0.174	0.025	0.506	-0.254	-0.089	-0.115	-0.243	0.103	-0.243	-0.18	-0.237	-0.239	sequence orphan
TCACAGGGGGGGCATAAACC	CGTGTTTTTTCGGGTTCGCA	hxk2	SPAC4F8.07c	3.845	2	2.283	2.229									-0.347							2.252	2.29	2.034	hexokinase 2
GCCCCTGCCAACCACCCTCT	GGCCTCTCCTACCGACTGCG	sdo1	SPAC4F8.03	5.034	3.817	4.758	3.874	1.937	1.069	3.978	2.02	3.198	2.176	2.402	3.205	3.131	4.672	4.04	4.194	2.817	1.962	3.595	3.015	3.508	4.182	SBDS family ribosome maturation protein Sdo1 (predicted)
GGCAAAGGTAAGTCCCCGGG	TGGGTTAGCTCGCTGGGGTG	did4	SPAC4F8.01	1.644	0.62	1.047	0.516	0.537	1.243	0.617	1.004	0.816	0.219	0.593	1.141	1.101	0.94	2.093	-0.215	1.117	0.737	0.672	1.038	0.644	0.572	ESCRT III complex subunit Did4
AGCGAGGGTGAGAGGGTGGG	ACCGAGCCACTGATTCCGCA	SPAC644.07	SPAC644.07	3.895	2.236	3.272	2.665	1.026	4.789	2.411	6.192	1.578	1.003	4.71	2.087	5.149	2.975	7.231	1.611	2.314	2.63	4.837	2.813	2.613	2.75	mitochondrial Rieske ISP assembly ATPase (predicted)
TCTAAACGCCCGACCGCCAC		SPAC644.08	SPAC644.08	-0.7	-0.315	-0.777	-0.238	-0.256	-0.405	-0.124	-0.565	-0.338	-0.148	-0.302	-0.038	-0.637	-0.2	-0.592	-0.335	-0.374	-0.433	-0.238	-0.062	-0.218	-0.397	methionine salvage haloacid dehalogenase-like hydrolase (predicted)
CGGAGGGGGTCGTTGGCTAG	CCCACTTAACCCGGCGACTC	SPAC644.09	SPAC644.09	0.293	-0.291	0.167	0.146	-0.371	-0.18	-0.382	-0.041	0.086	-0.026	-0.552	-0.551	-0.407	-0.157	-0.123	-0.163	0.036	0.195	-0.456	-0.15	-0.236	-0.298	alanine racemase (predicted)
TGCGTGGCGGAGGAATGAGC	GATAGGATACGGGGCGGGGT	pkp1	SPAC644.11c	-0.265	-0.196	-0.274	-0.075	-0.203	-0.474	-0.425	-0.466	-0.328	-0.217	-0.337	-0.483	-0.38	-0.539	-0.386	-0.283	-0.257	-0.519	-0.399	-0.258	-0.279	-0.308	mitochondrial pyruvate dehydrogenase (lipoamide) kinase Pkp1 (predicted)
ACAGTGGCGCGAACAAGGGA		SPAC644.13c	SPAC644.13c	-0.262	-0.264	-0.433	-0.367	-0.071	0.128	0.087	0.134	-0.301	-0.3	-0.064	-0.115	0.209	0.15	-0.164	-0.312	-0.182	-0.061	0.075	-0.398	-0.428	-0.515	Rab GTPase binding (predicted)
CCCTAAAATCCCGAACCCGC	CTCCCCTCACAGCAACCCGA	grx5	SPAPB2B4.02	1.376	0.391	1.2	0.198	0.416	-1.221	-0.065	-0.111	0.203	0.401	-0.354	-0.089	-1.629	0.261	-0.252	-0.172	0.78	0.344	-0.439	0.148	0.109	0.127	monothiol glutaredoxin Grx5
TGAGGAGCGGGTGGGAGAGG	AGAATGAGCGATGGGGAGCG	cig2	SPAPB2B4.03	2.772	2.889	2.727	2.818	3.491	4.326	3.455	2.956	2.51	3.109	4.226	4.37	3.794	2.37	2.535	4.067	2.706	3.086	3.593	2.997	2.703	3.129	G1/S-specific B-type cyclin Cig2
GTCCATCTCGACATCGCCGG	GATCGGCGCGGTCGTAAGCA	SPAPB2B4.04c	SPAPB2B4.04c	0.035	-0.269	-0.401	-0.188	-0.474	0.008	-0.817	-0.227	-0.181	-0.505	-0.809	-1.145	-0.074	-0.264	-0.338	-0.4	-0.496	-0.563	-0.673	-0.861	-0.85	-0.987	vacuolar calcium transporting P-type ATPase P2 type, Pmc1
CGGAGGCGTTAGGGCGTGTC	CGCCTCTTTCCCCGTGACCG;CGCCTCTTTCTCCGTGACCG	SPAPB2B4.06	SPAPB2B4.06	0.243	-0.476	0.148	-0.02	-0.141	-0.055	-0.684	0.245	0.295	-0.03	-0.459	-0.816	-0.28	0.051	0.086	-0.075	0.029	-0.038	-0.32	-0.52	-0.202	-0.402	conserved fungal protein
CAGAGAACGACGGGGTGGCG	GCTGGGGGAACGGTAAACAT	cch1	SPAC6F6.01	0.53	0.345	0.265	-0.016	0.263	-0.55	0.857	0.947	0.652	0.287	-0.397	0.664	-0.441	0.643	0.82	0.419	0.171	0.254	-0.378	0.346	0.395	0.387	calcium channel Cch1
ACCCGAGCCAGCCCCAAAAT	ACACCAGTCCCGAACCACCC	pof5	SPAC6F6.02c	0.318	-0.175	0.155	0.249	0.423	-0.146	0.101	-0.049	0.075	0.243	0.03	0.392	-0.139	0.041	-0.03	-0.051	0.027	0.105	0.011	0.224	-0.017	0.094	F-box protein Pof5
GGAAGGCGCCGGGACTAATG	GCAACTGTCCCCAACCCGAA	SPAC6F6.04c	SPAC6F6.04c	-0.094	0.312	-0.163	-0.056	0.31	0.515	0.293	-0.083	0.188	0.211	0.281	0.003	0.435	-0.293	-0.407	-0.134	0.016	-0.072	-0.024	-0.019	-0.226	-0.25	membrane transporter (predicted)
CGTTAGTCAGGCTGGCCGTT	CGGGGTGGAGGAAGGCAAAT	eaf6	SPAC6F6.09	2.602	1.441	2.598	2.084	0.232	0.979	0.686	1.011	1.211	0.43	1.02	1.939	2.108	2.044	2.926	1.524	2.33	2.316	1.852	2.515	2.65	2.399	NuA4 histone acetyltransferase complex subunit Eaf6 (predicted)
GGCCCCCTGCGACATAATCA	TCCCGTCCGCCAGAAACACT	SPAC6F6.11c	SPAC6F6.11c	-0.109	-0.117	-0.099	0.083	0.105	0.159	-0.052	-0.005	0.018	0.091	0.132	0.024	0.481	-0.289	-0.18	-0.113	-0.181	0.08	-0.002	-0.027	-0.016	0.022	pyridoxine-pyridoxal-pyridoxamine kinase (predicted)
AATCTGCTCTTGCGCGCCTG	CCCCTGTGGCCCGTGATGAC	SPAC6F6.13c	SPAC6F6.13c	-0.038	-0.703	-0.028	0.4	-0.531	-0.321	-1.081	-0.338	-0.254	-0.302	-0.584	-0.8	-0.177	-0.207	-0.288	-0.231	-0.142	-0.013	-0.208	-0.675	-0.598	-0.936	DUF726 family protein
AACCGCTCATTGCCTCCCGA	TTGTGGTCGGGAATGGGGGT	rif1	SPAC6F6.17	0.117	0.493	0.059	0.223	0.32	0.221	0.609	-0.001	0.037	0.471	0.657	0.59	-0.242	0.151	-0.01	0.477	0.438	0.363	0.174	0.333	0.094	0.263	telomere length regulator protein Rif1
GTACCGCCCAAACGCCCAAT	GGTTATTTCCGACTGCGCCC	ppk6	SPAC1805.01c	-0.183	0.173	-0.325	-0.075	-0.213	0.529	0.64	0.332	-0.094	-0.371	-0.063	0.51	0.65	0.163	0.063	-0.095	-0.058	0.098	-0.267	0.03	0.021	-0.238	serine/threonine protein kinase Ppk6 (predicted)
CCAAAATGCCGCCGACTGCT	CGCGAAACCGACCTGGGTAT	SPAC1805.02c	SPAC1805.02c	-0.208	-0.027	-0.145	-0.146	-0.385	-0.244	-0.196	-0.481	-0.154	-0.299	-0.184	-0.207	0.268	0.134	-0.35	0.024	0.174	-0.001	-0.072	0.007	0.111	0.076	electron transfer flavoprotein beta subunit (predicted)
CTCTTTGTCCGCACGCCCGA	TTTTCAGCGGTACGGGGGGG	trm13	SPAC1805.03c	-0.715	-0.326	-0.671	-0.389	-0.243	-0.19	0.061	-0.633	-0.138	-0.075	-0.243	-0.412	-0.937	-0.355	-0.595	-0.227	-0.546	-0.628	-0.42	-0.309	-0.19	-0.271	tRNA 2'-O-methyltransferase Trm13 (predicted)
TTGTTCGCTTTGGTCGGTCG	AGTGCGAGGGCGGTGAGAGG	nup132	SPAC1805.04	0.267	0.515	0.455	0.447	0.112	-0.575	-0.037	-0.218	0.012	0.038	0.138	0.151	0.075	0.02	-0.031	-0.096	-0.168	-0.061	-0.071	0.023	0.227	0.058	nucleoporin Nup132
ACCAACAGCAGTCGCCCCAC	CCTACCCCTGCAAACGCCCC	hem2	SPAC1805.06c	-0.297	-0.291	-0.193	-0.309	0.06	0.948	-0.178	1.039	-0.166	-0.133	0.089	-0.172	0.288	-0.177	0.612	-0.23	-0.071	-0.339	0.213	-0.239	-0.075	-0.016	porphobilinogen synthase Hem2 (predicted)
CGAAAGTGCACGCCCAGGTA	GCTGGTGAGGGGCGATCTGA	dad2	SPAC1805.07c	-0.146	-0.204	-0.17	-0.154	-0.022	0.672	-0.025	0.429	-0.095	-0.195	-0.415	-0.124	0.638	0.257	0.233	-0.03	-0.332	-0.297	0.006	-0.035	-0.111	-0.139	DASH complex subunit Dad2
GGCGGCTTCGGGGCTTAATA	GGGGTGACTTTGCTGGGGAA	dlc1	SPAC1805.08	-0.025	0.168	-0.125	-0.172	0.545	-0.103	0.371	-0.183	-0.024	0.361	0.118	0.66	0.011	0.067	-0.074	0.247	0.072	0.153	0.402	0.263	0.041	0.207	dynein light chain Dlc1
AAGGATAGGGGGGTTGGGCG	CGAGACCACACGCCACGCCT	fmt1	SPAC1805.09c	1.273	0.682	1.223	0.677	0.385	-0.011	1.193	0.7	0.564	0.312	1.707	0.988	1.39	1.019	1.993	0.332	1.642	1.298	1.347	1.392	0.97	0.991	methionyl-tRNA formyltransferase Fmt1 (predicted)
CTTTGGCCTTAACGGGTTCG		rps2602	SPAC1805.11c	0.273	0.472	1.002	0.363	0.59	-0.11	0.409	0.029	0.092	0.284	0.439	0.881	-0.252	0.019	-0.187	0.492	0.252	-0.077	-0.082	0.281	0.148	0.069	40S ribosomal protein S26 (predicted)
ATGGGGGCTTGGTGGTCTTG	AAGAGTGGTGCGTTGGGGCG	uep1	SPAC1805.12c	-0.349	-0.359	-0.422	-0.392	-0.139	-0.274	-0.241	-0.378	-0.242	-0.291	-0.281	-0.05	-0.844	-0.053	-0.301	-0.024	-0.117	-0.169	-0.09	-0.157	-0.18	-0.242	ribosomal-ubiquitin fusion protein Ubi2
TCGCCCTTTGCCATTCTGAT	CTCGGGTAAAAGCGGGCCAA	SPAC1805.14	SPAC1805.14	0.292	0.874	0.465	0.624	0.867	0.454	1.067	0.805	0.463	0.996	0.34	1.011	0.533	0.294	0.465	0.666	-0.281	-0.076	0.698	0.636	0.671	1.024	sequence orphan
CCCGCCTTGCCTCTCCTCCT	TGGGGGGGTGGGTTCAAGTG	pub2	SPAC1805.15c	-0.283	0.236	-0.117	0.069	0.228	0.21	0.555	-0.192	-0.096	0.052	0.118	0.829	1.015	0.027	-0.004	0.182	0.121	0.025	0.323	0.335	0.333	0.577	HECT-type ubiquitin-protein ligase Pub2
TGGTGTTTCCTGGGCGCCTG	CCGGGGCCTCCATGTCAAGT	SPAC1805.16c	SPAC1805.16c	0.875	0.522	0.209	0.281	0.175	2.833	0.559	0.382	0.649	0.066	3.896	1.176	2.121	1.301	0.556	0.948	0.718	0.079	3.589	-0.508	-0.211	-0.102	purine nucleoside phosphorylase (predicted)
CTCCTTCCCGGGCACCTCCA	ATTGTTCGCCGCTCATCGGA	cox6	SPAC1B2.04	4.023	2.123	2.647	2.52	0.748	4.523	2.885	6.671	1.818	0.936	4.162	1.708	5.222	2.875	6.62	1.796	2.761	3.13	3.691	3.028	2.491	3.039	cytochrome c oxidase subunit VI (predicted)
TAAAAGTCCGTCCCACCCGC	GTGGGGACGCTGGGAGACAT	trk1	SPAC3F10.02c	1.182	0.51	0.558	0.131	0.321	1.772	0.477	1.431	0.121	0.308	0.181	0.555	2.854	0.655	0.804	0.193	0.074	0.255	0.251	0.562	0.716	0.919	potassium ion transporter Trk1
TGTCCTTTACCACCGGCGCT	GCGTAAAGGATGCGGTTGGG	gsa1	SPAC3F10.04	0.301	0.276	0.149	0.341	-0.121	0.41	0.358	0.893	0.541	0.459	1.222	0.242	0.588	0.176	0.086	0.276	0.548	0.32	0.348	0.368	0.445	0.432	glutathione synthetase large subunit Gsa1
CATTTTGTCGGCGGGAGCGT	CGCCCCACACAAAACCCAAT	mug113	SPAC3F10.05c	0.016	-0.232	-0.064	0.232	-0.146	0.102	-0.463	0.03	0.237	0.027	-0.208	-0.826	-0.086	-0.102	-0.1	-0.004	-0.073	-0.216	-0.613	-0.505	-0.255	-0.39	T5orf172 family protein
ACTCGCTCCCCCCCATCCTC	GACCCCCGTTCTCCTGCTCC	SPAC3F10.06c	SPAC3F10.06c	0.14	-0.032	0.063	0.236	0.33	0.893	0.29	0.293	-0.353	0.125	0.147	0.589	1.105	0.302	0.564	-0.46	-0.11	0.094	0.548	0.33	0.051	0.246	initiator methionine tRNA 2'-O-ribosyl phosphate transferase (predicted)
ACGCCCGCTTCTGCTTGATT	ATCGGCGGGAAACAACCACG	erf4	SPAC3F10.07c	2.611	1.4	1.667	1.837	0.756	2.885	0.715	1.192	1.01	0.493	1.047	2.598	1.072	0.75	1.879	5.073	1.314	1.545	0.973	2.592	1.684	2.182	palmitoyltransferase complex subunit Erf4 (predicted)
GAATCGTAGGAGGGCGGCAC	GCCTGCTCTTTCCCCTTCCG	SPAC3F10.09	SPAC3F10.09	5.925	1.72	3.092	0.982	1.815	3.666	5.613	4.43	4.479	3.757	2.478	2.239	3.935	4.044	2.503	-0.498	3.684	1.548	1.189	0.998	0.418	0.515	1-(5-phosphoribosyl)-5-[(5-phosphoribosylamino) methylideneamino]imidazole-4-carboxamide isomerase (predicted)
TCAGGGGCAGTGGTGTGCTG	ACCCGCCTCTTCGGTTCCTC	abc2	SPAC3F10.11c	0.1	-0.052	0.155	0.133	0.048	0.153	0.11	0.23	0.082	0.14	0.498	0.486	0.26	-0.173	0.173	-0.086	0.101	-0.167	0.356	0.029	0.111	0.145	glutathione S-conjugate-exporting ATPase Abc2
	CCGCGTGGTTGGATCAGAAA	ucp6	SPAC3F10.13	-0.66	-0.199	-0.36	-0.462	-0.137	-0.617	-0.044	-0.381	-0.332	-0.329	-0.41	-0.091	-0.733	-0.501	-0.435	-0.307	-0.605	-0.633	-0.516	-0.269	-0.145	0.012	UBA domain protein Ucp6
	AGGGTTCCGATCGCGTTTGT	spo12	SPAC3F10.15c	-0.494	-0.037	-0.141	-0.398	0.066	0.074	0.319	0.075	-0.314	-0.04	-0.049	0.316	0.696	0.004	0.055	0.149	-0.122	-0.107	0.069	-0.144	-0.374	0.003	Spo12 family protein
TCTTGGCGTCTACGAGGCGG	TTAGCCGTTTCCGAGTGCCG	SPAC3F10.16c	SPAC3F10.16c	3.24	1.614	1.664	1.011	0.956	1.732	1.876	1.403	0.911	0.495	1.372	1.907	1.745	2.437	3.014	2.568	1.222	0.669	2.103	1.591	0.826	0.674	GTP binding protein, HSR1-related (predicted)
GTTTTGCCGGGCTGGATCTC	CCACGCGGGGACTATGCAGT	SPAC3F10.17	SPAC3F10.17	2.731	1.722	2.802	0.981	0.167	-0.594	1.263	1.206	1.307	-0.144	2.242	1.66	-1.37	3.859	2.15	-3.95	2.855	1.938	1.444	1.8	1.606	0.875	ribosome biogenesis protein Ltv1 (predicted)
TGCAAGGGGTGCGGTCAGTC	CGCCGCGGAGGTAATAACGT	rpl4102	SPAC3F10.18c	-0.361	-0.253	-0.204	-0.366	-0.093	-0.106	-0.33	0.068	-0.122	-0.268	0.013	-0.307	0.688	-0.155	-0.002	-0.052	0.142	-0.294	0.232	0.008	0.091	0.134	60S ribosomal protein L41 (predicted)
GTATTCCATGCGCCTGCCCC	TTGACGTACTGCCTTGCCGC	dph3	SPAC8F11.02c	1.927	0.866	1.316	0.882	0.159	2.554	0.589	3.04	0.515	0.73	0.787	1.526	3.375	0.71	4.212	1.394	0.822	1.23	0.785	1.214	1.108	1.166	diphthamide biosynthesis protein Dph3 (predicted)
TTGCTCGGGGGTGTGGTCTT	TGTCTTTGCCCGCTGTCCGT	msh3	SPAC8F11.03	-0.01	0.136	0.184	-0.1	0.564	0.223	0.611	0.063	0.027	0.549	0.785	0.558	0.353	-0.133	-0.282	0.154	-0.057	0.064	0.412	0.288	0.132	0.187	MutS protein homolog 3
ACCCCCTATCCGCCATCCTT	AACGGCTCGGTCCCTCACTG	mug130	SPAC8F11.05c	-0.314	-0.343	-0.328	-0.292	-0.128	0.298	-0.315	0.031	-0.359	-0.126	-0.237	-0.005	0.536	-0.135	-0.079	-0.108	-0.238	-0.089	-0.027	-0.136	-0.319	-0.324	sequence orphan
ATATCCGAAACCCTGGCCCG	TCTCAATGCCGTCCCCAGGT	SPAC8F11.08c	SPAC8F11.08c	0.1	0.429	0.221	0.311	0.171	-0.063	0.246	-0.14	-0.012	0.461	0.104	0.223	0.481	0.032	0.071	0.241	0.145	0.262	0.19	0.653	0.627	0.774	esterase/lipase (predicted)
GGGGCGCCAAAGCAGAAAGG	ACAGCATCCGGCCTCCAAGA	nnt1	SPAC8F11.09c	-0.204	-0.262	-0.216	-0.311	-0.155	-0.002	-0.115	-0.209	-0.124	-0.125	-0.588	-0.246	0.451	-0.338	-0.281	-0.33	-0.424	-0.508	-0.507	-0.351	-0.206	-0.345	nicotinamide N-methyltransferase Nnt1 (predicted)
GGAGGCGGAGGACGGCATGT	GCTGCGCGCCTGGTTAATGC	pvg1	SPAC8F11.10c	1.139	1.177	1.164	0.687	-0.507	0.324	0.765	0.024	0.053	-0.751	0.053	0.93	1.668	1.597	0.525	0.666	0.934	0.826	0.362	0.346	0.546	1.11	pyruvyltransferase Pvg1
CTTCGGGTTGAGCGTGGTGA	GCACCCAAGGCAATACCGCT	SPACUNK4.17	SPACUNK4.17	-0.312	0.897	-0.31	0.109	1.237	0.97	1.309	0.205	-0.226	0.522	0.974	1.244	0.837	-0.215	-0.234	-0.111	-0.641	-0.429	0.264	1.108	0.404	0.753	NAD binding dehydrogenase family protein
TTCAGACTGCCGCGGTATGT	TACTCGGGCCCGTTGGGATA	mug153	SPACUNK4.19	-0.231	-0.118	-0.259	0.019	-0.109	-0.148	-0.027	-0.166	0.309	0.31	0.073	0.039	-0.192	-0.192	-0.07	0.147	0.089	0.058	-0.162	-0.017	0.138	0.1	sequence orphan
AGTATCAAGGACCCCGCCCC	CGGAAACAGGTGCAGGACGG	SPACUNK4.16c	SPACUNK4.16c	0.032	-0.612	0.144	0.068	-0.281	0.025	-0.923	0.042	-0.182	-0.432	-0.461	-0.833	-0.485	-0.352	-0.024	0.204	-0.196	-0.12	-0.041	-0.364	-0.237	-0.243	alpha,alpha-trehalose-phosphate synthase (predicted)
CCCCTTCCGGACTCACCCAC	GGGCCCGGAAGCTTAGGAAA	SPACUNK4.15	SPACUNK4.15	-0.08	-0.242	0.08	0.263	0.035	-0.337	-0.408	-0.068	-0.092	-0.282	-0.432	-0.614	-0.423	-0.121	0.122	0.084	-0.398	-0.324	-0.224	-0.523	-0.297	-0.299	2',3'-cyclic-nucleotide 3'-phosphodiesterase (predicted)
	GGTGTACACGGGGTTGGCGG	SPACUNK4.13c	SPACUNK4.13c	0.009	-0.553	-0.084	0.027	-0.605	-0.289	-0.998	-0.071	0.025	-0.512	-0.591	-0.909	-0.077	-0.065	0.096	-0.07	0.113	0.018	-0.536	-0.283	-0.094	-0.364	mitochondrial NTPase Ylf2 (predicted)
AGGACACAACCAGGGCGAGG	GCACCCGACGCCCATAACTC	mug138	SPACUNK4.12c	1.12	1.236	0.507	0.006	0.054	-0.565	1.329	0.009	-0.035	-0.237	3.828	1.618	-0.544	1.669	0.042	0.011	1.734	1.172	1.915	1.006	1.204	0.68	metallopeptidase (predicted)
TTCCCCCTCTCGCCGCTCAT	TGCCCTCCGGTAGCTGTCCC	SPACUNK4.11c	SPACUNK4.11c	-0.195	-0.241	-0.26	-0.006	-0.46	0.074	-0.304	-0.165	-0.011	-0.231	-0.137	-0.423	-0.215	0.057	-0.241	-0.213	-0.22	-0.283	-0.264	-0.211	-0.172	-0.323	M-phase phosphoprotein 6 family protein
TACGACATGCTGGGAGGGCA	TGGAGGGTTCGGGCTTGTGA	SPACUNK4.10	SPACUNK4.10	-0.095	-0.245	-0.277	-0.24	0.286	0.222	0.127	0.049	0.044	-0.046	0.023	-0.041	0.052	0.105	0.19	0.105	-0.003	-0.234	0.041	-0.185	-0.102	-0.041	glyoxylate reductase (predicted)
TCTTCCTTGTTCCCGCCCAA	TGGTCCGCAAAAACAAGGTG	SPACUNK4.09	SPACUNK4.09	0.147	0.435	0.103	0.245	0.372	0.42	0.476	-0.048	-0.087	0.181	0.665	0.513	0.496	-0.04	-0.006	0.047	0.008	-0.031	0.46	0.117	0.065	0.141	conserved protein
CGTGCTGTTCCCGTTGCTTC	CAAGGGAAGCGAAGCGACCA	SPACUNK4.08	SPACUNK4.08	0.252	-0.451	-0.18	-0.307	-0.125	-1.031	-0.445	-0.335	0.037	-0.263	-0.491	-0.631	-2.412	-0.132	-0.338	0.047	0.053	-0.318	-0.224	-0.499	-0.362	-0.495	dipeptidyl peptidase (predicted)
ACACCTAGATGCCCCCGCGC	GACTTGCATCCTAGGGCGGG	syn1	SPAPYUK71.03c	-0.105	0.048	-0.309	0.17	0.337	0.535	0.377	0.211	-0.068	0.303	-0.141	0.213	0.51	-0.045	-0.087	-0.223	-0.2	-0.185	-0.26	0.184	0.05	0.1	synaptotagmin family C2 domain protein, Syn1
CCCTATCCTATCCCGCCCGG	TAACACCGCCCTTCCCGCCT	SPAC513.02	SPAC513.02	0.097	0.11	0.104	0.144	0.307	0.309	0.307	0.252	0.139	0.442	0.247	0.147	0.592	0.015	0.219	-0.084	-0.199	0.232	0.054	0.19	0.132	0.339	phosphoglycerate mutase family
GAGAGCAACAATGCGACCGC	TACGGCGGGCATGTCAGAGG	mfm2	SPAC513.03	2.038	0.985	0.797	0.809	1.185	2.117	2.28	1.566	1.163	0.681	1.058	2.924	3.454	1.737	3.344	0.329	0.12	-0.017	0.799	0.446	0.339	0.913	M-factor precursor Mfm2
GGCTGGGGGGGGAATGAATA	CCTTTCTGCCGCCGTTCCTT	SPAC513.04	SPAC513.04	-0.884	-0.282	-0.764	-0.935	0.336	-0.437	0.22	-0.676	-0.467	-0.13	0.198	0.731	-0.317	0.119	-0.514	-0.165	-0.394	-0.239	0.546	0.032	-0.346	-0.425	sequence orphan
TCATCGACGCGCTAACCAGT		SPAC513.06c	SPAC513.06c	-0.155	-0.062	-0.28	0.101	-0.142	-0.35	-0.105	-0.261	-0.314	-0.186	-0.133	0.03	-0.117	0.118	-0.293	-0.029	0.006	0.037	0.036	-0.082	0.178	-0.126	dihydrodiol dehydrogenase (predicted)
AAGTTGCAATGGACCGCGCC	TGAACGTCGAACAAGCGGCT	SPAC513.07	SPAC513.07	-0.366	-0.228	-0.397	-0.261	0.096	-0.257	-0.013	-0.271	-0.079	0.147	0.027	-0.093	-0.368	-0.347	-0.364	-0.123	-0.27	-0.234	-0.08	-0.18	-0.203	-0.202	flavonol reductase/cinnamoyl-CoA reductase family
ACGGGGTCGCGGCCAACTAC	GCCTCATGCGTCACCCCCTC	SPAC2E1P3.01	SPAC2E1P3.01	-0.232	-0.079	-0.002	-0.082	0.298	0.515	0.437	-0.025	-0.25	0.037	0.524	0.471	0.593	0.128	-0.007	-0.416	-0.057	-0.073	0.174	0.279	0.153	0.08	dehydrogenase (predicted)
TGTTCCGCACCTCGTCCTCA	ACCTACCACCCCCCGACTGC	amt3	SPAC2E1P3.02c	-0.516	-0.21	-0.418	-0.394	-0.33	-0.006	-0.436	-0.149	-0.301	-0.32	-0.433	-0.327	0.288	-0.034	-0.174	-0.282	-0.049	-0.154	-0.166	-0.216	-0.135	-0.398	ammonium transporter Amt3
GGTCGGGATGTTAGGGCGGG	GTTGCGAAGGAGACAGGGGC	cao1	SPAC2E1P3.04	-0.391	-0.17	-0.332	-0.27	0.036	0.016	-0.001	-0.156	-0.066	0.039	-0.196	-0.174	-0.241	-0.165	-0.35	-0.106	-0.053	-0.181	-0.257	-0.09	-0.326	-0.315	copper amine oxidase Cao1
ATCCGCGACTCCCCAACTAA	CAAAAAGCCGGCGTAGGTCC	SPAC2E1P3.05c	SPAC2E1P3.05c	7.832	3.956	4.437	2.627	1.135	-1.383	0.309	-0.063	1.585	1.437	1.286	2.024	-0.874	1.383	1.343	1.632	5.075	2.496	1.349	2.949	3.175	3.502	fungal cellulose binding domain protein
TAGACCCGCCATGACCCCAA	CGCCATCCTCGCAACTCACG	SPAPB2C8.01	SPAPB2C8.01	-0.74	-0.137	-0.298	0.049	-0.887	-0.133	-0.186	-0.519	-0.228	-0.305	-0.075	-0.448	0.167	-0.268	-0.418	-0.084	-0.279	-0.255	-0.057	-0.056	-0.1	-0.272	cell surface glycoprotein (predicted)
AGCCCTCGCCAATCCATCGC	CGGCTGCGGGATATGTTGGA	SPAPB24D3.01	SPAPB24D3.01	-0.138	-0.256	-0.108	-0.079	-0.044	-0.217	-0.198	-0.083	-0.205	-0.285	-0.098	-0.119	-0.116	0.012	-0.05	0.097	0.141	0.116	0.344	0.158	0.14	0.151	transcription factor (predicted)
TTGGGTGCGGGTAAGGTCGT	CGGGAGTCGGGGAAGCCAGT	SPAPB24D3.02c	SPAPB24D3.02c	-0.188	0	-0.128	-0.3	0.036	-0.492	-0.089	-0.378	-0.181	-0.185	-0.152	0.246	-0.37	-0.091	-0.171	0.1	-0.007	-0.243	-0.113	-0.095	-0.018	0.015	amino acid permease, unknown 3 (predicted)
CGACACGCATTTCCAGCACT	CGGGCTCCTTGTGCGGTCTA	SPAPB24D3.03	SPAPB24D3.03	0.007	-0.272	0.037	0.023	0.072	-0.279	-0.277	-0.242	-0.129	-0.085	0.018	-0.101	-0.492	-0.154	-0.282	0.098	-0.076	0.068	-0.034	-0.118	-0.141	-0.113	agmatinase (predicted)
TCAATCGCCGTGGCCCGAAG	CTCATCATCGTCGGCCCCAA	mag1	SPAPB24D3.04c	-0.275	-0.044	0.158	-0.197	-0.191	0.032	0.095	0.132	-0.015	-0.073	-0.358	0.161	0.496	0	0.326	0.079	0.143	-0.074	-0.129	0.014	0.137	0.278	DNA-3-methyladenine glycosylase Mag1
CGACCGCTTGATGCCCCTGT	CCCGCGCAGCAAAGGACTAA	SPAPB24D3.05c	SPAPB24D3.05c	-0.133	0.32	0.074	0.233	0.16	0.203	0.297	0.029	0.16	0.191	0.436	0.139	0.498	0.155	0.308	0.109	0.321	0.151	0.561	0.184	0.235	0.461	pseudo ring cleavage dioxygenase
TGGCGTTGGTGGAGATCTGG	CCCGCCGAGTTCCACCATAG	SPAPB24D3.06c	SPAPB24D3.06c	-0.283	-0.747	-0.435	-0.127	-0.527	-0.349	-0.948	-0.323	-0.304	-0.569	-0.678	-0.903	-0.048	-0.073	-0.039	-0.209	0.083	0.063	-0.414	-0.566	-0.218	-0.741	DUF1749 family protein
TGGGTCGGTAGCGTGTTTGG	CGCCGCCCCTAACCCTTCAC	SPAPB24D3.07c	SPAPB24D3.07c	0.104	0.033	0.42	0.208	0.561	-0.174	0.282	0.097	0.198	0.417	0.306	0.401	-0.096	0.171	0.169	0.769	0.52	0.133	0.868	0.209	0.217	0.342	sequence orphan
CGGGCAGGCGAGTTGAGAAG	CGACGCTAACTTCCCCGCAC	SPAPB24D3.08c	SPAPB24D3.08c	0.916	1.318	1.202	0.948	2.767	1.098	3.73	2.249	1.304	2.578	2.874	3.8	1.975	0.766	0.963	0.494	0.171	0.19	1.963	1.441	0.79	0.963	NADP-dependent oxidoreductase (predicted)
CCGGCCGCTAGCTCCATAAT	AGCCCCGATCGCCCATTTAT	pdr1	SPAPB24D3.09c	-0.4	0.11	-0.124	-0.049	0.08	0.211	0.362	-0.089	0.046	0.217	0.335	0.314	0.329	-0.06	-0.16	0.152	0.087	-0.014	0.186	0.06	0.022	0.124	ABC transporter Pdr1
ACGGGGCCTATCAGCTGTGC	TGCCGTTGCAGTATGCTGGG	mfc1	SPAPB1A11.01	0.168	0.076	0.037	-0.129	0.03	-0.345	0.018	0.465	0.304	-0.027	-0.473	-0.272	0.551	0.132	0.275	0.1	-0.14	-0.274	-0.875	-0.296	-0.311	-0.249	membrane transporter (predicted)
GAGGGGGAGAGTATGCGCGT	TGGACTGCCCCCCTTTCATG	SPAPB1A11.02	SPAPB1A11.02	-0.095	-0.043	-0.101	0.034	-0.089	0.002	-0.107	-0.233	0.115	0.211	-0.167	-0.106	-0.375	-0.235	-0.301	-0.054	0.063	0.016	-0.213	0.018	-0.013	-0.149	esterase/lipase (predicted)
CATCCCGAGTCCAGTGCCCC	ATTTCCCTTCGCACGCCCTA	SPAPB1A11.03	SPAPB1A11.03	-0.219	-0.218	-0.193	-0.148	0.045	0.398	-0.043	0.133	-0.068	0.108	-0.037	-0.289	0.442	-0.265	-0.127	-0.285	-0.161	-0.01	-0.049	-0.128	-0.187	-0.138	cytochrome b2 (L-lactate cytochrome-c oxidoreductase) (predicted)
TATTGGGAGCATGCGCGAGG	TGGCCCTACATCTCAGCCCC	SPAPB1A11.04c	SPAPB1A11.04c	-0.088	0.228	0.089	0.504	0.507	0.768	0.293	0.252	0.269	0.672	1.253	0.655	1.075	-0.33	-0.131	0.342	-0.012	0.771	0.633	1.055	0.95	0.991	transcription factor (predicted)
GTTTCTATGATGGCGGCGGG	ACAGAAAAGCCTCCCCCGCA	SPAC31G5.04	SPAC31G5.04	1.957	1.057	1.623	1.046	1.275	0.206	1.221	1.026	1.283	0.719	-0.071	0.423	0.871	0.983	0.309	0.243	1.532	0.164	-0.044	0.484	0.582	0.617	homoisocitrate dehydrogenase
TCTTTTATGCCCGCCCCAGT	CGGCGAGGGTGGAGAGAACA	dni1	SPAC31G5.07	0.333	0.095	-0.064	-0.042	0.011	-0.323	0.262	-0.139	0.09	0.245	-0.294	0.348	-0.124	0.086	-0.066	0.199	0.456	0.356	-0.167	0.48	0.352	0.511	tetraspan protein Dni1
CAAGAGGAGCAAGCGAGGCA	ATTGGTGGGGCGAAGGGCTA	spk1	SPAC31G5.09c	7.372	9.466	9.926	9.46	9.397	7.699	8.281	8.871	8.685	10.374	10.023	8.272	7.307	9.058	8.557	8.397	9.821	9.272	7.851	9.623	10.676	11.003	MAP kinase Spk1
CCTCTCCGATGCCCTGAAAC	TCGGGCAAGCAAAGCAAGCG	eta2	SPAC31G5.10	-0.027	0.123	-0.171	-0.155	0.15	-0.012	0.093	-0.229	-0.097	0.247	-0.176	0.127	0.065	-0.13	-0.016	0.342	-0.197	-0.159	-0.056	0.007	-0.069	0.038	Myb family protein Eta2
GGGCAACCGGAACGAAACTC	TGCTTTGCGCCACTCACCGA	pac2	SPAC31G5.11	0.4	2.401	1.727	0.214	1.333	1.201	2.01	1.97	-0.304	1.482	1.277	3.139	1.59	0.845	2.625	0.223	-0.436	0.028	2.301	1.378	0.927	0.758	cAMP-independent regulatory protein Pac2
GGTAAGGCGAGGGGTGCGTA	CTACCTTTGCGCCCCCTGCT	maf1	SPAC31G5.12c	0.505	0.153	0.326	-0.09	0.192	-0.329	0.068	0.182	0.017	-0.039	2.108	0.477	-0.312	0.464	0.627	0.028	0.736	0.086	1.487	0.829	0.422	0.412	repressor of RNA polymerase III Maf1
TGGCCCGCGCACCCTATACT	TCGCGAGGGCTTTCTGAGGG	SPAC31G5.21	SPAC31G5.21	-0.257	-0.119	-0.105	-0.012	0.307	0.506	0.399	0.274	0.097	0.473	0.061	0.272	0.118	0.027	0.032	-0.051	-0.029	0.021	-0.22	0.251	-0.047	0.127	human FAM32A homolog
CGACCCACTTGCCCCCATCA	TCTGTGCGGTGTGCTTGGCG	gcv1	SPAC31G5.14	-0.166	-0.036	-0.174	-0.235	0.264	0.221	0.393	-0.118	0.066	0.257	0.127	0.17	-0.205	0.026	-0.156	0.058	-0.144	0.02	-0.167	0.234	0.109	0.159	glycine decarboxylase T subunit (predicted)
TTGTACCGAAGGCCCAGCGC	ACGTCAAGCAGGGGGGGGTT	psd3	SPAC31G5.15	-0.214	-0.209	-0.008	-0.153	0.254	0.665	0.188	0.254	0.023	0.197	0.177	0.004	0.253	-0.1	-0.124	-0.208	-0.257	-0.224	0.141	-0.338	-0.219	-0.227	phosphatidylserine decarboxylase Psd3
GATGGCGAAAATGGGGGCGT	CCGTGTGTGTCCCTGTCCGC	rps1001	SPAC31G5.17c	0.65	-0.103	0.309	0.133	-0.303	-1.102	0.267	-0.141	0.072	-0.37	0.207	0.229	-2.444	0.793	0.264	1.073	0.877	0.682	-0.314	-0.12	-0.311	-0.37	40S ribosomal protein S10 (predicted)
GGAGTTGCAGCGGGGGATCT	CCACACCCGCGTATTCCCGA	sde2	SPAC31G5.18c	0.678	0.708	0.953	0.826	0.493	1.931	0.832	2.749	0.816	0.958	0.422	0.539	1.645	0.784	2.606	0.959	0.41	0.527	0.777	0.428	0.447	0.351	silencing defective protein Sde2
TGGGTGGCTGTGGGTCTGGT	ACCTTGTTCGTTGCGGGTCG	SPAC31G5.19	SPAC31G5.19	1.309	0.884	0.825	0.342	0.315	0.853	0.976	1.149	0.877	0.584	0.036	0.215	-0.106	0.581	0.968	0.559	0.367	-0.042	-0.013	0.666	1.016	1.178	ATPase with bromodomain protein (predicted)
TAGTTTACCCGCGCGCCATT	TCACCCATCGTTTGCCGTCA	SPAC1786.01c	SPAC1786.01c	-0.397	0.357	-0.564	0.689	-0.229	-0.064	0.047	-0.6	0.107	0.421	0.42	-0.039	-0.62	-0.279	-0.712	0.291	-0.418	-0.157	0.09	-0.232	-0.098	-0.012	triacylglycerol lipase (predicted)
TACTACGTCCGGCAGCGCTA	TTCGTGGCGTCAGACAGACG	SPAC1786.04	SPAC1786.04	-0.094	-0.322	-0.201	-0.142	0.096	0.314	-0.197	0.241	-0.08	-0.06	-0.107	-0.352	0.322	-0.084	-0.04	-0.216	-0.034	-0.024	-0.089	0.211	0.129	0.212	sequence orphan
TCGCTACGCTTGTGCACGAT	CCCCAGCGATACCAAAGCCC	SPAC1786.02	SPAC1786.02	-0.205				1.307	1.307	2.685	1.007	-1.992	1.831	3.17						-2.306						phospholipase (predicted)
CGGTCGTAAAACGGCGAGCA	CCACAAGGGCGTCGATAGCG	cox8	SPAC24C9.16c	0.255	-0.133	0.116	0.27	0.218	0.586	-0.132	0.413	0.209	0.216	0.177	0.209	0.588	-0.161	0.217	-0.112	0.177	0.094	0.031	-0.064	-0.002	0.009	cytochrome c oxidase subunit VIII (predicted)
GCGGCGTCATTCAGGGATCT	ACATTCGAACCCACCCCAAC	mug70	SPAC24C9.05c	0.042	0.152	0.025	-0.038	0.108	-0.098	0.2	0.007	0.084	0.16	0.45	-0.1	-0.105	0.115	0.004	0.052	-0.062	-0.129	-0.166	-0.287	-0.225	-0.187	conserved protein Mug20
GGCAATGACGTGGGAGGGGA	TCGGACAAGGGACACGGCAC	bgs2	SPAC24C9.07c	-0.003	-0.138	-0.022	-0.12	0.093	0.601	0.122	0.358	0.047	0.107	-0.083	-0.032	0.517	-0.189	-0.107	-0.169	0.079	-0.019	-0.279	-0.121	-0.142	-0.135	1,3-beta-glucan synthase subunit Bgs2
CGGTCGGGATGTCTGTGTCG	ATCGTGGCTGGGGGGTTACA	SPAC24C9.08	SPAC24C9.08	-0.015	-0.313	-0.077	0.098	-0.011	-0.209	-0.279	-0.123	0.122	0.129	-0.115	-0.331	-0.844	-0.101	-0.158	-0.038	0.187	0.103	0.073	-0.142	-0.168	-0.134	vacuolar carboxypeptidase (predicted)
CAATTAGCCACCCCACCCAC	TTTGCAAGACGCCCAGAGGA	SPAC24C9.12c	SPAC24C9.12c	-0.061	0.534	-0.032	0.207	1.023	0.648	1.086	1.081	0.556	0.822	0.593	0.059	0.035	-0.012	-0.022	-0.008	-0.135	-0.105	-0.262	0.329	-0.094	0.138	glycine hydroxymethyltransferase (predicted)
CCTCTGCCAATCCAATGCCC	CCGGCCCCGCTACGTAGAAT	otu1	SPAC24C9.14	-0.272	-0.095	-0.288	-0.126	-0.071	0.252	0.065	-0.152	-0.043	-0.004	0.162	0.001	0.298	-0.159	-0.253	-0.142	-0.163	-0.009	0.264	-0.279	-0.168	-0.24	ubiquitin-specific cysteine protease, OTU family, Otu1
AGGCGAAGGGAATAGTGGCA	TTGGAGAGTTGCACCCGTCG	spn5	SPAC24C9.15c	0.231	0.106	0.074	0.323	-0.166	0.174	-0.03	0.193	-0.03	-0.048	0.331	0.071	0.456	-0.009	0.341	0.142	0.422	0.292	0.606	0.282	0.301	0.429	septin Spn5
	GGGAGGGCTATGCAACGACG	SPAC16A10.01	SPAC16A10.01	-0.07	0.064	-0.215	-0.04	-0.06	0.435	0.405	0.029	-0.04	0.111	-0.029	0.376	1.324	0.198	0.265	0.063	-0.262	-0.189	-0.077	0.293	0.127	0.128	DUF1212 family protein
AATCCATCAAGTGGGCCCGG	GTCGCGAAGGTGGTGGCGTC	sub1	SPAC16A10.02	-0.119	-0.435	-0.389	-0.349	-0.537	-0.738	-0.608	-0.128	-0.121	-0.47	-1.066	-0.557	-0.677	-0.318	-0.257	-0.22	-0.642	-0.429	-1.043	-0.409	-0.447	-0.701	transcription coactivator PC4
ATGAGCGTGGGAGAGGCGAT	AGACGATATAGGCGGGGGGG	SPAC16A10.03c	SPAC16A10.03c																				5.478	5.782	4.84	zinc finger protein Pep5/Vps11-like (predicted)
	ATATGGGGCTACGCCGACGG	rho4	SPAC16A10.04									-1.997														Rho family GTPase Rho4
ACACGTTCGGAGGGATGCGG		dad1	SPAC16A10.05c	-0.333	-0.275	-0.546	-0.44	-0.076	0.127	-0.251	-0.097	-0.039	0.059	-0.405	-0.479	-0.405	-0.207	-0.204	-0.011	-0.275	-0.153	-0.179	-0.391	-0.261	-0.31	DASH complex subunit Dad1
TGACGGAATAGGGCGAAGCG		taz1	SPAC16A10.07c	-0.35	-0.348	-0.201	-0.283	0.171	0.647	-0.019	0.344	0.093	0.524	-0.029	0.144	0.707	-0.09	0.119	-0.086	0.007	0.184	-0.115	0.061	-0.121	-0.049	human TRF ortholog Taz1
ACCGTTGTTCTGGGGCTGGG	AGGCGGGGACTGAAAGGGCT	med13	SPAC589.02c	0.402	-0.504	0.076	-0.38	-0.333	-0.807	-0.34	-0.111	0.085	-0.544	0.457	-1.049	-1.432	0.117	-0.372	-0.21	0.293	-0.481	-0.517	-0.303	-0.088	-0.271	mediator complex subunit Srb9
CACACCCTACGCACACGCCG	TTGAAACTCCACTATCGCCG	SPAC589.03c	SPAC589.03c	-0.009	0.1	-0.113	-0.441	0.391	0.019	0.302	-0.092	0.033	0.111	0.246	0.263	-0.379	0.044	-0.34	0.082	0.103	-0.189	0.253	0.147	0.064	0.1	sequence orphan
AAGCGACGAGGGCACATGAA	GCAGATCCGCGCCTCCACAC	SPAC589.04	SPAC589.04	0.765	1.164	0.635	0.791	-0.096	-0.077	0.274	-0.37	-0.016	-0.046	-0.214	0.042	0.495	0.156	-0.116	0.05	-0.115	-0.003	0.753	0.082	0.501	0.976	metaxin 1 (predicted)
CCCGGGCGTGATTGAGTGGT	AGGGCAGGTAAAGGCGGTCC	SPAC589.05c	SPAC589.05c	0.294	0.119	0.253	-0.052	-0.425	-0.714	-0.042	-0.349	-0.44	-0.452	-0.545	-0.52	0.033	0.183	-0.26	0.009	-0.089	-0.29	-0.191	-0.115	0.409	0.706	conserved eukaryotic protein
TCAACCCGGGCGTCACGAAC		atg18	SPAC589.07c	1.059	1.335	0.984	2.825	2.669	2.788	0.561	0.555	0.37	1.243	2.854	2.894	2.49	0.606	1.46	3.296	0.72	2.972	2.953	3.53	3.408	2.964	WD repeat protein involved in autophagy Atg18a
ACTGTCCGCCTGCCACTCGC	AACAAGCACGAGAGGGGCGC	SPAC589.09	SPAC589.09	0.151	0.13	0.067	-0.119	0.229	-0.049	0.302	0.049	0.293	0	-0.156	0.372	0.088	0.234	0.292	0.231	0.302	-0.059	-0.149	0.442	0.543	0.716	sec14 cytosolic factor family (predicted)
ACAACCAGTCCCTCGCCTGC	GGGAGCGACAAACACGCACG	SPAC589.10c	SPAC589.10c	-0.656	-0.405	-0.498	-0.312	-0.256	0.025	-0.432	-0.187	-0.337	-0.15	-0.134	-0.461	0.101	-0.472	-0.167	0.015	-0.205	-0.212	-0.18	-0.093	-0.501	-0.474	ribomal-ubiquitin fusion protein Ubi5 (predicted)
TCCCGCTGACCCCTTTTGTG	CTGCAATAAGGGCGGGGTCT;CTGCAACAAGGGCGGGGTCT	mug82	SPAC589.11	0.128	0.327	0.152	0.164	0.208	-0.23	0.475	-0.053	0.181	0.09	0.277	0.198	0.017	0.111	0.003	0.281	0.663	0.154	0.607	0.082	0.095	0.081	mitochondrial translation release factor (predicted)
CAACCCCCACCCCCATCCAT	CCCTTGGCGGATGCGAGAAA	SPAC589.12	SPAC589.12	2.389	0.693	0.771	0.637	-0.727	1.276	1.148	0.643	0.393	-0.797	1.688	0.171	2.787	1.823	1.664	0.452	0.397	0.212	1.158	0.022	0.286	0.232	glycosylceramide biosynthesis protein (predicted)
TCATAAAGGCGCAGGGACGA	GAAAAACGTACGCGCAGGCA	SPAC688.03c	SPAC688.03c	-0.206	-0.611	-0.018	-0.165	-0.552	0.217	-0.786	0.129	-0.114	-0.43	-0.604	-1.124	0.16	-0.311	-0.112	-0.496	-0.317	-0.323	-0.553	-0.754	-0.491	-0.693	human AMMECR1 homolog
TATATGCAACCGCGCCCCCT	GCCCTCGCCGCTATAACGTC	gst3	SPAC688.04c	2.022	0.745	1.633	0.616	0.885	1.849	2.023	2.665	1.094	1.027	0.914	1.095	1.887	2.911	2.791	0.617	1.141	0.757	0.918	1.044	1.531	2.152	glutathione S-transferase Gst3
AGGAATGGGTGAGGGTCGCG	ACGGGCCGATGATGCACTTG	slx4	SPAC688.06c	-0.249	-0.066	-0.142	-0.161	0.1	1.787	-0.048	2.234	0.103	0.209	-0.787	0.253	2.191	-0.369	2.224	-0.017	-0.245	0.057	-0.728	-0.137	-0.078	-0.188	structure-specific endonuclease subunit
TTGAGTGCGTGGTGAGGGCA	CCCGCTAACCCCTGACCGAT	rev3	SPAC688.10	-0.084	-0.161	-0.211	-0.004	-0.172	-0.06	0.003	-0.217	0.025	0.074	0.282	-0.218	-0.057	-0.124	-0.263	-0.185	0.11	0.096	0.045	-0.264	-0.14	-0.286	DNA polymerase zeta catalytic subunit Rev3 (predicted)
AAGGGCATCGATGAGACGCG	TGGGAACTGATCGCTGCGGG	end4	SPAC688.11	5.505	3.18	3.841	1.995	0.808	0.581	3.907	1.744	2.244	0.471	3.071	3.289	1.24	5.578	2.956	0.224	4.307	4.33	4.876	1.973	2.416	3.035	Huntingtin-interacting protein homolog
CCGCTTTGCTGCTTGTTGCT	GGCCCCCGATGCATACACCA	SPAC688.12c	SPAC688.12c	-0.278	-0.145	-0.168	-0.165	0.019	-0.238	-0.04	-0.326	0.024	-0.026	-0.098	-0.103	-0.423	-0.148	-0.293	-0.109	-0.232	-0.232	0.004	-0.208	-0.252	-0.25	sequence orphan
TAAAAAGCCGGGGGTGCCAG		scn1	SPAC688.13	-0.112	-0.048	0.219	-0.006	0.228	-0.306	0.227	-0.159	-0.001	0.248	0.438	0.093	-0.365	-0.109	-0.379	-0.058	-0.563	-0.399	-0.213	0.086	-0.034	0.001	TatD DNase family Scn1
AGATGGCCGCCGCTAGACAG	GCGGACCCTTCCCCGTTAGG	set13	SPAC688.14	-0.084	-0.191	-0.074	-0.014	-0.116	-0.1	-0.287	-0.18	-0.024	0.025	-0.432	-0.249	-0.463	-0.201	-0.279	0	-0.221	-0.247	-0.449	-0.282	-0.166	-0.312	ribosome L32 lysine methyltransferase Set13
AGTTGGGGGGTACCGTGGGC	TTTCGCGCGTGGGCTTCTAT	fcf2	SPAC3G9.15c	-0.174	-0.076	-0.087	-0.06	-0.045	-0.144	-0.033	-0.098	-0.015	-0.292	-0.087	-0.285	-0.512	-0.188	-0.196	-0.1	-0.108	-0.455	-0.068	-0.163	-0.11	-0.001	rRNA processing protein Fcf2 (predicted)
ACAAGACCCGGACGAGCCAC	TGCTTACCCCGGCTCTCACC	SPAC3G9.11c	SPAC3G9.11c	-0.04	-0.301	-0.093	-0.139	-0.178	-0.157	-0.417	-0.05	0.097	0.048	-0.322	-0.556	-0.237	-0.246	-0.126	-0.07	-0.05	-0.193	-0.414	-0.456	-0.332	-0.422	pyruvate decarboxylase (predicted)
ACGAAGCATGGGGGCCAGAG	CTGGGGGTCGTCGGAGCTTC	png1	SPAC3G9.08	3.726	4.546	3.528	3.589	2.752	2.968	2.493	3.866	3.531	2.044	3.659									1.13	1.103	1.023	ING family homolog Png1
AGGCGACGGCAAAATGAGCT	ATCGTCCCCCCATGCTTGTC	hos2	SPAC3G9.07c	1.442	0.692	0.698	0.651	0.422	0.872	0.817	1.233	0.544	0.144	0.544	1.973	2.425	1.375	2.506	1.082	1.211	1.563	0.515	1.202	0.897	0.942	histone deacetylase (class I) Hos2
ACTGGGGCATTTGGAGGCTG	CAGTGCCCAAGCCCACACCC	SPAC3G9.05	SPAC3G9.05	-0.049	0.095	0.137	0.268	-0.042	0.851	0.359	0.632	0.309	0.13	0.15	0.267	0.83	0.239	0.546	-0.385	0.558	0.398	0.052	0.341	0.482	0.415	GTPase activating protein (predicted)
CGGGACACAGGGTGACGACA	GTAGAGGGGGTGTGGGGGCA	ssu72	SPAC3G9.04	1.999	1.995	3.003	1.171	2.073	2.856	3.166	2.352	1.569	2.543	3.507	4.006	3.751	2.692	2.658	3.07	3.176	2.063	4.207	3.641	2.673	3.23	phosphoric ester hydrolase Ssu72 (predicted)
ATGAATTCGAGCGGAGGGGG	AAACATGGACGCAAGCACGG	rpl2301	SPAC3G9.03	0.298	0.475	0.61	0.168	0.484	-0.852	0.328	-0.165	-0.056	0.121	0.491	0.907	-0.326	0.359	0.378	0.415	-0.124	-0.199	0.818	0.144	0.207	0.235	60S ribosomal protein L23
CATCCTTGTCCGCTTCCCGT	CCCCACGCGAGAACAGGACA	nsk1	SPAC3G9.01	-0.126	0.015	-0.088	0.005	0.12	0.802	0.187	0.533	0.227	0.184	0.156	0.265	1.33	0.322	0.661	0.094	-0.034	0.193	0.501	0.006	-0.016	0.219	Clp1-interacting protein Nsk1
CGAGGATGCGGAGGCGTAGA	ACTATTGGGCTGGCGCGGAT	SPAC1486.01	SPAC1486.01	0.874	0.804	0.869	0.214	0.006	0.522	0.567	1.028	0.311	-0.041	0.609	0.255	0.013	0.17	1.796	0.012	0.827	0.468	0.452	1.094	0.789	0.838	manganese superoxide dismutase (predicted)
GAGGGAATCGTTGGCGGGTC	CATGGGGTGGGCGCTAGCAA	dsc2	SPAC1486.02c	-0.148	-0.386	-0.114	-0.047	-0.326	-0.941	-0.479	-0.555	-0.025	-0.278	-0.284	-0.581	-1.355	0.06	-0.357	0.143	0.316	-0.164	-0.064	-0.439	-0.325	-0.358	UBA domain protein Ucp14
ACGTTTTTGCGCGGACATCA	ATGTCTCGGCCGCGTCTCTG	alm1	SPAC1486.04c	1.547	0.367	0.992	0.96	-0.407	0.342	-0.235	1.114	0.411	-0.046	1.928	0.315	0.996	0.841	1.457	0.295	0.88	1.024	0.741	1.052	0.823	0.586	medial ring protein Alm1
CCTGTTGGGGGACGTATGCG	CGGTGAACGATGGGGTGGGT	tea3	SPAC6G10.02c	0.088	-0.019	-0.097	0.038	-0.333	0.441	-0.214	0.013	-0.024	-0.078	-0.165	-0.482	1.018	0.327	0.509	0.154	0.292	0.57	0.41	0.349	0.311	0.349	cell end marker Tea3
CGTTCTCCCCCGCCCTTAGT	TTGGATTCACCCTGCGCTCA	SPAC6G10.03c	SPAC6G10.03c	-0.211	-0.233	-0.208	-0.009	0.177	0.29	-0.001	0.113	-0.208	0.215	0.2	0.072	0.55	-0.263	-0.086	-0.096	-0.316	-0.048	0.158	-0.015	-0.058	-0.059	mitochondrial cardiolipin-specific phospholipase (predicted)
ACGGAGTCGGGAAGGGTGAA	TATGGATTAGGCGCCCCGGA	SPAC6G10.06	SPAC6G10.06	-0.399	-0.128	-0.276	-0.353	-0.178	-0.335	-0.118	-0.396	-0.201	-0.01	-0.159	0.032	-0.438	-0.246	-0.631	0.079	0.062	-0.099	-0.027	-0.055	-0.277	-0.322	FAD-dependent amino acid oxidase involved in late endosome to Golgi transport (predicted)
CGGTGCTTTTCCCCTCCTCT	TATGGGCGCGAACAGGATGG	idp1	SPAC6G10.08	1.397	1.275	2.322	0.539	-0.301	-0.802	-0.6	-0.444	0.656	-0.114	-0.241	-0.326	-1.074	-0.359	-0.238	-0.156	2.57	1.59	-0.252	0.401	0.309	0.633	isocitrate dehydrogenase Idp1 (predicted)
	TCCGTTCGTAGCCCAGTCCC	SPAC6G10.10c	SPAC6G10.10c	-0.402	0.103	-0.087	0.009	0.353	0.399	0.527	-0.039	-0.014	0.296	0.59	0.474	0.541	0.015	-0.229	0.029	0.105	0.069	0.44	0.224	0.023	0.073	human hmmtag2 homolog
GACACAGCCGATAGGCCGCT	TAGCGCTCCTGCCAATCGGC	ace2	SPAC6G10.12c	2.956	1.302	1.459	1.115	1.027	1.161	2.686	0.844	2.024	0.638	0.146	2.277	1.809	3.693	1.492	1.874	2.474	1.452	0.289	0.382	0.69	1.218	transcription factor Ace2
	GCGGTTCTGTTTTCGGCCAA	SPAC6G9.01c	SPAC6G9.01c	-0.575	0.17	-0.283	-0.24	0.522	-0.121	0.66	-0.206	-0.146	0.282	0.176	0.555	-0.177	-0.015	-0.499	-0.006	-0.181	-0.16	0.198	0.317	-0.032	0.262	conserved protein
GATGGCCGGTCTTTTCCTTG	CGTGCGCGGTTGTAGGTGAC	mug183	SPAC6G9.03c	-0.157	0.249	-0.099	0.132	0.101	0.122	0.363	0.048	0.033	0.18	0.251	0.437	0.029	0.05	-0.288	-0.065	-0.15	0.078	0.062	0.102	-0.119	-0.01	histone chaperone Rtt106-like (predicted)
CTTGTTCCTGTGGTGGCGGC	CGGCACGTGGCTGGAGGTAA	spo7	SPAC6G9.04	-0.294	-0.279	-0.332	-0.35	-0.215	-0.078	-0.361	-0.318	-0.181	-0.384	-0.352	-0.333	-0.278	-0.143	-0.352	0.037	-0.186	-0.324	-0.196	-0.393	-0.254	-0.421	sporulation protein Spo7
TTCTCGATGGGCGGTGGTGA	CGACCGGCCGACCTAATCTT	pcd1	SPAC6G9.05	-0.437	-0.32	-0.497	-0.626	-0.324	0.027	0.036	0.026	-0.025	-0.084	-0.406	-0.061	0.043	-0.285	-0.138	-0.39	-0.098	-0.173	-0.243	0.191	0.303	0.163	coenzyme A diphosphatase (predicted)
GTGACCGCCAAAATCCCCGA	GTTGCCCCGATGACCCACTT	ubp6	SPAC6G9.08	-0.395	0.131	-0.293	-0.35	0.839	-0.14	0.517	-0.416	-0.11	0.611	0.773	0.948	0.523	-0.279	-0.393	0.359	-0.062	-0.313	0.55	0.105	-0.208	0.506	ubiquitin C-terminal hydrolase Ubp6
CCCCGTCCGCACATCAACAT	CAGTTGTTTGCGGGGCTCGT;AGTTGTTTGCGGGGCTCGTT	rpl2401	SPAC6G9.09c	-0.155	-0.13	-0.03	-0.136	0.047	-0.074	0.183	0.217	0.15	0.089	0.047	0.558	-0.078	0.146	0.503	0.194	0.122	0.293	0.304	-0.092	-0.118	0.04	60S ribosomal protein L24 (predicted)
ACCCAGACGAGCACCACCGG	CTCCACAGCCGCCCAACCAC	bqt1	SPAC6G9.13c	0.341	-0.214	0.571	0.39	0.371	1.004	0.033	0.784	0.495	0.755	0.351	-0.132	1.084	0.005	0.499	0.02	0.034	0.531	0.114	0.008	0.052	0.078	bouquet formation protein Bqt1
TCGGGGTGCGTGAGGCTTTG	TCTGAAGGTCCAAGCCCCGT	SPAC6G9.14	SPAC6G9.14	0.685	0.142	0.247	0.182	-0.169	-1.647	-0.044	-0.229	-0.284	-0.352	-0.487	-0.264	-2.69	0.22	-0.245	1.213	0.206	-0.074	-0.243	0.045	0.223	0.261	RNA-binding protein (predicted)
CTTTTGACGGCCTTGCGATG	GGAAGGTCCCGATCGCAGCT	SPAC6G9.15c	SPAC6G9.15c	0.871	0.008	0.165	-0.038	0.005	1.389	0.213	0.805	0.201	-0.272	-0.326	0.32	1.071	0.53	0.814	0.008	0.287	0.139	0.071	-0.11	-0.213	-0.358	sequence orphan
TAACAGCCCACACGCCAAGT	TGCGTCCTTACCCCCACCTC	SPAC6G9.16c	SPAC6G9.16c	-0.268	-0.12	-0.239	0.036	-0.122	0.246	-0.131	-0.191	-0.243	0.028	0.058	0.074	0.409	-0.34	-0.287	-0.27	-0.318	-0.076	0.104	-0.161	-0.257	-0.134	sequence orphan
GCCAGCCGCAAACACACGAG	ACGCGGTGCCAAGTCCTCAA	mcl1	SPAPB1E7.02c	2.918	2.336	2.616	1.675	0.955	2.409	1.645	2.17	1.815	0.812	1.079	1.462	4.001	2.63	2.837	1.335	1.638	1.257	1.279	1.379	1.804	1.51	DNA polymerase alpha accessory factor Mcl1
GCTAGAACCGCACGACCCGA	GACCGCATCGCAGAAACGCT	SPAPB1E7.04c	SPAPB1E7.04c	0.144	0.312	0.268	0.097	0.054	0.013	0.72	-0.087	0.088	-0.039	0.056	0.06	-0.074	0.149	-0.034	0.22	0.192	-0.032	0.278	0.241	0.268	0.343	chitinase (predicted)
CAGTCCCCGCGCGTTTTGAA	CCATAGGAAGGAGCCGGGGT	gde1	SPAPB1E7.05	-0.304	-0.172	-0.238	-0.31	0.136	0.094	0.108	-0.105	-0.063	0.032	0.446	0.089	0.454	0.067	-0.07	0.246	0.05	0.07	0.079	0.013	0.111	0.071	glycerophosphoryl diester phosphodiesterase Gde1 (predicted)
ACTCCGTCGGATGCCCTAAC	GTCAGGGGGGGGAGGCATAA	glt1	SPAPB1E7.07	0.575	0.822	0.486	0.998	0.779	0.781	0.614	1.132	0.657	0.726	0.477	1.016	0.391	0.299	0.795	0.773	0.113	0.759	0.367	1.221	1.033	1.183	glutamate synthase Glt1 (predicted)
	TTTCGGAGAGCGGTGGGCAA	SPAPB1E7.08c	SPAPB1E7.08c	-0.336	-0.014	-0.067	-0.286	0.195	0.313	0.575	0.208	0.038	0.252	0.232	0.507	0.444	0.06	0.178	0.279	0.065	0.099	0.408	0.019	-0.035	0.353	membrane transporter (predicted)
ACCCCCTGAACCAAGCTCCA	GTGGAAAGGAGCTGGGTGCG	mug109	SPAC2E1P5.02c	-0.458	-0.034	0.177	0.051	-0.193	-0.276	-0.471	-0.303	-0.234	-0.393	-0.496	-0.034	0.065	-0.261	-0.34	-0.023	-0.322	-0.202	-0.111	-0.106	0.013	-0.163	Rab GTPase binding protein upregulated in meiosis II (predicted)
	CCGGCAACCCCAAAACCACT	SPAC2E1P5.03	SPAC2E1P5.03	-0.138	-0.271	-0.192	-0.052	0.072	0.24	-0.276	-0.14	-0.197	-0.056	-0.065	-0.125	0.371	-0.195	-0.109	-0.121	-0.047	-0.075	-0.092	-0.362	-0.229	-0.273	DNAJ domain protein Erj5 (predicted)
TTGCGATGGTTGGTTGGGTG	ACTCACCCTATCCCGGCCCT	myh1	SPAC26A3.02	0.884	1.564	1.294	1.778	0.39	0.209	0.514	0.597	0.037	-0.032	0.934	1.718	1.886	0.8	1.136	0.685	0.374	0.756	0.78	1.064	0.986	1.268	adenine DNA glycosylase Myh1
AGCTGCAGCCGGAGTTTTGC	TCCGAGGCGGTTTTTTTTTC	rpl2002	SPAC26A3.04	0.297	-0.247	-0.047	-0.105	-0.388	-1.532	-0.166	-0.514	0.029	-0.436	0.566	0.041	-2.007	0.328	0.378	0.504	0.096	0.324	0.104	-0.002	0.132	0.118	60S ribosomal protein L20 (predicted)
CACCTCAGTTAACCCGCGCG	AGGGGAGCGGTTATCGGGCA	SPAC26A3.06	SPAC26A3.06	-0.275	-0.208	-0.242	-0.439	-0.35	-1.225	0.278	-0.492	-0.089	-0.168	1.031	0.131	-1.558	-0.089	-0.167	0.621	-0.318	-0.179	-0.273	-0.383	-0.561	-0.346	rRNA (guanine) methyltransferase (predicted)
	TGGCGGAGGCAAGACAGGAA	rpl1101	SPAC26A3.07c	-0.287	-0.501	-0.303	-0.453	-0.35	-0.65	-0.545	-0.266	-0.115	-0.303	0.001	-0.737	-1.101	-0.194	-0.397	-0.279	-0.178	-0.329	-0.168	-0.356	-0.214	-0.56	60S ribosomal protein L11 (predicted)
AGCAACGAAGGGCACGGATG	GCGTTGTGTATCGGTCGGCG	rga2	SPAC26A3.09c	-0.338	-0.352	-0.52	-0.216	-0.144	0.184	-0.033	0.209	-0.073	-0.096	-0.716	-0.153	-0.04	-0.436	-0.355	-0.452	-0.541	-0.079	-0.71	-0.21	-0.418	-0.614	Rho-type GTPase activating protein Rga2 (predicted)
GGTGTCCCCAAGCCCTCGGT	ATTTTCCATCGTGGGGTCGG	cnt6	SPAC26A3.10	-0.026	-0.067	-0.278	0.021	0.178	0.542	0.309	0.344	0.296	0.257	-0.042	-0.036	0.604	-0.087	0.296	-0.167	0.28	-0.02	-0.202	0.481	0.629	0.572	centaurin ADOP ribosylation factor GTPase activating protein family (predicted)
CGCCTCGCAAGCCAAAGAAA	AGTTTCGGCTGGAGGTGGCG	SPAC26A3.11	SPAC26A3.11	-0.07	-0.075	0.159	0.146	-0.266	-0.123	-0.283	-0.455	-0.217	-0.206	-0.695	-0.05	-0.159	-0.413	-0.114	-0.277	-0.363	-0.327	-0.58	-0.052	-0.046	0.005	amidohydrolase
GACTTATCCCCCCCGTGCCC	GTGAACGGAGGTGCGGAGTG	SPAC26A3.14c	SPAC26A3.14c	-0.157	-0.058	0.055	-0.22	-0.283	0.484	0.156	0.378	0.269	-0.127	0.208	0.352	0.994	0.336	0.529	-0.021	0.476	0.271	0.168	0.057	0.11	0.243	DUF1748 family protein
CGGTCGTCCTCCCCCTTTCC	CGAGGCGATGGGGAAGGCTA	SPAC26A3.17c	SPAC26A3.17c	-0.146	-0.065	-0.113	-0.147	0.275	0.224	0.036	0.113	-0.056	0.146	-0.002	0.174	0.327	-0.192	-0.039	0.077	-0.172	0.046	-0.022	-0.034	-0.105	-0.011	N-methyltransferase (predicted)
AACCACCGCCATCGAAGCTT	TGCGGTGAATTGTTGAGGCG	SPAC8E11.10	SPAC8E11.10	-0.156	0.231	-0.075	-0.071	0.126	-0.215	0.261	-0.072	0.094	0.276	-0.009	0.453	0.103	-0.069	-0.051	-0.024	0.047	0.037	-0.08	0.378	0.159	0.348	sorbose reductase (predicted)
TCATCATAGGCGCGCTCGGG	CGAGACAGACGCGGCCAAGT	alp31	SPAC8E11.07c	-0.301	0.195	-0.429	-0.51	-0.431	-0.114	0.073	0.158	0.058	-0.174	-0.361	-0.74	-0.178	0.045	-0.038	-0.403	-0.244	-0.364	0.013	-0.185	-0.121	-0.203	tubulin specific chaperone cofactor A, Alp31
GAACTACGCAACGCCGCAAC	GGGATGGGCGGAGTTTTCAA	SPAC8E11.06	SPAC8E11.06	-0.549	0.011	-0.262	-0.465	0.121	0.043	0.281	-0.088	-0.353	-0.096	0.016	0.337	0.161	-0.059	0.063	0.026	-0.259	-0.266	0.166	-0.067	-0.126	0.013	sequence orphan
CCCGACCGTTTAGCCGATTC	TGGCAAAGGGTGGGTAGCGA	SPAC8E11.05c	SPAC8E11.05c	2.076	1.686	1.69	1.298	0.845	1.789	1.165	1.341	0.149	0.67	2.03	1.821	2.778	1.808	2.904	1.585	1.538	1.956	1.803	2.556	2.311	3.015	conserved fungal protein
GGATAACCGCACACCCCCGA	CCAGTGCACAAGCCCAGAGG	SPAC8E11.04c	SPAC8E11.04c	-0.044	0.054	-0.036	-0.098	-0.013	-0.17	0.071	-0.183	0.113	0.045	-0.178	-0.068	-0.082	0.003	-0.097	-0.06	0.062	-0.185	-0.234	0.151	0.187	0.163	phospholipase (predicted)
GCTGGGGAAGGGATTGGCAT	CCGCGTTTCGATTACCAGCA	dmc1	SPAC8E11.03c	0.133	0.555	0.266	-0.148	0.277	-0.654	0.607	-0.403	-0.128	0.343	0.397	0.485	-1.217	-0.042	-0.544	0.271	0.49	0.172	0.104	0.306	0.218	0.34	RecA family ATPase Dmc1
TATGCATCTCCCGGGCCTTC	CGCCTGACGACCGGAAAAGA	rad24	SPAC8E11.02c	5.297	4.484	4.49	3.533	0.693	1.802	1.825	1.18	0.555	-0.13	-0.037	1.201	0.47	1.231	0.172	0.816	-0.249	-0.497	0.49	2.424	1.971	2.118	14-3-3 protein Rad24
TGCACCCCAACCACGACCAG		SPAC8E11.01c	SPAC8E11.01c	-0.404	-0.222	-0.272	-0.179	-0.209	0.2	-0.039	-0.162	-0.174	-0.027	-0.075	-0.219	0.108	-0.28	-0.388	-0.253	-0.362	0.088	-0.094	-0.369	-0.273	-0.327	beta-fructofuranosidase (predicted)
CCTGCACAACACCGCCAACA	GATGGGGTCGGTGGCGTGTA	omh6	SPAC959.04c	3.619	3.129	1.675	2.326	0.693	1.694	2.756	2.094	1.987	1.365	0.711	0.739	2.728	2.443	1.378	1.606	1.938	3.709	0.997	1.406	1.875	1.877	alpha-1,2-mannosyltransferase Omh6 (predicted)
TTGATGCCGGTCCTCGCTAA	GTCTTCGCTGGTCACCGTGT	SPAC959.05c	SPAC959.05c	0.197	0.233	0.618	0.35	0.039	-0.116	0.135	0.434	0.315	0.28	0.221	-0.417	0.062	-0.031	1.164	0.679	0.324	0.372	0.551	0.818	1.04	1.029	protein disulfide isomerase (predicted)
CTCGCCCCGATTTCCCACCT	CCCCCTCACTCCTTTGCCCC	rps403	SPAC959.07	0.872	0.079	0.234	-0.072	0.59	-0.292	1.007	0.534	0.526	-0.294	0.28	0.338	-1.914	0.446	-0.136	-0.085	-0.062	-0.313	-0.866	-0.279	-0.291	-0.296	40S ribosomal protein S4 (predicted)
TTCATCACGACGCTCACGCC	GAAGCGGGAAATGGCTGGGA	rpl2102	SPAC959.08									-1.907								-1.728						60S ribosomal protein L21 (predicted)
AACGTACGCACAGGCCCCAG	CGTGCGAGGAATGGGAGAGG	SPAP32A8.02	SPAP32A8.02	-0.083	0.003	-0.001	0.093	-0.111	-0.161	0.124	-0.112	0.135	0.362	0.02	0.192	0.272	0.013	-0.011	0.234	0.028	0.134	0.128	0.101	0.126	0.167	xylose and arabinose reductase (predicted)
GGCGCCCCTCTCCTACCATT	TTGGAGGGTGCTGTTCCGGT	SPAP32A8.03c	SPAP32A8.03c	0.164	0.306	0.558	0.375	0.533	-0.087	0.296	0.161	0.419	0.575	-0.017	0.227	-0.599	-0.081	-0.089	0.037	0.136	0.068	-0.333	0.469	0.174	0.402	ubiquitin-protein ligase E3 (predicted)
CCCGCAGCAAAGGAGCCAGT	TAGGGCATAGGGGCGCGAGA	rpl501	SPAC3H5.12c	0.157	0.2	-0.036	-0.135	0.184	-1.635	0.694	-0.263	0.062	0.038	0.854	0.561	-2.516	0.433	0.219	0.555	0.072	-0.031	-0.207	-0.034	-0.026	0.032	60S ribosomal protein L5 (predicted)
CGGAACGGGCCTAAGACGAG	TTTGCAGGCCGTCTTGTGGG	SPAC3H5.11	SPAC3H5.11	-0.318	-0.19	-0.516	-0.265	0.066	-1.259	0.035	-0.516	0.102	0.223	-0.7	0.025	-1.412	0.147	-0.115	0.028	-0.136	-0.101	-0.157	-0.054	0.176	0.135	NAD/NADH kinase (predicted)
AGTGCCCGTGCCCATTGAAG	ATATTGGCGCGGTGTGATCG	rpl3202	SPAC3H5.10	0.593	0.203	0.745	0.418	-0.14	-2.501	0.286	-0.596	0.204	-0.606	1.287	0.601	-2.94	1.236	0.594	0.905	0.589	0.173	-0.361	0.55	0.666	0.341	60S ribosomal protein L32 (predicted)
TGCTTGGCGCTTGGGTTTAA	GAATTTGCTTATCCCGCCCG	SPAC3H5.09c	SPAC3H5.09c	-0.028	0.177	0.279	0.136	0.723	0.288	0.651	-0.194	-0.246	0.518	0.589	0.715	0.727	0.22	-0.138	0.348	0.142	0.165	0.63	0.521	0.359	0.433	conserved eukaryotic mitochondrial protein (predicted)
TTTTACACGCCCCGACACCC	CCCCGCGGCACGTAATGAAC	SPAC3H5.08c	SPAC3H5.08c	0.243	-0.018	0.132	-0.027	-0.211	-0.637	-0.102	-0.236	-0.01	-0.133	0.577	0.108	-0.728	0.702	-0.054	0.154	0.624	0.292	0.196	-0.048	0.101	0.09	WD repeat protein, human WDR44 family
ATCCCCTCTGACGCACCCGG	CTCGCCGTCGTAAAGATGCC	rpl702	SPAC3H5.07	-0.548	-0.557	-0.658	-0.411	0.003	-1.524	0.22	-0.502	-0.117	-0.047	0.435	0.417	-1.681	0.168	0.009	0.376	-0.128	-0.117	0.557	-0.27	-0.108	-0.245	60S ribosomal protein L7
ATGAAGTTGGGGGGTGCGTG	CAGAGAAGGAACCCCCCACG	aar2	SPAC3H5.04	-0.121	-0.395	-0.21	-0.055	-0.243	-0.09	-0.692	-0.106	0.022	-0.303	-0.523	-0.709	-0.341	-0.325	-0.301	-0.336	-0.157	-0.428	-0.397	-0.52	-0.331	-0.426	U5 snRNP-associated protein Aar2 (predicted)
ACTCTGTTCCACCGGCGCTT	GCCTTTTCACCCTCGGCTCC	pkl1	SPAC3A11.14c	0.394	0.009	0.228	0.408	0.408	0.534	0.085	0.494	0.361	0.253	0.151	0.428	1.092	0.367	0.573	0.35	0.478	0.419	0.136	0.551	0.504	0.417	kinesin-like protein Pkl1
TTTGCCGCGATCCCCTTTTT	ATGTTTGGCACGCATCCCCG	SPAC3A11.13	SPAC3A11.13	0.123	-0.455	-0.636	-0.241	-0.224	-0.933	-0.12	-0.536	0.328	0.011	-0.54	0.818	-1.956	0.821	0.396	0.361	0.098	-0.067	-0.243	0.187	-0.155	-0.036	prefoldin subunit 6 (predicted)
AGGAAACGGATGGCAGGCGC	AGGTCGATGGGGGGAATGGC	SPAC3A11.11c	SPAC3A11.11c	-0.115	-0.005	-0.01	-0.196	0.218	0.378	0.278	0.177	0.001	0.194	0.306	0.574	0.7	0.059	0.162	0.138	0.21	0.195	0.369	0.219	0.199	0.218	pyridoxal reductase (predicted)
TCAAGACGGGGTGGGTGGTT	TCAAAAGCCAGCAGCAACGC	SPAC3A11.10c	SPAC3A11.10c	-0.48	-0.26	-0.366	-0.396	-0.091	0.057	-0.2	-0.077	-0.011	-0.138	-0.221	-0.409	0.067	-0.166	-0.29	-0.217	-0.198	-0.36	-0.286	-0.351	-0.183	-0.234	dipeptidyl peptidase (predicted)
CAAGTTTATCGTCGCCCGCC	TCGGGCGGGGGGTAACAGAG	sod22	SPAC3A11.09	-0.147	0.081	-0.05	-0.062	0.508	0.341	0.709	0.108	0.156	0.31	0.682	0.751	0.296	0.465	0.242	0.248	0.257	0.22	1.088	0.491	0.361	0.719	plasma membrane alkali metal cation/H+ antiporter Sod22
CCCCAAGATGCACTCCCGAA		SPAC3A11.07	SPAC3A11.07	0.04	-0.061	0.219	-0.133	0.281	0.827	0.333	0.405	-0.201	-0.029	-0.014	-0.08	1.556	0.377	1.857	-0.02	0.387	-0.123	0.344	-0.356	-0.211	-0.045	NADH dehydrogenase (predicted)
CGTGGCGATGTGGGTCTTGG	AGTAGGAAGGAGACCGCGCG	mvp1	SPAC3A11.06	-0.149	0.116	0.163	-0.334	-0.103	-1.334	-0.089	-0.529	-0.313	-0.139	-0.254	-0.464	-1.798	-0.16	-0.417	-0.078	0.056	-0.212	0.142	-0.218	-0.269	-0.093	sorting nexin Mvp1 (predicted)
AGCGCCACACCATTCACCAC	TTGTTCTTCGCCCCGCTGTC	SPAC3A11.04	SPAC3A11.04	0.063	-0.475	-0.16	0.148	0.028	1.081	-0.56	0.262	0.021	0.172	-0.391	0.128	1.655	-0.234	0.275	0.369	-0.429	0.159	-0.236	-0.201	-0.045	-0.198	seipin homolog
GGGGTGCGGAGGAAGGTTTT	GGTGGATGATGGGCGTGGGC	SPAC3A11.03	SPAC3A11.03	-0.373	-0.293	-0.337	-0.362	-0.342	-0.417	-0.441	-0.34	-0.359	-0.455	-0.502	-0.607	-0.579	-0.14	-0.327	-0.225	-0.229	-0.386	-0.333	-0.251	-0.214	-0.316	methyltransferase (predicted)
TTGTAAACGCCGGGGGTAGG		cps3	SPAC3A11.02	1.69	1.094	1.448	2.158																-0.266	-0.203	-0.18	zinc finger protein Cps3
GCCGGCTTTGCTGATTTCCC		SPAC328.01c	SPAC328.01c	0.099	0.161	-0.041	-0.392	-0.138	-0.453	-0.267	-0.226	0.123	-0.146	0.165	-0.196	2.504	-0.164	1.057	-0.498	-0.538	-0.016	0.666	0.159	0.135	0.334	karyopherin (predicted)
GTCCGCCCAGCATGACGAAT	GCCGGGCGTACTTTGCAAGG	SPAC328.04	SPAC328.04	-0.014	-0.1	-0.155	-0.115	-0.174	-0.275	-0.612	-0.326	-0.067	-0.481	-0.34	-0.56	-0.642	-0.184	-0.47	-0.151	-0.194	-0.418	-0.44	-0.334	-0.212	-0.561	AAA family ATPase, unknown biological role
CGGGGCTTTTGCGTCCTTAA	GGGTCAGCAGTCGTTTCCGC	SPAC328.05	SPAC328.05	0.071	-0.215	0.121	0.081	-0.198	0.111	-0.488	-0.04	-0.138	-0.324	-0.283	-0.218	0.294	-0.061	0.029	-0.003	0.066	0.068	-0.085	-0.01	-0.114	-0.124	RNA-binding protein involved in export of mRNAs (predicted)
CATCCGCCAATCAGCCTCCC	CGTTTCTGGCACCCCCTGGA	ubp2	SPAC328.06	-0.013	-0.037	-0.156	0.016	0.184	-0.279	0.016	-0.203	-0.025	0.095	-0.473	-0.007	-0.734	-0.141	-0.134	0	-0.229	-0.183	-0.425	-0.2	0.073	0.032	ubiquitin C-terminal hydrolase Ubp2
ACGGGGCGCCTTGCTTAGGA	GGGTGTGCGCCTGACGTGTC	SPAC328.09	SPAC328.09	-0.032	-0.072	-0.226	0.029	-0.002	-0.29	-0.084	-0.325	0.095	0.17	-0.349	0.108	-0.753	-0.325	-0.346	-0.025	-0.151	-0.075	-0.33	0.009	0.019	-0.095	mitochondrial 2-oxoadipate and 2-oxoglutarate transporter (predicted)
CGTTACCCATTGCCCGCTCG	TGATCCGGTGCTGCTTCGGG	rps502	SPAC328.10c	0.924	0.098	0.431	-0.007	-0.39	-1.127	-0.032	-0.289	-0.032	-0.171	0.04	0.368	-1.904	0.302	0.359	0.751	0.631	0.724	-0.448	0.055	-0.077	0.093	40S ribosomal protein S5 (predicted)
GTGGGCACGCAATTAGCACG	TTGATGCGCGGACTGAGACG	shd1	SPAC16E8.01	1.641	0.386	0.318	0.149	0.554	0.209	0.98	0.492	0.508	0.098	0.892	0.471	-0.187	1.492	0.682	0.953	0.616	0.018	0.295	0.022	-0.314	0.193	cytoskeletal protein binding protein Sla1 family, Shd1 (predicted)
TTACCGGTTGGGGTGCGATC	AGGTCCGTGGAGGCAAAAAC	mde1	SPAC16E8.05c	-0.683	-0.065	-0.616	-0.257	0.526	1.686	0.172	1.668	0.54	0.903	-0.283	-0.288	1.103	-0.828	0.401	-0.301	-1.266	-0.704	-0.328	-0.604	-0.385	-0.435	sequence orphan
TCACTCCCCAGCGAACGGTC	GTTGTACGTTGCCCGCGGTT	nop12	SPAC16E8.06c	-0.121	0.219	0.03	0.029	0.331	-0.417	0.415	-0.257	0.309	0.481	-0.018	0.645	-0.828	-0.187	-0.308	0.373	0.06	-0.077	-0.187	0.17	-0.011	0.205	RNA-binding protein Nop12 (predicted)
CTATCGCCCCGCTGGTTCCC	ATCGAACCGCGGAAGCAAGT	SPAC16E8.08	SPAC16E8.08	0.52	0.004	0.608	0.366	0.02	0.083	-0.047	0.456	0.608	0.238	-0.229	-0.009	0.08	0.337	0.594	0.411	0.796	0.475	0.021	0.386	0.605	0.82	sequence orphan
AAACCAGTTCAGGCCGCCCT	AACGTGCACACCGCTTAGCC	SPAC16E8.18	SPAC16E8.18	0.138	0.174	0.03	0.068	-0.465	-0.045	-0.24	-0.083	-0.039	-0.419	-0.308	-0.377	-0.028	0.123	0.523	0.153	0.26	0.645	-0.072	0.361	0.57	0.553	sequence orphan
CGGTTTGGCGCGGGTTCTTT	AGAACACCCCCCCACACACG	SPAC16E8.12c	SPAC16E8.12c	-0.172	-0.065	0.015	-0.108	-0.13	-0.8	-0.266	-0.421	-0.091	-0.033	-0.46	-0.648	-0.765	-0.328	-0.493	-0.347	-0.25	-0.534	-0.468	-0.237	-0.239	-0.291	ING family homolog Png3 (predicted)
TTTCCATTGGCCGTGCTACG	CGGACCGTTAGGGCAGGGTA	SPAC16E8.13	SPAC16E8.13	0.384	0.983	0.504	0.703	0.011	-0.518	0.709	-0.389	-0.117	-0.247	0.781	0.731	0.631	1.051	0.179	0.997	0.859	0.48	2.217	-0.035	-0.08	0.688	ubiquitin-protein ligase E3 (predicted)
CGATGGCGGGGTTAGATGGA	CAGCCCCCTAACCCAGCAAA	tae1	SPAC16E8.14c	-0.233	-0.761	-0.095	0.088	-0.509	0.595	-1.075	0.207	-0.033	-0.321	-0.72	-1.079	0.616	-0.439	-0.112	-0.29	-0.239	-0.014	-0.579	-0.71	-0.418	-0.772	AdoMet dependent proline dimethyltransferase involved in translation Tea1 (predicted)
	CGGAACGCAAGCACCACACG	SPAC16E8.17c	SPAC16E8.17c	-0.481	0.775	-0.188	-0.269	1.341	0.942	1.716	0.47	-0.043	1.256	1.441	1.579	0.913	0.26	-0.029	0.412	0.139	0.22	1.091	0.858	0.332	0.947	succinate-CoA ligase alpha subunit (predicted)
ACCACGCTAACGCCTAGGGT	GGTACATTGGCGGGAGGCAC	SPAC1B1.02c	SPAC1B1.02c	-0.087	-0.31	-0.147	-0.196	-0.033	-0.133	-0.059	-0.143	-0.225	-0.081	-0.111	0.382	1.186	0.221	0.243	-0.017	0.259	0.551	0.23	0.528	0.45	0.368	NAD/NADH kinase (predicted)
CTCAGCCAGTCCCTCACCGG		SPAC1B1.04c	SPAC1B1.04c	0.56	1.708	2.285	2.35	2.62	0.829	3.569	1.051	1.046	1.874	2.925	3.111	2.964	0.892	1.586	1.483	1.256	0.73	2.316	1.486	1.379	1.629	poly(A)-specific ribonuclease complex subunit Pan3 (predicted)
CGGAAGGCAGGGGTCGTTGT	CCCTATCACGCCCACGACGG	bsu1	SPAC17A2.01	-0.479	-0.44	-0.488	-0.516	-0.174	-0.396	-0.422	-0.418	0.005	-0.08	-0.178	-0.085	-0.675	-0.174	-0.497	0.015	-0.113	-0.076	-0.154	-0.099	0.058	-0.288	high-affinity import carrier for pyridoxine, pyridoxal, and pyridoxamine Bsu1
ATGCCCCGCCAAATCAGCCT	CCCTTCGCACTCCTCCCAGT	SPAC17A2.02c	SPAC17A2.02c	0.448	-0.488	0.161	0.107	-0.373	-0.901	-0.802	-0.163	0.297	-0.323	-0.265	-0.913	-1.573	0.143	-0.172	-0.333	0.379	0.203	-0.082	-0.662	-0.216	-0.602	DUF887 family protein
ACTCAAAGAGGATGCGGCCG	AGTCAACGGGAGGGAAGCCG	osm1	SPAC17A2.05	-0.145	-0.154	-0.056	-0.093	-0.103	-0.182	-0.089	0.06	-0.071	-0.061	-0.186	-0.288	-0.298	0.072	-0.04	0.28	0.128	-0.003	-0.015	-0.142	-0.056	-0.022	fumerate reductase (predicted)
CTGACCCGCTTGTTACCGCC	TTAAAGTCACCCGGCCAGCG	vps8	SPAC17A2.06c	2.35	3.185	1.841	3.642	1.587	3.742	1.444	0.924	1.396	1.534	1.033	3.277	2.392	1.207	0.97	2.391	2.332	3.504	0.833	4.746	3.815	4.365	WD repeat protein Vps8 (predicted)
CGTTAGAGTAGCCGAGGGGG	GACCCGCTTCCCGCCTACAG	SPAC17A2.07c	SPAC17A2.07c	0.199	-0.051	-0.122	-0.014	0.011	-0.111	0.127	-0.005	0.069	0.189	0.194	0.253	-0.445	0.477	0.386	0.372	0.53	0.428	0.205	0.458	0.466	0.543	sequence orphan
TCGTGTCAAGGTGGCGCAGG;TCGTGTCAAGGTGGCGCAAG	AGATTTGTGCGCCCGGACTG	csx1	SPAC17A2.09c	1.81	1.169	1.61	1.718	0.44	2.17	0.053	1.098	-0.424	0.379	0.26	0.605	2.195	0.276	1.892	0.827	0.415	1.449	1.106	1.7	1.054	1.547	RNA-binding protein Csx1
TTTGACATGCGAGGGTGTGT	CTCTCCCCACACCGTCCCCC	SPAC17A2.10c	SPAC17A2.10c	0.129	-0.022	-0.153	0.07	0.332	0.073	0.164	-0.204	0.204	0.432	0.383	0.201	-0.08	0.057	-0.202	0.365	-0.226	0.04	0.199	0.088	0.021	-0.001	sequence orphan
TTATTCCAGCCATCCCCGCG	GGCCCACGACCTTCCCCAAA	SPAC17A2.11	SPAC17A2.11	-0.076	-0.162	-0.099	0.13	0.323	0.109	0.219	0.085	0.188	0.182	0.38	0.461	0.465	0.198	0.107	0.138	0.316	0.237	0.288	0.134	0.226	-0.015	sequence orphan
GGCGGGTTGAAGAGGCCTGG	AGCAACACCCGCAAAGGCAC	SPAC17A2.12	SPAC17A2.12	0.113	0.181	0.005	0.097	0.204	0.002	0.347	-0.095	0.16	0.222	0.229	0.452	-0.078	0.075	-0.126	0.306	0.178	0.041	0.35	0.27	-0.004	0.121	ATP-dependent DNA helicase (predicted)
GCTGCCATGAGGCCCAAACA	TTGGCTCAAAGCGGTGATGG	rad25	SPAC17A2.13c	-0.139	0.889	0.245	0.266	-0.182	0.838	0.837	0.265	0.1	0.144	0.595	0.505	0.932	0.069	0.054	0.241	-0.007	-0.263	0.273	0.526	0.11	0.349	14-3-3 protein Rad25
TGCGCTGAAAGATGACCCGA	ACCCCACTCAACGATCCCCG	SPAC17A2.14	SPAC17A2.14	0.41	1.18	0.669	-0.138	0.619	0.182	0.807	0.012	0.735	1.176	1.039	0.62	0.006	-0.425	-0.14	0.433	0.245	0.042	0.547	0.445	0.962	1.906	CorA family magnesium ion transporter
AGGGAGAAATTGCCCGGTTT	AACGGCGACGGTGATTGCTG	tco1	SPAC17G6.02c	-0.565	0.024	-0.248	-0.39	0.2	0.225	0.006	0.007	-0.212	-0.219	-0.096	-0.008	0.271	-0.011	-0.035	-0.082	-0.295	-0.314	-0.182	-0.239	-0.368	-0.289	RTA1-like protein
CCTTCTCTGGCGCGTTGTTG	ATCGTTTCGTTGGCGGAGGG	SPAC17G6.03	SPAC17G6.03	-0.403	-0.664	-0.452	-0.615	0.054	0.195	-0.278	0.199	0.238	-0.26	-0.187	-0.375	0.16	-0.09	-0.22	-0.078	-0.28	-0.309	-0.163	-0.458	-0.433	-0.621	phosphoprotein phosphatase (predicted)
GGGGCGTAGGGGCCTTCAAT	ACCGCCCCTCAGGCAATACG	SPAC17G6.05c	SPAC17G6.05c	1.883	0.695	0.969	0.634	0.59	1.668	1.038	1.076	0.972	0.472	0.523	1.837	0.7	1.644	1.777	0.153	1.234	0.72	0.464	1.212	0.622	0.751	Rhophilin-2 homolog (predicted)
GGTCGGCGGTAGGCGTGTCT	GCGGCACGAAACCCTTGAAA	rps2401	SPAC17G6.06	0.105	0.057	0.102	-0.114	-0.166	-0.807	0.2	-0.413	-0.186	-0.286	0.391	0.383	-0.923	0.187	-0.117	0.008	0.413	0.484	-0.326	0.4	0.138	0.085	40S ribosomal protein S24 (predicted)
TTGGAGGGGCACTGAGGGGC	GGGGCGATGGGGATAGTTCA	pep7	SPAC17G6.08	1.012	1.344	0.918	2.352	0.078	0.227	-0.058	-0.356	0.288	0.19	-0.177	1.116	-0.902	-0.094	-0.387	0.659	0.848	2.025	-0.064	-0.484	3.587	3.507	prevacuole/endosomal FYVE tethering component Pep7 (predicted)
GACCCGGAAGGCCCACGATG	AACCGGTGAGCGCCCAAATA	slt1	SPAC17G6.13	-0.089	0.144	0.014	-0.013	0.079	0.289	-0.001	0.035	0.164	-0.039	0.111	-0.005	0.563	-0.077	0.136	-0.098	0.045	0.02	0.147	0.274	0.334	0.46	sequence orphan Slt1
AGGGCGAGTTGGGATTGGCG	GCGTGCCATAAAAGCGGTCG	SPAC17G6.15c	SPAC17G6.15c	-0.02	0.621	0.341	0.045	0.299	1.194	0.356	1.184	0.083	0.205	0.043	0.487	2.146	-0.435	0.465	-0.135	0.056	0.33	0.06	0.392	-0.008	0.15	MTC tricarboxylate transporter (predicted)
CTGGGTTCGCGGGATGGGTT		pof8	SPAC17G6.17	-0.035	-0.039	0.176	0.182	-0.143	0.157	0.01	0.01	-0.116	-0.078	-0.166	0.028	-0.08	0.031	-0.158	-0.003	0.367	0.218	-0.199	0.285	0.157	0.032	F-box protein Pof8
TACCCTCAAGTCCCAGCCGC	ATGAAGGTTAGCGCGTGCCC	SPAC1142.01	SPAC1142.01	0.562	1.226	1.686	1.821	2.096	1.065	2.806	0.781	0.37	0.96	2.123	2.516	1.73	0.771	0.503	0.748	0.453	-0.035	0.714	1.727	1.239	0.987	DUF654 family protein
GGGGAAAGACGGGCAGGAAC	GCGCCCCGTCAAGCTCAGAA	SPAC1142.02c	SPAC1142.02c	-0.386	0.095	-0.068	-0.074	0.169	0.097	0.456	-0.241	-0.288	0.44	0.605	0.399	-0.16	-0.227	-0.495	-0.143	-0.32	-0.248	0.289	0.255	-0.018	0.065	TPR repeat protein, SGT2 family (predicted)
	CTGAAAGGGGTAGAGCGGCG	swi2	SPAC1142.03c	-0.283	0.13	-0.018	-0.116	0.2	-0.022	0.244	0.081	0.118	0.213	-0.108	0.236	-0.138	-0.018	0.103	0.095	-0.226	-0.192	-0.14	-0.039	-0.08	0.363	Swi5 complex subunit Swi2
AGAGGGTGGCGGCGGAGAGA	GAGCAGCAAACGCCACCTCA	get3	SPAC1142.06	-0.077	0.532	0.149	0.225	0.654	-0.217	0.846	-0.098	0.142	0.15	0.28	1.106	-0.3	0.169	-0.056	0.278	0.054	-0.33	0.262	0.605	0.238	0.401	GET complex ATPase subunit Get3 (predicted)
CCGTTTGGGGCTGGGTTGAG	GCGGGTTGCATGTGTAGGGG	vps32	SPAC1142.07c	4.12	1.815	1.9	1.871	1.401	2.993	2.222	3.418	1.797	1.276	2.066	2.407	4.268	2.955	4.894	0.96	3.082	2.944	2.722	1.903	1.666	1.652	ESCRT III complex subunit Vps32
GGCGACCCCTAGCGCAGATA	GGTAAGGAAGCGACGGGGCA	fhl1	SPAC1142.08	-0.09	-0.131	-0.064	-0.044	0.067	-0.532	-0.109	0.01	-0.131	-0.264	2.213	0.389	-0.597	0.421	0.427	0.953	-0.247	0.039	1.007	-0.078	-0.201	-0.247	fork head transcription factor Fhl1
GCGGGCGATAGGGCGAAGTT	GGTCGCTTCATCCCTCGTGC	cgs1	SPAC8C9.03	6.581	5.157	5.877	5.467	5.509	3.538	4.882	5.352	5.582	6.706	5.364	5.123	4.197	6.082	5.814	6.142	5.18	5.135	6.653	6.519	6.934	7.166	cAMP-dependent protein kinase regulatory subunit Cgs1
AACCAACCGTCCCAGCTCGC	GGCGTCCCGTTCTCTTGCGT	SPAC8C9.04	SPAC8C9.04	-0.165	0.094	-0.133	0.035	0.085	0.282	0.102	-0.026	-0.132	-0.127	-0.061	0.07	0.539	0.087	-0.111	0.083	-0.122	0.025	0.237	0.121	-0.067	0.012	sequence orphan
CGCCAAAGCACCTCAAAGCC	TCCAGCCGTCGTAAAGCCAT	SPAC8C9.05	SPAC8C9.05	0.235	0.174	0.388	0.792	0.753	0.566	0.471	0.072	-0.05	0.258	0.455	1.125	1.54	0.196	0.072	0.099	-0.061	-0.023	0.561	0.694	0.213	0.577	D-Tyr-tRNA deacylase (predicted)
CGTCCGGATTTTGCGTCACA		ppr4	SPAC8C9.06c	3.753	2.344	2.616	1.95	0.807	4.735	2.672	5.97	1.549	1.068	4.02	1.77	4.567	3.114	8.658	2.006	2.722	3.17	3.789	3.053	2.798	2.816	mitochondrial translation regulator Ppr4
CGGGTTGGGTAATCAGGGCA	CCAAGAAAACGGACAGCGGG	SPAC8C9.07	SPAC8C9.07	0.959	1.342	1.705	1.066	0.191	-1.525	0.922	-0.13	-0.025	-1.068	0.022	0.637	-1.925	1.863	1.619	0.38	-0.068	0.283	0.664	0.15	-0.159	0.02	rRNA processing protein Fyv7 (predicted)
ACGCCCCGATTATGACACCG	CGGGGACGCGGTACAGTGGA	mug129	SPAC8C9.09c	-0.403	-0.301	-0.479	-0.311	-0.082	0.374	-0.053	0.224	-0.02	-0.118	-0.228	-0.233	0.449	-0.184	0.062	-0.212	-0.179	-0.16	-0.296	-0.396	-0.415	-0.405	sequence orphan
CACCTCAATCACGGCCGACC		SPAC8C9.10c	SPAC8C9.10c	1.971	0.726	0.917	1.205	0.448	-1.098	0.725	0.313	0.411	-0.236	0.415	0.482	-2.011	1.016	1.872	2.516	-0.009	0.047	0.159	1.028	0.595	0.728	ribosome biogenesis protein Rrp14-N (predicted)
ATTGCTGGCGCCCTACTCGT	ACCAGGGTGGCAGCTCGTTT	SPAC8C9.11	SPAC8C9.11	-0.275	-0.047	-0.233	-0.21	0.287	0.144	0.15	0.014	-0.153	0.047	0.098	0.33	0.593	0.218	0.019	0.037	-0.186	-0.09	0.314	0.04	-0.067	0.005	BolA domain protein
TCCCTGGTGTAGCCGGAAGT	GTTCCGGCGTACTCTAGCCA	SPAC8C9.19	SPAC8C9.19	2.949	1.978	2.758	1.751	0.44	1.04	1.451	1.394	1.196	0.437	1.286	2.007	3.082	3.044	4.213	1.494	3.544	2.532	3.252	2.898	2.859	2.844	conserved fungal protein
GGGGCACAGCAATGGGAGAA	CAATTGCATCTCCGCCCAGA	SPAC8C9.12c	SPAC8C9.12c	-0.417	-0.226	-0.335	-0.213	-0.137	-0.041	-0.145	-0.084	-0.188	-0.262	-0.634	-0.341	-0.392	-0.431	-0.528	-0.239	-0.363	-0.496	-0.88	-0.291	-0.233	-0.372	mitochondrial iron ion transporter (predicted)
CTCGCTCTTGCCCGTCCTCA	TGACCCAGTATACCCGGCCC	prr1	SPAC8C9.14	-0.037	-0.019	0.467	0.041	0.337	-0.126	0.143	0.063	0.51	0.317	0.469	0.178	-0.067	0.192	0.021	0.054	0.384	0.336	0.349	0.41	0.312	0.52	transcription factor Prr1
GTTGCTGACGGCCCACTTCC	GGCATACGTGGCTTTCGGCG	mug63	SPAC8C9.16c	-0.27	-0.323	-0.432	-0.199	-0.011	0.08	-0.416	-0.124	0.011	-0.24	-0.78	-0.71	-0.306	-0.191	-0.338	-0.064	-0.522	-0.514	-0.716	-0.409	-0.388	-0.572	TLDc domain protein 1
GAACCGCAGGACATCGCCCT	CACCTACAACCCGGCCAGCA	spc34	SPAC8C9.17c	0.53	0.466	0.184	0.285	0.268	0.739	0.273	0.47	0.176	0.526	-0.043	-0.167	0.705	0.262	0.342	0.099	-0.257	0.15	0.269	0.48	0.043	0.158	DASH complex subunit Spc34
CGCCCGACGCCTAGTGCAAT	ACATTAAGGTGGTGGCGGCC	rad54	SPAC15A10.03c	2.259	2.598	2.718	1.968	1.001	0.98	1.261	1.262	0.89	1.253	1.343	1.744	1.626	1.518	1.69	1.476	0.654	1.161	1.341	1.79	1.789	2.147	Rad54 homolog Rhp54
TTCACTGGATCAACGCCGCC	CTTTCGGCGGCTTTCTGGGT	mug182	SPAC15A10.05c	-0.307	-0.456	-0.515	-0.192	-0.281	0.125	-0.251	-0.114	-0.283	-0.101	-0.403	-0.624	-0.484	-0.158	-0.311	-0.368	-0.356	-0.323	-0.374	-0.16	-0.235	-0.181	YjeF family pyridoxamine-phosphate oxidase (predicted)
CAATGCGGAAAGCAGCGGAG		SPAC15A10.06	SPAC15A10.06	0.858	0.735	0.564	0.732	0.625	1.269	0.616	1.359	0.424	0.353	0.645	0.983	1.027	0.086	1.289	0.733	0.935	1.196	1.115	0.778	0.778	1.143	CPA1 sodium ion/proton antiporter (predicted)
TGTGTTCGCGGCCAGGTATG	GTGAGGGAGCGATGGGCAAC	SPAC15A10.07	SPAC15A10.07	-0.636	0.037	-0.202	-0.162	0.036	0.037	0.297	-0.227	-1.003	0.271	0.028	-0.166	-0.289	-0.113	-0.315	-0.015	-1.024	-0.444	-0.133	-0.262	-0.163	-0.277	sequence orphan
	TGACCCAATCCAAGCGCCAG	ain1	SPAC15A10.08	0.102	-0.98	0.075	0.068	0.123	0.457	-0.796	0.134	0.105	0.095	0.032	-0.055	0.489	-0.469	0.101	0.076	0.169	0.26	0.062	-0.241	-0.436	-0.353	alpha-actinin
CTGCCCCTGACCGCTATCGA	CATCTTGGGACGGGTTGGGT	pun1	SPAC15A10.09c	-0.564	-0.196	-0.532	-0.351	-0.122	-0.019	0.151	-0.287	-0.245	-0.188	0.046	-0.342	-0.401	-0.185	-0.399	-0.409	-0.235	-0.533	0.077	-0.248	-0.075	-0.254	SUR7 family protein Pun1 (predicted)
AGCTTGGGCCGGTGGAAATT	CGGACATTCACGCCGTTCAT	mde6	SPAC15A10.10	0.065	1.938	1.11	0.185	2.78	0.766	3.293	0.573	0.422	1.108	2.266	2.868	1.133	0.558	0.204	0.63	0.526	-0.101	0.907	1.634	1.444	1.268	Muskelin homolog (predicted)
GCCTTTTTCAGCCCCTTGCC	GGGGGGTGTGCTTGCTTCAT	ubr11	SPAC15A10.11	0.166	0.098	0.117	0.268	0.471	2.418	0.649	1.797	0.489	0.221	0.546	1.622	1.765	1.12	2.204	1.874	0.325	1.354	-0.433	0.244	0.45	0.437	N-end-recognizing protein (predicted)
TTGAATTGTGACCGCCGCTT	GGAGATACAACAGCCCCCGC	sgo2	SPAC15A10.15	-0.291	-0.084	-0.222	-0.096	0.406	0.971	0.152	0.926	-0.023	0.203	-0.629	0.346	1.107	-0.416	1.167	-0.185	-0.575	-0.316	-0.643	-0.485	-0.552	-0.488	inner centromere protein, shugoshin Sgo2
GACGGCATAGGAACGGGAAA	CGTCGGGTGGATGGTGGTCA	SPAC15E1.02c	SPAC15E1.02c	-0.458	-0.073	-0.144	-0.162	0.138	0.187	0.216	0.013	-0.247	0.072	-0.08	0.452	0.498	-0.124	-0.089	0.023	-0.036	0.03	0.128	-0.076	-0.062	0.116	DUF1761 family protein
GTTTACGGGGGTGCGGGATG	GTCCCCGCGAGTCTTTGTGG	rpl42	SPAC15E1.03	2.511	1.015	1.786	1.531	0.756	-0.477	2.351	0.509	1.808	-0.21	0.572	1.518	-1.167	2.071	2.407	3.033	1.708	0.758	1.026	3.126	2.386	2.568	60S ribosomal protein L36/L42
AACCGTGAAATTGCTCCCCG	CCCAGTTTCACCCGCGCTTT	SPAC15E1.05c	SPAC15E1.05c	0.41	0.43	0.559	0.697	0.04	0.31	0.112	0.257	0.203	0.331	0.47	0.432	0.965	0.46	0.702	0.483	0.999	1.359	0.633	1.077	1.054	0.97	ethanolamine-phosphate cytidylyltransferase (predicted)
TTTTCCCGGGCCCCTTCGTA;TTTTCCCGGCCCCTTCGTAC	TTCAAGACAAATCCGCCCGC	vps29	SPAC15E1.06	0.979	0.458	0.35	1.245	0.357	0.456	0.256	0.321	0.357	0.243	1.435	1.537	0.197	0.091	0.432	4.042	0.475	1.092	0.559	0.563	0.443	0.469	retromer complex subunit Vps29
AAAGCCGCACTGGATCCCCC	TAGGGGTGGGTACGGGGATG	moa1	SPAC15E1.07c	0.733	1.028	0.652	0.95	1.019	0.21	1.003	0.347	0.544	0.626	0.226	1.335	0.39	0.943	0.657	0.82	0.605	0.607	0.914	1.431	1.178	1.481	meiotic cohesin complex associated protein Moa1
CGATAGACAGGGCGGCGGAA	GGGTGGTTGTCTTCGCCGTT	grx2	SPAC15E1.09	0.138	-0.049	-0.012	0.078	-0.119	0.01	-0.053	0.067	-0.155	-0.161	-0.243	-0.083	0.314	-0.119	-0.086	-0.174	-0.001	-0.194	-0.083	0.043	-0.116	-0.099	glutaredoxin Grx2
GTTGCGGTCGGGTATTTGGG	AAGGCGCGAAAGGGGAGACG	SPAC15E1.10	SPAC15E1.10	-0.192	-0.048	-0.385	-0.389	0.134	-0.381	0.168	-0.086	-0.041	0.016	0.125	-0.338	-0.751	-0.127	-0.297	0.056	-0.092	-0.151	-0.085	-0.025	0.053	0.061	PI31 proteasome inhibitor (predicted)
CAAAGCCCGGACCCCATGAT	GACGTTTGCGCGGATTACAT	prm1	SPAP7G5.03	-0.263	-0.248	-0.43	-0.116	-0.325	0.75	-0.194	-0.157	-0.16	-0.275	-0.131	0.055	0.567	-0.084	0.047	-0.221	-0.317	-0.227	-0.189	-0.115	-0.237	-0.345	conjugation protein Prm1 (predicted)
ACATCTCAGGGGGGGGCGTG	GGTCATTCGTGCGGGGGTCA	lys1	SPAP7G5.04c	1.9	1.052	1.127	0.359	1.892	3.309	3.675	4.013	2.166	1.947	1.016	0.543	2.986	2.817	2.063	-0.154	0.685	0.28	0.337	0.576	0.376	0.387	aminoadipate-semialdehyde dehydrogenase
CGACGAGCTCCCTCACCACC	AGAAAGGCGGGCGTCAGTCA	rpl1002	SPAP7G5.05	-0.227	-0.253	-0.271	-0.274	0.081	-0.344	-0.267	-0.3	-0.184	-0.325	-0.11	-0.052	-1.192	-0.063	-0.322	0.342	-0.458	-0.294	-0.086	-0.388	-0.395	-0.389	60S ribosomal protein L10
TGTGAAGAAGACGGCGCGAA	GATCGTCTTTGGTGGCCCGG	sdh1	SPAC1556.02c	1.629	0.037	0.596	0.12	-0.338	-0.539	-0.312	0.062	0.035	-0.688	-0.472	0.083	-1.156	0.394	0.329	0.489	1.165	0.493	-0.208	0.356	0.023	0.034	succinate dehydrogenase Sdh1 (predicted)
CCCCGTATGGGTTGGCCTTG	CTCCATCGGGGGGGGGTACT	azr1	SPAC1556.03	0.361	0.253	0.343	0.111	-0.177	-0.182	0.236	0.263	0.291	-0.14	-0.619	-0.223	0.37	0.233	0.204	0.022	0.042	-0.253	-0.692	0.056	0.053	0.216	serine/threonine protein phosphatase Azr1
GCAGCCCAGACGAATCACGC		cdd1	SPAC1556.04c	0.343	0.082	0.583	0.304	0.512	0.314	-0.062	0.169	-0.028	0.372	0.294	0.345	-0.057	0.133	0.144	0.457	0.147	0.51	0.185	0.305	0.015	0.107	cytidine deaminase Ccd1 (predicted)
ATCTTTCATGCACGGGGGGC	CTCATGGCGGGGGGGGGGGG	cbs2	SPAC1556.08c	6.86	3.126	4.133	2.742	0.469	0.827	0.583	1.051	1.607	1.843	4.03	1.917	0.37	2.824	2.876	0.807	2.47	1.973	2.947	1.774	2.204	2.914	protein kinase activator (predicted)
CCGGCCTAAATGCCTCCTGC	TTCACAGCGGGGCCACATCT	SPAC1F12.02c	SPAC1F12.02c	0.318	-0.039	0.457	0.143	-0.214	-0.28	-0.348	-0.304	-0.289	-0.934	0.031	0.316	-0.02	-0.435	-0.242	-0.203	-0.295	-0.035	-0.046	-0.191	-0.51	-0.129	translationally controlled tumor protein homolog (predicted)
TCCCCCGCTCGATTAAGGCC		SPAC1F12.03c	SPAC1F12.03c	0.009	0.12	0.077	0.039	-0.007	0.081	-0.124	0.1	0.025	0.061	0.169	-0.013	0.239	0.013	-0.126	-0.26	-0.15	-0.058	0.227	-0.069	-0.143	-0.081	cytochrome C oxidase transmembrane region
GGGGAGCGGGGATTTAGCGC	GAGGTACATGGCGCGAAGCT	SPAC1F12.04c	SPAC1F12.04c	0.86	1.521	1.843	1.18	2.355	-0.243	2.365	0.786	-0.134	0.818	2.599	2.117	2.153	0.629	0.488	0.499	-0.244	-0.405	1.55	2.024	1.226	1.429	conserved fungal protein
GAAGGCACCCCGAACCCAGG	AACCCACGCGACAAAGGCCA	SPAC1F12.05	SPAC1F12.05	-0.033	-0.035	0.084	-0.145	-0.371	-0.246	-0.601	0.073	0.013	-0.24	-1.404	-0.813	-0.385	-0.176	-0.259	-0.47	0.129	0.098	-1.306	-0.623	-0.101	-0.403	endocytosis regulator (predicted)
GACCGCCATTTGACCCCGTG	GATGCCAACGCCTGCCCTAG	gpi17	SPAC1F12.09	0.107	1.026	0.078	0.174	-0.453	-0.011	0.098	-0.313	-0.085	-0.218	-0.674	-0.995	0.12	0.196	-0.233	-0.046	-0.453	-0.158	0.149	-0.32	0.329	0.767	pig-S (predicted)
AAGAGTGAGTGCCGCGTGGA		SPAC4H3.01	SPAC4H3.01	-0.574	-0.437	-0.675	-0.479	-0.198	-0.092	-0.216	-0.359	-0.156	-0.353	-0.289	-0.472	-0.735	-0.138	-0.532	-0.217	-0.322	-0.518	-0.208	-0.491	-0.399	-0.547	DNAJ domain protein Caj1/Djp1 type (predicted)
GCCCTTGCAAAACGCCGATC	GGAGAGTGGAGGGGGGCTGG	swc3	SPAC4H3.02c	-0.699	-0.179	-0.554	-0.622	-0.084	-0.695	0.375	-0.173	-0.099	-0.253	-0.113	-0.089	-0.933	-0.186	-0.293	-0.129	-0.494	-0.714	-0.225	-0.597	-0.296	-0.407	Swr1 complex subunit Swc3
ACCCGCCCGCCTACCAATTA	GCGACTTGGATGGGGCGTAC	SPAC4H3.03c	SPAC4H3.03c	-0.194	-0.009	-0.045	0.211	0.308	0.191	0.437	-0.07	-0.347	0.108	0.333	0.084	-0.233	-0.102	-0.224	0.021	-0.385	-0.262	0.195	0.243	-0.067	-0.003	glucan 1,4-alpha-glucosidase (predicted)
TAGGGTTGGGGCATCTGGCA	CAATCCGCGGAACCCCATCA	SPAC4H3.04c	SPAC4H3.04c	-0.081	0.498	0.054	0.02	0.238	0.819	0.539	0.301	-0.337	0.448	-0.04	0.311	0.875	0.201	0.363	-0.037	-0.052	0.09	0.044	0.337	0.103	0.176	UPF0103 family
CGCCCACAAATACCCCTCGG	GCCGGGACACGACCTCAAAA	srs2	SPAC4H3.05	-0.471	-0.36	-0.25	-0.369	-0.405	-0.726	-0.572	-0.611	-0.293	-0.451	-0.505	-0.51	-0.932	-0.21	-0.69	-0.072	-0.146	-0.336	-0.289	-0.276	-0.252	-0.528	ATP-dependent DNA helicase, UvrD subfamily
TGTGTGGCTGGGTTCTGGGG	CGGAGATGGGTATCGGGGCA	SPAC4H3.06	SPAC4H3.06	-0.314	-0.105	-0.232	-0.224	0.111	0.193	-0.052	0.127	0.065	0.046	-0.127	-0.218	0.134	-0.192	-0.171	-0.031	-0.135	-0.204	-0.053	-0.01	-0.019	-0.124	sequence orphan
CGAGCAGAAGTTCCAGGCGG	GGTGGGGGCTCGGCTGGTTT	SPAC4H3.07c	SPAC4H3.07c	0.479	-0.025	0.206	-0.127	-0.185	-0.105	-0.146	-0.072	-0.289	-0.273	-0.085	-0.224	0.045	-0.095	0.101	-0.198	0.036	0.051	0.324	0.146	0.119	0.173	protein phosphatase Fmp31 (predicted)
GGGTGTGGAAAGGTGGGGCG	TGCCTTGCGGGTGTTTTCTG	SPAC4H3.12c	SPAC4H3.12c	-0.357	-0.14	-0.218	-0.206	0.082	-0.032	0.201	0.249	-0.391	0.088	-0.015	0.025	0.126	-0.056	-0.168	-0.002	-0.418	-0.174	-0.101	0.068	0.01	-0.167	dubious
GACTGAATGCCCGGAGCCCT	AGGTCGTGCGGAAGGTGGGC	SPAC4H3.14c	SPAC4H3.14c	0.906	0.365	0.615	0.408	0.299	0.136	0.141	0.506	0.406	0.414	-0.002	0.139	0.396	0.583	0.997	0.663	0.693	0.812	0.252	0.756	0.951	1.128	sequence orphan
GCCCCAAGGTTCCAAGGCGA	GCCAAGCTCGGGGAAGACAA	mms19	SPAC1071.02	1.465	1.171	0.869	1.314	1.453	0.552	1.425	1.635	0.43	0.488	0.098	1.792	0.709	1.17	2.682	0.993	1.149	1.31	0.117	1.695	1.073	0.88	TFIIH regulator Mms19
ACTCGCTGGGGGCTTTTGGT	CACTTCTTCAGGGGGGGGCT	SPAC1071.03c	SPAC1071.03c	-0.092	-0.162	-0.242	-0.243	0.151	0.379	0.338	0.091	-0.047	0.145	0.072	-0.044	0.304	0.059	-0.122	-0.153	-0.022	-0.097	0.12	0.103	0.083	-0.007	sequence orphan
GAGGTGGCAGGGACGAACGG	GGAACACAGCACGCACGCCA	spc2	SPAC1071.04c	1.584	1.055	1.016	1.457	0.672	2.652	1.083	1.699	1.125	0.767	1.294	1.043	3.091	1.48	1.922	1.136	0.846	1.553	0.957	1.173	1.109	1.244	signal peptidase subunit Spc2 (predicted)
ATCGAGGCGGAGGAGGGTGA		SPAC1071.05	SPAC1071.05	-0.518	-0.524	-0.496	-0.547	-0.408	-0.797	-0.504	-0.437	-0.561	-0.474	-0.422	-0.397	-0.039	-0.269	-0.398	-0.342	-0.418	-0.215	-0.215	-0.691	-0.501	-0.708	S-adenosylmethionine-dependent methyltransferase (predicted)
TAGGCAACGTCCCAGCCCAA	CTGGTTGCGCAATGAGGCCT	rpp203	SPAC1071.08	-0.155	-0.367	0.002	-0.185	-0.24	-0.373	-0.543	-0.166	-0.061	-0.269	-0.595	0.095	-0.51	-0.037	0.272	0.19	-0.115	0.333	0.072	-0.397	-0.239	-0.344	60S acidic ribosomal protein P2C subunit
TCCAAAGCCGCCGTGAATGC	CCGCGCGCAACCAAAATCAG	SPAC1071.11	SPAC1071.11	3.982	2.338	2.116	1.874	1.153	4.715	3.015	6.159	2.295	0.984	4.586	0.994	4.499	3.288	7.848	1.451	3.188	2.357	5.027	2.481	2.663	2.487	NADH-dependent flavin oxidoreductase (predicted)
TTATGGCAGACCCCCGGAGC	ATCTTCAACCACCGTCCCGG	stp1	SPAC1071.12c	0.172	0.083	0.169	-0.092	0.235	0.186	0.558	0.625	0.365	0.106	-0.031	0.142	1.195	0.14	0.442	-0.115	-0.072	-0.169	-0.482	0.205	0.074	0.326	dual specificity phosphatase Stp1
AAATAGGGACGCGGTGGGCT	CCCCAGTTACACCGCGCTCA	SPAC926.02	SPAC926.02	-0.143	0.375	0.11	0.05	0.828	0.555	0.783	0.094	0.083	0.606	0.953	1.28	1.179	0.109	-0.18	0.331	0.054	0.173	0.992	0.459	0.193	0.372	conserved fungal protein
CGCCTCCCTCCTTCCCCATC	GCGGTGAGAGAAGGTGGCGT	rlc1	SPAC926.03	5.292	2.045	2.351	1.632	0.775	1.806	2.101	1.764	2.73	0.297	2.132	1.91	2.039	3.205	2.156	1.345	2.755	1.856	3.43	2.016	1.929	2.147	myosin II regulatory light chain Rlc1
TTCGGGCTGCATCTTTGTGG	CCCCAATACGCACCGACATT	dph4	SPAC926.05c	-0.123	0.057	0.011	0	-0.247	1.319	0.279	1.193	0.326	0.307	0.58	0.109	1.718	-0.093	0.649	-0.001	0.115	0.435	-0.195	0.2	0.119	0.048	diphthamide biosynthesis protein Dph4 (predicted)
AATGAAGCAGGTGGCGAGGG	GGCCGAATGCTCACAAACCA	SPAC926.06c	SPAC926.06c	0.139	-0.147	-0.074	-0.052	-0.12	-0.682	-0.225	-0.4	0.153	-0.048	-0.51	-0.248	-0.774	-0.236	-0.306	-0.1	0.126	-0.162	-0.444	-0.242	-0.162	-0.256	leucine-rich repeat protein, unknown
CCCCATAACTTCTGCCCGCA	CCCCGTGACGAATTAGCCCC	dlc2	SPAC926.07c	-0.207	-0.412	-0.15	-0.119	-0.012	0.628	-0.194	0.309	-0.189	-0.044	-0.37	-0.09	0.841	-0.108	0.105	-0.169	-0.221	0.049	-0.296	-0.061	0.092	-0.021	dynein light chain Dlc2 (predicted)
TCGTCCCGTGCCCCATATCA	CAATCAAGGGGGGCAAACGA	fas1	SPAC926.09c	0.004	0.458	0.116	0.046	0.872	0.872	1.204	0.814	0.642	0.701	0.932	1.029	1.028	0.547	0.564	0.374	0.465	0.485	0.674	0.923	0.64	1.091	fatty acid synthase beta subunit Fas1
GCACGAGGAGGCGCAATTGT	CGAGACGTGAGCAGAGGCGA	pos5	SPAC323.01c	3.732	2.32	2.547	1.985	1.3	4.493	2.849	6.745	2.837	3.176	1.96	0.394	3.331	3.744	7.212	0.415	2.32	2.79	3.607	3.161	3.062	2.887	mitochondrial NADH kinase Pos5 (predicted)
ATCCTGGCCGTCTTGGTGCG	AGCCTCGCCCCAACATCACC	SPAC323.03c	SPAC323.03c	0.483	0.203	0.48	0.494	-0.025	-0.185	-0.503	0.003	-0.14	-0.301	-0.184	-0.189	0.18	0.241	0.458	0.16	0.592	0.386	0.343	-0.003	0.136	0.147	sequence orphan
AAGTTGGCGGTGTGCGAGTG	AGGAAGACGCACACCCAGCT	SPAC323.04	SPAC323.04	-0.021	-0.119	-0.259	-0.377	0.092	-0.363	0.012	-0.024	0.008	-0.01	-0.288	-0.271	-0.377	-0.179	-0.21	0.101	-0.214	-0.348	-0.451	-0.269	-0.148	-0.172	mitochondrial ATPase (predicted)
GCCCCCCATTTCCCCCGTAG	GATCGGGGTTGGGTGGCTGT	SPAC323.05c	SPAC323.05c	2.389	2.431	2.013	1.849	0.393	0.976	1.428	2.001	0.815	0.608	1.352	1.191	3.218	2.693	3.925	0.872	2.879	1.947	1.6	1.835	2.033	2.242	protein methyltransferase Mtq2 (predicted)
CTGGGGTGTATCGTGGTGCG	CGAAAGCGGGGGTGAATAGG	SPAC323.07c	SPAC323.07c	-0.397	-0.34	-0.232	-0.414	-0.196	-0.583	-0.264	-0.33	-0.085	-0.562	-0.092	-0.317	-0.502	-0.02	-0.372	0.128	0.024	-0.097	0.081	-0.364	-0.264	-0.501	MatE family transporter (predicted)
GGGCTCAAATCCGGCGACGT	GGCGAGCTAGTGGCGGGGTT	SPAC2F3.02	SPAC2F3.02	2.562	0.747	1.729	1.444	0.358	1.304	0.805	1.025	1.007	0.078	1.63	1.006	0.772	1.371	2.451	1.16	1.781	2.497	1.31	1.094	1.345	1.554	ER protein translocation subcomplex subunit Sec72 (predicted)
CAACGCTGCTACGACCCTAT	CCTCCCGCCCCTGTTTTGGT	SPAC2F3.05c	SPAC2F3.05c	0.389	0.254	0.141	0.035	0.034	-1.103	0.138	-0.516	0.052	0.091	-0.328	0.608	-1.589	0.144	-0.419	0.92	0.396	0.038	-0.165	0.167	0.208	0.101	xylose and arabinose reductase (predicted)
GGAAACCTGTGCGTCGGGAG	ATTGTCTGGCGCCCGTGGAT	SPAC2F3.07c	SPAC2F3.07c	-0.139	-0.192	-0.38	-0.335	0.17	0.416	0.06	-0.096	0.703	0.293	0.149	-0.568	-0.002	-0.099	-0.423	-0.103	0.582	-0.246	-0.331	-0.213	-0.08	-0.2	sequence orphan
CAAGATGCGCCAAAACAGCC	AACGCGGTGGTGGGAAGAAC	sut1	SPAC2F3.08	1.633	0.493	1.288	0.765	0.283	0.326	0.807	0.944	0.572	0.894	0.94	0.851	0.217	1.366	1.109	0.849	1.059	0.556	0.718	1.087	1.117	1.232	alpha-glucoside transporter Sut1
ACAGCTACCCGCTAGATCGC	CAGAATCCGTCCGAGCGGAA	SPAC2F3.18c	SPAC2F3.18c	-0.003	0.155	0.002	-0.013	0.478	0.192	0.392	0.033	0.029	0.2	0.426	0.106	0.435	0.172	0.204	0.236	0.11	0.209	0.291	0.52	0.473	0.561	ribonuclease kappa ortholog (predicted)
ACGCCTCCACCTTCCACACC	TGACGCGCCAACCCAACTTA	SPAC2F3.11	SPAC2F3.11	0.458	0.135	0.371	0.47	0.35	-0.626	0.03	-0.066	0.248	0.341	-0.108	0.548	-0.019	0.21	0.177	0.292	0.203	0.458	-0.036	0.151	0.242	0.222	exopolyphosphatase (predicted)
GAGGTTGGATGCGGGGTGTG	TGGTCCTCGCACTTGAGGTG	plp1	SPAC2F3.12c	2.204	2.252	2.607	2.994								1.422	1.497	1.821	3.851	2.172	2.181	2.947	3.211	-0.092	-0.209	-0.32	thioredoxin fold protein Plp1 (predicted)
TACCCCGAGCTACCCCCGTG	CCGAGTCCCAGCGTCCTTGA	lsk1	SPAC2F3.15	2.313	0.91	1.212	1.167	0.53	1.452	0.032	0.92	1.217	0.826	1.848	1.41	2.661	1.01	1.494	1.045	1.71	2.211	2.112	2.77	1.572	1.159	P-TEFb-associated cyclin-dependent protein kinase Lsk1
TCCCTCTTCCGTCACGCATG		SPAC2F3.16	SPAC2F3.16	0.038	-0.086	-0.068	0.058	0.295	0.435	0.075	0.38	-0.117	0.19	-0.281	0.467	0.491	-0.053	0.613	0.328	0.248	0.4	0.085	0.265	0.193	0.198	ubiquitin-protein ligase E3 (predicted)
GCCAGACCTTTCCCGACCCC	TAGGCGGAAAGTGCGGTTGG	pub1	SPAC11G7.02	3.983	1.981	2.97	0.802	0.247	-0.057	3.001	0.771	1.005	0.164	2.819	0.732	-0.852	3.357	1.316	2.251	2.064	0.868	3.146	0.526	0.722	0.99	HECT-type ubiquitin-protein ligase E3 Pub1
GGCGGGACATAGAGGGCACG	GTAGCGCGTTGCCCGAGGAG	ubi1	SPAC11G7.04	0.796	1.194	0.761	0.108	0.201	-0.645	1.752	0.989	0.569	0.284	1.313	1.99	-0.722	2.452	2.812	1.369	0.548	0.55	0.524	0.304	-0.075	0.052	ribosomal-ubiquitin fusion protein Ubi1 (predicted)
GGCAACACGGCAGGAGGACA	GCCGGTCACAAGAAAGCCCC	mug132	SPAC11G7.06c	-0.339	-0.335	-0.21	-0.354	0.066	-0.576	-0.28	-0.542	-0.208	0.063	-0.189	-0.332	-1.07	-0.529	-0.656	0.342	-0.087	-0.093	-0.164	-0.179	-0.316	-0.342	S. pombe specific UPF0300 family protein 3
ACTCACACTGGCGCTCACAG	ATGCCTGGGTCCCTGTGACA	SPAPB18E9.04c	SPAPB18E9.04c	-0.239	-0.202	-0.266	0.484	-0.34	0.432	-0.042	-0.136	-0.263	-0.212	-0.508	-0.21	0.619	-0.177	-0.097	-0.17	-0.061	-0.003	-0.263	0.126	0.063	0.089	sequence orphan
GTGCTCCGACAGTTCGCGAA	GCCTAGTGAGCCGTGGCTAT	SPAC27E2.01	SPAC27E2.01																				1.434	2.025	1.503	alpha-amylase homolog (predicted)
TGTTGGAAGGGCGCAGATGG		SPAC27E2.02	SPAC27E2.02	-0.867	-0.434	-0.728	-0.626	-0.168	0.899	-0.441	0.824	-0.328	-0.209	-0.244	-0.588	0.698	-0.558	0.505	-0.53	-1.098	-0.341	-0.054	-0.425	-0.388	-0.407	IMPACT homolog, translational regulator (predicted)
TCGGACTCAGGGATTGCGTG	TACCTAACCCCTCCGCGAAG	SPAC27E2.03c	SPAC27E2.03c	1.697	0.292	1.292	0.241	-0.072	0.624	0.658	1.041	0.928	0.103	1.224	0.643	0.577	1.082	1.46	0.598	2.437	1.546	0.942	0.832	0.869	0.963	Obg-Like ATPase (predicted)
GCTAACCCGTCCCACCGTGA	CTCTAATTGCCCCGCCCGAT	SPAC27E2.11c	SPAC27E2.11c	6.096	5.051	5.617	5.299	2.891	5.81	5.824	6.576	5.403	3.441	1.845	3.062	5.974	6.672	6.229	5.754	5.782	4.697	3.388	6.095	6.176	5.982	sequence orphan
CGGACGTAGGCGGGACTAAA	GTACAAACGCTCCCACCGGC	mug155	SPAC27E2.04c	-0.426	-0.384	-0.298	-0.094	-0.059	-0.319	-0.295	-0.343	-0.188	-0.124	-0.064	-0.559	-0.9	-0.305	-0.763	-0.18	-0.388	-0.495	-0.268	-0.141	-0.214	-0.267	dubious
CCGCAACACACCAGGCTCAC	GGGGTGAGGCAGGAGAGGCA	pvg2	SPAC27E2.07	0.621	0.74	0.681	0.184	-0.563	-0.34	-0.023	0.044	-0.253	-0.822	0.354	0.244	0.385	0.245	0.246	0.338	0.421	0.381	0.169	0.181	0.145	0.309	galactose residue biosynthesis protein Pvg2
	CCCCCCCGTCCTGATCCTTC	rps002	SPAPJ698.02c					-0.503	-2.379		-0.787	-0.672	-1.615			-2.386						0.02	0.463	0.157	-0.35	40S ribosomal protein S0B
GCGCCGTTGCGTGGTATGAT	GTCGTTTCCCCGCATCCACG	pms1	SPAC19G12.02c	0.23	0.105	-0.005	0.068	-0.403	1.323	-0.02	0.95	0.105	-0.24	-0.84	-0.5	2.133	0.736	1.264	-0.278	-0.35	-0.22	-0.708	-0.244	0.098	-0.014	MutL family mismatch-repair protein Pms1
ATTTCGCTGGGGTGGGGTTC		cda1	SPAC19G12.03	1.543	3.416	2.49	2.264	2.716	0.45	2.523	1.068	0.482	0.364	3.013	2.607	2.097	0.77	0.392	-0.252	0.177	-0.327	0.888	1.755	1.516	1.039	chitin deacetylase Cda1
TCGCCTTCGGTTGTCCCCAG	ACTGGGCTCGATGGGCTGCT	hta2	SPAC19G12.06c	-0.086	0.028	-0.076	0.165	0.02	0.073	0.18	-0.061	0.216	0.102	0.216	-0.211	-0.186	-0.101	-0.095	0.016	-0.032	-0.096	-0.052	0.015	-0.049	0.076	histone H2A beta
CAAAGGGGATGGGGGTGCTG	CCACACCATAGCGCCATCCA	scs7	SPAC19G12.08	0.436	-0.177	-0.216	-0.23	-0.152	-0.736	0.138	-0.184	-0.209	-0.034	1.111	0.274	-0.988	0.315	-0.022	0.459	-0.055	-0.158	0.245	-0.054	-0.271	-0.194	sphingosine hydroxylase Scs7
CCGAGAGGGTGAGCGACGAT	CTGCGCGATGGAAGGAAAGG	SPAC19G12.09	SPAC19G12.09	-0.021	0.003	-0.129	-0.195	0.06	0.391	-0.102	0.05	-0.126	0.052	-0.268	-0.073	0.546	-0.343	0.073	-0.115	-0.356	0.045	-0.23	-0.036	0.094	0.128	NADH/NADPH dependent indole-3-acetaldehyde reductase AKR3C2
TTTTTAGCCCCCGACTGCCA	CTCCATGCCGATCTCCCCCC	coq9	SPAC19G12.11	5.306	2.282	5.17	2.331								3.265	7.311	3.284	7.518	0.652	2.354	3.238	6.853	3.212	3.206	3.761	ubiquinone biosynthesis protein Coq9 (predicted)
GGGCGAGCACGAGGAACCAC	CGGCGAACTTGGACAGAAGA	poz1	SPAC19G12.13c	2.127	1.251	1.867	1.354	0.267	0.198	0.434	0.281	0.816	0.462	1.136	1.113	0.049	1.06	0.753	0.917	2.376	1.972	0.554	1.764	1.487	1.252	Pot1 associated protein Poz1
CAATGGCGGGCATAGTAGGG	GGACGATTTCCCGATTGCGA	tpp1	SPAC19G12.15c	1.221	0.872	1.157	0.732	-0.328	0.055	-0.196	0.283	0.648	0.206	0.128	-0.483	0.396	1.027	1.081	0.555	0.037	-0.243	1.274	0.655	0.901	1.013	trehalose-6-phosphate phosphatase Tpp1
TTTTGTGAAGGCGCGATGGT	GCTAGGGGCGCAAAACGACG	adg2	SPAC19G12.16c	0.058	0.168	0.039	0.072	0.131	0.448	0.441	0.51	0.467	-0.053	-0.08	0.512	0.988	0.165	0.33	0.289	0.087	0.217	0.098	0.089	0.429	0.249	conserved fungal protein Adg2
TGGTGCGTAGGAGCGAGAAT	ACGGGGCTTGCTCATTGCTG	SPAC23A1.02c	SPAC23A1.02c	-0.337	-0.132	-0.282	-0.389	-0.142	-0.287	-0.102	-0.389	-0.351	-0.128	-0.077	-0.117	-0.295	-0.336	-0.353	-0.032	-0.168	-0.3	-0.078	-0.242	-0.196	-0.238	phosphoprotein phosphatase (predicted)
TGGGGTAATTGGGACGGGAC	GTCATGTCGGGCGGTGGCTC	apt1	SPAC23A1.03	-0.255	-0.245	-0.38	-0.198	-0.197	-0.718	-0.131	-0.606	-0.233	0.002	3.033	-0.194	-0.466	-0.312	-0.481	-0.117	-0.231	-0.037	0.517	0.035	-0.074	-0.117	adenine phosphoribosyltransferase (APRT) (predicted)
TGCCCATTCTCCCTGCGTTC	CGCCGGCACGTCTAGTTACG	mnl1	SPAC23A1.04c	-0.407	-0.112	-0.246	-0.346	-0.114	0.088	0.131	-0.162	-0.212	-0.132	0.115	0.077	0.458	-0.09	-0.086	-0.073	0.017	-0.047	0.073	0.027	0.018	0.008	alpha mannosidase Mnl1 (predicted)
TGCTTGGGCCGGACGTGAAT	AGATGTTCGGCGCGGTGAGA	cmk2	SPAC23A1.06c	0.347	0.638	0.12	0.107	-0.092	-0.073	0.202	-0.115	-0.037	-0.005	0.337	0.239	-0.128	0.255	0.13	0.385	0.74	0.262	0.149	0.597	0.435	0.64	MAPK-activated protein kinase Cmk2
GGGATCGTGCTGGAGTGCAA	GGGAAATCCGCGGTCAAGCT	SPAC23A1.07	SPAC23A1.07	0	-0.034	0.031	0.1	-0.154	-0.02	-0.242	0.077	-0.238	-0.462	-0.289	0.011	0.714	0.202	0.471	-0.022	0.395	0.449	0.188	-0.118	-0.019	-0.052	ubiquitin-protein ligase E3 (predicted)
CATCCCAGGTATAGCCGCAC	GCCTCTCACCCTGCCCACTA	SPAC23A1.09	SPAC23A1.09	-0.246	-0.092	-0.017	0.274	-0.292	0.369	0.018	0.129	0.242	0.427	0.138	0.016	0.542	-0.012	0.31	0.641	0.366	0.731	0.398	0.138	0.113	-0.007	RNA-binding protein (predicted)
ATCAGTTCGCACGCCAGCCG	GTTGCAAAGCGACGAGCGGG	rpl1602	SPAC23A1.11	1.003	0.617	0.677	0.681	0.167	-1.287	1.058	0.127	0.53	0.031	0.921	0.73	-1.89	1.27	1.219	0.58	0.587	0.437	-0.216	0.71	0.75	0.668	60S ribosomal protein L13/L16 (predicted)
CGGCCCACGACAAGAGCATG	ATGACAGGGGAGGGCCAACA	SPAC23A1.14c	SPAC23A1.14c	-0.065	-0.151	-0.085	-0.171	0.414	0.07	0.051	0.117	-0.07	0.292	0.23	0.279	0.03	0.07	-0.073	0.161	0.143	0.084	-0.066	0.001	-0.205	0.02	uncharacterised trans-sulfuration enzyme (predicted)
CAACCCCCCGCCATGTGCTA	GTGCAGTCGCGTTCCGGGTA	rtr1	SPAC23A1.16c																				4.416	4.465	4.869	RNA polymerase II CTD phosphatase Rtr1 (predicted)
CACTCCCGAACGCCCAACCA	CTTGGCCCGAATAAGCAGGC	SPAC23A1.17	SPAC23A1.17	-0.201	-0.101	0.016	-0.145	0.16	-0.056	-0.024	0.014	0.064	0.067	-0.08	0.223	-0.059	-0.082	-0.189	0.155	-0.025	-0.033	0.106	-0.005	-0.014	-0.034	WIP (Wiskott-Aldrich syndrome protein-Interacting Protein) homolog (predicted)
CAGACATGCAAGGCGGTGGG	ACGCCGCTGGATTGGTTGAC	SPAC23A1.19c	SPAC23A1.19c	-0.125	-0.212	-0.163	-0.105	-0.347	0.249	-0.282	0.089	0.008	-0.305	-0.317	-0.627	0.365	0.161	0.218	-0.174	-0.182	-0.33	-0.224	-0.458	-0.148	-0.273	RecQ type DNA helicase Hrq1 (predicted)
TGCGTGGTTCGGTCGTGGTG	CGCAAGCAAACACGAGGGGA	SPAC26H5.02c	SPAC26H5.02c	-0.242	-0.356	-0.385	-0.211	-0.196	0.422	-0.3	0.132	-0.124	0.043	-0.628	-0.359	0.281	-0.207	0.014	-0.072	-0.112	-0.076	-0.355	-0.249	-0.054	-0.281	DNA replication ATPase (predicted)
TATTCACCGCCGCTTTCCGA	TTGGCCTGACGGGGGTTGAT	pcf2	SPAC26H5.03	-0.268	-0.034	-0.111	-0.041	-0.125	-0.172	-0.062	0.147	-0.048	-0.118	0.024	-0.232	0.098	-0.075	0.249	-0.182	-0.325	-0.088	-0.152	-0.358	-0.175	-0.308	CAF assembly factor (CAF-1) complex subunit B, Pcf2
CCGTCGCGTTTCTTTCCGTT	GCGAGAGGGCAGTAGCGAGC	SPAC26H5.04	SPAC26H5.04	0.184	0.491	0.141	0.017	0.352	-0.567	0.38	-0.114	0.316	0.45	1.525	1.044	-0.628	0.364	0.201	0.798	0.512	0.189	0.986	0.43	0.149	0.278	vacuolar import and degradation protein Vid28 (predicted)
CCGGATGGACTGGATGGCAA	GTTCAGGAGGCTGGCGAGGA	mga2	SPAC26H5.05	2.865	1.772	2.571	1.144	0.525	-0.316	0.831	0.853	1.28	0.178	0.441	1.793	1.656	2.857	2.889	1.897	2.597	1.796	2.393	1.301	1.053	1.263	IPT/TIG ankyrin repeat containing transcription regulator of fatty acid biosynthesis (predicted)
GGGGCGAGGGAAAAGGATTT	CCCCCTAACCCCAATGCACC	SPAC26H5.07c	SPAC26H5.07c	0.179	0.058	0.161	0.392	0.332	0.331	0.331	0.372	0.128	0.37	0.485	0.332	0.781	0.115	0.192	0.21	0.262	0.019	0.462	0.379	0.278	0.188	seven transmembrane receptor protein (predicted)
CAGGAAAAGTTGACGCCGGG	CGCGTCATCTTAGGGGGTCG	bgl2	SPAC26H5.08c	0.013	0.07	-0.065	-0.147	-0.286	-0.292	-0.038	0.09	-0.231	-0.252	-0.022	-0.074	-0.514	-0.103	0.408	-0.095	0.28	0.236	0.286	0.352	0.191	0.127	glucan beta-glucosidase Bgl2 (predicted)
CGGGAAGTGAGGGGGCGTTT	CGTCCCGCGCTTCAAATTCT	SPAC26H5.09c	SPAC26H5.09c	-0.233	-0.215	-0.192	-0.134	0.058	0.283	-0.018	0.087	-0.04	0.122	0.295	0.091	0.145	-0.193	-0.095	-0.224	-0.212	-0.001	0.103	0.273	0.118	0.2	gfo/idh/mocA family oxidoreductase (predicted)
TGGAGGACTCGTGCGAATAG	CTGAGGTGATGCGCCTTTGC	tif51	SPAC26H5.10c	0.259	0.119	0.388	0.347	-0.144	-0.258	-0.18	0.134	0.229	-0.27	0.435	0.016	-0.213	0.234	0.204	0.144	0.831	0.869	0.748	0.545	0.551	0.38	translation elongation factor eIF5A (predicted)
ACCGGAGACAGCACTTAGCA	GTGCTCGGCGGTTTGGGGGG	dap1	SPAC25B8.01	0.5	0.398	0.34	0.251	0.632	1.063	0.242	0.875	0.185	0.553	0.943	0.496	0.896	0.319	0.585	0.555	0.242	0.373	0.837	0.226	0.185	0.555	cytochrome P450 regulator Dap1
GGTCGCCTGAGGTGGGTCTC		mss51	SPAC25B8.04c	0.305	0.178	0.224	0.36	0.42	0.054	0.361	-0.01	0.098	0.015	0.049	0.261	-0.728	-0.283	-0.652	-0.418	-0.201	-0.379	-0.423	-0.311	-0.382	-0.395	mitochondrial splicing suppressor Mss51 (predicted)
CTACCCGCGGCCGAATCTTG	ATGGGTAAGGCGGGTGACGA	SPAC25B8.05	SPAC25B8.05	1.324	0.84	0.674	0.124	0.081	1.193	1.191	1.883	0.621	0.458	0.755	0.466	1.569	1.15	1.092	-0.295	0.734	0.546	0.365	0.9	1.062	0.909	tRNA-pseudouridine synthase (predicted)
GCATCCCAGCACCATCCACA	TGGATGTCGTGTGGGAGGGC	SPAC25B8.07c	SPAC25B8.07c	-0.18	-0.062	-0.109	-0.256	0.019	0.016	-0.081	-0.187	-0.392	0.042	-0.05	-0.172	-0.228	-0.208	-0.073	0.031	-0.062	-0.392	0.083	0.03	-0.122	0.063	hypoxia induced family protein
CGGCGTTTTTCTGCATGGGG	TCTTTGAGTCCGCTGGGGGG	SPAC25B8.08	SPAC25B8.08	0.28	-0.018	0.017	-0.139	0.204	0.348	0.152	0.072	0.181	0.328	-0.252	0.062	-0.007	0.054	-0.01	0.305	0.104	0.288	-0.096	0.3	0.167	0.131	conserved fungal protein
GCGGAAGGCGGATACGAATG	GGAACGGGGTGGCAATGGTT	SPAC25B8.09	SPAC25B8.09	0.055	0.507	0.403	-0.015	0.466	0.217	0.469	0.061	0.388	0.297	0.174	0.472	0.107	0.177	0.03	0.35	0.134	-0.174	0.137	0.274	0.311	0.425	trans-aconitate 3-methyltransferase (predicted)
AGGCTAGCGCGTAGGAAGCA		SPAC25B8.10	SPAC25B8.10	0.135	-0.061	0.203	0.077	0.262	-0.518	0.537	0.284	0.322	0.34	0.364	0.729	0.038	0.248	0.197	0.346	0.639	0.265	0.364	0.591	0.809	0.633	trans-aconitate 3-methyltransferase (predicted)
ATTCGCGTTCGGGTGAGCCT	AGAGGCTGGGGGGTTGCAAC	SPAC25B8.11	SPAC25B8.11	-0.289	-0.328	-0.369	-0.354	-0.078	-0.106	0.022	-0.194	0.075	0.095	-0.287	0.115	-0.418	-0.112	-0.317	-0.001	-0.222	-0.217	-0.366	-0.244	-0.117	-0.189	transcription factor (predicted)
TCCCGCGGCATACTTCTCAG	GCAAGAATGGGCGAAACGGT	SPAC25B8.15c	SPAC25B8.15c	-0.096	-0.037	-0.055	-0.145	0.349	0.329	0.345	0.152	-0.086	0.204	0.443	0.284	0.635	0.074	-0.091	0.01	0.051	0.02	0.42	0.136	-0.014	0.149	wybutosine biosynthesis protein Tyw3 (predicted)
CCGGTGATGTGTCGCTGCCT	GCACCCCCCACACACGAAAA	SPAC25B8.17	SPAC25B8.17	-0.147	0.034	-0.09	-0.233	0.014	0.099	0.314	-0.272	-0.116	0.032	0.202	0.082	-0.233	0.044	-0.244	0.215	-0.003	0.014	0.178	0.161	0.068	0.056	peptidase family A22
CGGCAGCGGGCAGTCAATAT	TATGTGGCCTGGATGCGGGG	SPAC25B8.18	SPAC25B8.18	1.095	0.831	1.247	0.731	0.767	0.463	0.78	0.944	1.066	1.055	0.579	0.659	0.158	0.845	0.829	0.775	1.225	0.729	0.495	0.975	0.823	0.897	mitochondrial electron carrier (predicted)
TTAGGGGAACGCGCATGCTG	AGGAACCCGAAGCCCGCAAC	SPAC25B8.19c	SPAC25B8.19c	-0.189	-0.303	-0.232	-0.171	0.35	0.507	0.431	1.342	0.737	0.025	0.489	-0.277	-0.723	0.583	0.232	-0.138	-0.39	-0.194	-0.064	-0.834	-0.706	-0.725	transcription factor zf-C2H2 type (predicted)
CGGGTTAGTAGTCGGCGCAT	TAGCGACTCCGGGTTCGTCT	SPAC683.03	SPAC683.03	0.109	0.008	0.425	0.217	0.449	0.295	0.541	0.695	-0.179	0.207	0.861	0.699	1.326	-0.098	0.786	0.175	0.183	0.502	0.544	0.929	1.115	1.158	sequence orphan
GTGTTGGCGACGGGCTGAGA	CATTGCGACTTGGGAGTCAA	SPAC683.02c	SPAC683.02c	-0.139	0.038	-0.172	-0.217	0.199	0.225	0.439	0.214	0.46	0.37	0.118	0.312	0.32	0.418	0.415	0.078	0.642	0.526	-0.214	-0.036	-0.021	0.031	zf-CCHC type zinc finger protein
TCCCTCGCTCCGGCCTTCTA	CGTAGGCTGTCGTGAGGGGT	SPAC694.03	SPAC694.03	0.218	0.212	0.474	1.007	0.283	0.688	0.551	0.44	0.213	0.546	0.171	0.658	1.285	0.34	0.453	0.38	0.33	0.377	0.209	1.245	0.835	0.956	conserved fungal protein
GAGGGGAAACCGATGGACGC	GGAGTGGGGTGCGGATGTTC	SPAC694.04c	SPAC694.04c	1.179	0.783	1.08	0.555	0.167	0.505	0.547	0.386	0.421	0.287	0.965	0.862	1.33	0.684	0.839	0.437	0.709	0.467	0.286	0.654	0.589	0.646	conserved eukaryotic protein
AGGTTTTTGAGCCCGACGGA	GAGAAAGATGGGCGGGCGGA	rps2502	SPAC694.05c	-0.419	0.192	-0.274	-0.246	0.333	-0.431	0.539	-0.282	-0.076	-0.352	0.407	0.827	-0.463	-0.02	-0.261	0.204	-0.25	-0.369	0.362	0.066	-0.589	0.025	40S ribosomal protein S25 (predicted)
ACAGGGGGGCGATCCAAGTG	CTCGCCTTCTCCCAACCGCC	mrc1	SPAC694.06c	-0.295	0.032	-0.297	-0.231	-0.054	0.384	0.146	0.083	-0.105	0.053	0.268	-0.144	0.647	-0.036	0.086	-0.067	-0.33	-0.22	-0.001	-0.215	-0.216	-0.056	mediator of replication checkpoint 1
GCGGGCCCTTTGAGTATCGG	AAGGCAACCACTACCCCCGT	spt6	SPAC1F7.01c	3.813	3.456	4.357	3.12	0.56	2.3	1.974	2.794	2.404	0.989	1.48	1.51	4.442	4.032	4.225	1.579	3.211	2.704	2.342	6.289	4.451	5.878	transcription elongation factor Spt6 (predicted)
GATTCGCTTCGTTGGTGGCA	TTAGGGGTCGCGGAATACGG	SPAC1F7.06	SPAC1F7.06	0.517	1.812	1.688	0.86	3.127	1.466	3.269	1.485	0.31	2.632	1.961	3.362	1.461	0.829	0.392	1.287	0.873	1.397	1.85	2.279	1.252	1.909	ThiJ domain protein
GTGGGGGGGCAGTTGGGTAT		fio1	SPAC1F7.08	-0.091	0.302	-0.138	-0.154	0.034	1.643	1.261	2.462	0.533	0.058	0.123	0.095	-0.138	0.087	-0.095	-0.502	-0.304	0.002	0.191	0.15	0.307	0.445	iron transport multicopper oxidase Fio1
GCCGCTTCTCTGGCTCCCCA	GGGGCGGGAGGTAACGTGGT	SPAC1F7.10	SPAC1F7.10	-0.03	0.118	0.105	0.072	0.256	0.197	0.468	0.271	0.282	0.186	0.76	0.272	0.604	0.044	0.239	0.14	0.157	0.169	0.346	0.458	0.389	0.494	hydantoin racemase family (predicted)
CGCAATTGTCGGAAGGCTCA	GCTTGATGTGTGGCGCAGGG	SPAC1F7.11c	SPAC1F7.11c	-0.172	0.087	0.038	-0.007	-0.223	0.189	0.055	-0.063	-0.105	-0.185	-0.035	0.053	0.274	-0.094	-0.059	0.075	-0.065	0.126	0.204	-0.182	-0.298	-0.409	transcription factor, zf-fungal binuclear cluster type (predicted)
TCCGCCCGCTCGATGCTTAT	GGCTGAAGGGGAATGGTCGG	yak3	SPAC1F7.12	-0.214	-0.025	-0.14	-0.132	-0.245	-0.153	0.093	-0.208	0.018	-0.079	-0.18	-0.012	0.177	0.078	-0.182	-0.101	0.008	-0.066	-0.098	0.427	0.354	0.374	aldose reductase ARK13 family YakC
AGGAGGGTCGTTGTCGGTGG	GGAGAAGGGAGTTGCGGACG	rpl801	SPAC1F7.13c	0.833	0.549	0.775	0.555	0.531	-1.546	1.233	-0.136	0.099	0.089	2.614	0.548	-2.403	0.84	0.823	0.531	0.009	0.251	-0.514	0.633	0.487	0.427	60S ribosomal protein L8 (predicted)
CTGGGTATGCGGTGGCTTTT	CGGCGTTCATGCAAAGTGCG	pcr1	SPAC21E11.03c	2.633	1.005	1.071	0.412	0.701	0.115	4.867	3.199	1.504	1.351	1.58	1.028	0.827	3.951	3.078	0.752	2.115	0.941	1.153	0.235	0.558	0.729	transcription factor Pcr1
TCTGCCCCGATCAAACGTCC	TGTTCCCCATATCGCTCCGC	ppr1	SPAC21E11.04	-0.428	0.314	-0.096	-0.044	-0.609	0.177	-0.052	0.048	-0.336	-0.588	-0.633	0.046	-1.012	-0.316	0.041	0.105	-0.608	-0.331	-0.63	-0.276	-0.327	-0.251	L-azetidine-2-carboxylic acid acetyltransferase
GCCTTAAATCCCGACCGCAG	GCCGCCCGCTAACACCTTCA	SPAC2C4.05	SPAC2C4.05	1.562	1.004	1.286	1.421	0.378	0.865	-0.192	0.74	0.803	0.271	-0.219	-0.339	0.576	1.638	0.583	0.646	1.241	0.804	2.474	2.132	2.304	2.093	cornichon family protein (predicted)
CGAAAACCCGCGGGAATACC	ACCGGGGCGACATCATCCTA	SPAC2C4.06c	SPAC2C4.06c	-0.325	-0.207	-0.174	-0.108	0.2	-0.093	-0.018	-0.036	0.043	0.262	0.366	0.077	-0.189	0.014	-0.153	0.025	0.256	0.28	0.267	0.063	-0.098	0.122	rRNA methyltransferase (predicted)
TCGGGCTTCTGGGTGGAATG	GGAAAGCAAGAGCCAACGCC	SPAC2C4.07c	SPAC2C4.07c	-0.734	-0.611	-0.321	-0.593	-0.552	-1	-0.931	-0.497	-0.445	-0.897	-0.364	-0.311	-0.905	-0.029	-0.499	-0.31	-0.047	-0.005	0.167	-0.519	-0.371	-0.886	ribonuclease II (RNB) family (predicted)
GCAGCAGAGTCGAGACGTCT	GCTCTTCCACCCACCGCTCG	SPAC2C4.08	SPAC2C4.08	0.202	-0.25	-0.028	-0.001	-0.058	0.024	-0.151	0.042	0.406	0.133	-0.124	0.071	0.005	-0.071	0.12	0.265	0.421	0.146	-0.093	0.331	0.417	0.3	conserved fungal protein
TGAGTCCGCAAGCCCCAAAG;TGAGTCCGCACGCCCCAAAG	GGCAGTTTTCTTTTTGGGGG	SPAC2C4.09	SPAC2C4.09	-0.083	-0.249	-0.298	-0.078	-0.26	0.044	0.059	-0.136	0.364	0.333	0.465	-0.073	-0.678	-0.158	-0.288	1.59	-0.054	-0.095	-0.058	-0.128	-0.122	-0.269	DUF1640 family protein
CGCACGCAATAGAGCAACGG	TAGGGCGAGAACGAGCTGGG	SPAC2C4.10c	SPAC2C4.10c	0.058	0.4	0.258	0.278	0.017	-0.173	0.027	0.179	-0.008	0.1	0.073	0.034	-0.494	-0.007	0.372	0.34	0.08	0.107	0.025	0.427	0.32	0.504	sequence orphan
GGATCTGGGAAAAGGGGGGG	GCATCCTGACCGCCCTCTGA	ppk11	SPAC2C4.14c	-0.231	-0.316	-0.414	-0.552	-0.289	-0.428	-0.25	-0.529	0	-0.296	-0.151	-0.027	-0.651	0.033	-0.546	0.016	0.077	-0.016	-0.134	-0.088	-0.111	-0.388	PAK-related kinase Ppk11
GGTGGCTTCGTTAGGGGCTG	AAGGTGCTTGGCTTGGGCGA	ubx2	SPAC2C4.15c	0.612	0.872	0.575	0.793	0.099	0.664	0.253	0.356	-0.125	0.132	0.349	0.676	-0.243	0.124	0.215	0.624	0.358	0.593	0.482	1.151	0.648	0.765	UBX domain protein Ubx2
CGGGGGCAAAATAAGGGGCT	GTCCCCCGCCGTTTTTACCT	rps801	SPAC2C4.16c	2.2	0.842	1.236	0.79	-0.353	-1.149	0.621	0.59	0.537	-0.455	1.582	1.058	-1.568	1.398	2.308	1.31	1.33	1.339	0.715	1.556	1.461	1.532	40S ribosomal protein S8 (predicted)
	GGGCGGTGAACTCTGGACGA	SPAC2C4.17c	SPAC2C4.17c	0.158	-0.176	-0.164	-0.135	-0.211	-0.284	-0.058	-0.03	-0.07	-0.135	0.003	-0.505	-0.296	-0.212	-0.146	-0.037	0.098	-0.046	-0.054	0.162	0.318	0.231	MS ion channel protein 2 (predicted)
GGGTCGGGCGTAGCAGCTTT	CCTTTCATCTGGGCGCTGGT	SPAC25G10.01	SPAC25G10.01	-0.226	-0.188	-0.119	-0.337	-0.35	0.194	-0.048	0.04	-0.928	-0.085	-0.548	-0.251	0.2	-0.187	-0.014	-0.603	-0.896	-0.15	-0.302	-0.277	-0.222	-0.272	RNA-binding protein
GCAGGGGCGTCGAACATGGT	ACTGCTCGTCCAACCCATCG	cce1	SPAC25G10.02	-0.439	-0.133	-0.217	-0.254	0.036	0.17	0.263	0.126	-0.127	-0.144	0.092	-0.307	0.095	0.15	-0.159	-0.216	-0.298	-0.216	-0.281	-0.265	-0.097	-0.151	mitochondrial cruciform cutting endonuclease Cce1
GCACAGACGCTTTCCGGGTC	TGATCTGGATGGGCGGGGAT	zip1	SPAC25G10.03	0.706	0.102	0.253	-0.296								0.871	1.747	1.438	1.522	-0.111	0.397	0.28	0.331	0.874	0.263	0.582	transcription factor Zip1
TCCGCTCCACATCCTCACGC	TGTGTGTTTGCTCGCCGGGA	his1	SPAC25G10.05c	4.24	1.698	2.982	0.654	1.336	3.259	3.55	3.881	4.565	5.113	1.928	1.154	2.607	3.711	2.593	-0.287	2.896	1.062	0.48	0.738	0.226	0.032	ATP phosphoribosyltransferase
CGCAGATCTCGCGGTAGACA	ACCGAAACCCGTAGCATCCG	rps2801	SPAC25G10.06	1.796	1.021	1.242	0.63	0.031	-0.951	1.346	0.886	0.902	-0.181	0.721	2.445	-1.002	2.479	2.604	2.857	1.863	1.9	0.71	2.119	1.842	2.044	40S ribosomal protein S28 (predicted)
TTTATCGGACAGACGGGGGC	CCACGCCCGCATCGATATCC	uch1	SPAC27F1.03c	-0.118	-0.31	-0.253	-0.171	-0.098	0.016	-0.441	-0.292	-0.174	-0.149	-0.229	-0.417	-0.409	-0.413	-0.4	-0.141	-0.298	-0.281	-0.152	-0.189	-0.18	-0.228	ubiquitin C-terminal hydrolase Uch1
CCGGGACAGCGTATCGGGTT	TGTTAGCCCCGCGTTTGCAG	SPAC27F1.05c	SPAC27F1.05c	-0.171	-0.272	-0.253	-0.364	-0.198	-0.115	-0.408	-0.182	-0.157	-0.244	-0.194	-0.552	-0.482	-0.27	-0.491	-0.091	-0.287	-0.439	-0.114	-0.432	-0.215	-0.519	aminotransferase class-III, unknown specificty
GGAGCTGTCACATGCGCAAC	AAACAGGTCCGAGTTGCCCA	SPAC27F1.10	SPAC27F1.10	-0.031	-0.115	0.188	0.07	0.336	0.2	0.574	0.126	-0.024	0.278	0.982	0.828	0.814	0.102	0.233	0.081	0.348	0.171	0.609	0.468	0.609	0.519	sequence orphan
CGTGTGCGGATCTTTTGCCT	TCAGAGATGACGGCACGGCA	SPAC27F1.06c	SPAC27F1.06c	-0.061	0.131	0.002	0.16	0.307	0.161	0.251	0.156	-0.009	0.131	-0.109	0.49	0.418	-0.032	0.213	0.134	-0.096	0.035	-0.029	0.066	0.095	0.296	FKBP-type peptidyl-prolyl cis-trans isomerase (predicted)
GTTCTTGACTGGGGCGTGCG	GCCCTAACCCCCTCTGCCCC	pdt1	SPAC27F1.08	0.763	0.27	0.321	0.271	-0.108	0.879	0.059	0.468	0.134	-0.195	0.159	-0.091	1.338	0.261	0.706	-0.012	-0.052	-0.095	0.052	0.117	0.022	-0.17	Nramp family manganese ion transporter
GCCGGACTTACCCCTGCCTG	TCCATGGGGGGTCTGACGTC	SPAC23D3.03c	SPAC23D3.03c	-0.04	0.011	0.19	-0.019	-0.031	0.277	0.236	0.116	0.165	0.147	-0.008	-0.103	0.253	0.034	0.114	-0.199	0.106	0.009	-0.066	0.629	0.722	0.578	GTPase activating protein (predicted)
GAAATGTCAGCGGCCGGTTG	GTCACGCCCAAACGAATCCG	gpd2	SPAC23D3.04c	1.27	0.791	1.087	0.203	1.531	2.402	2.143	3.303	1.43	1.918	1.207	0.553	1.596	1.315	1.849	-0.159	1.361	0.577	0.531	0.266	0.258	0.247	glycerol-3-phosphate dehydrogenase Gpd2
GAGAACTGAGCGCCCACCCT	CCGGGCCAGACGATAACGAA	SPAC23D3.05c	SPAC23D3.05c	-0.362	-0.18	-0.301	-0.219	-0.081	-0.056	0.223	-0.328	-0.186	-0.051	0.379	0.341	0.202	-0.124	-0.211	0.017	-0.214	-0.077	0.241	-0.089	-0.169	-0.119	alcohol dehydrogenase pseudogene
GCCGCTGACATTGCCGATCT	GGAACGTATGAGCACGACGC	arp42	SPAC23D3.09	0.159	0.46	0.236	0.016	-0.045	1.117	1.49	1.155	0.321	0.345	1.295	0.311	1.401	1.054	1.284	0.567	0.23	0.121	1.67	0.148	0.13	0.591	SWI/SNF and RSC complex subunit Arp42
CCGCCGTCAGCAGCCAAGTA	CGCTAGCCCCCGAAAGAGAA	eng2	SPAC23D3.10c	-0.371	-0.11	-0.171	-0.004	-0.154	-0.097	0.002	-0.358	-0.181	-0.196	-0.077	0.23	0.179	-0.092	-0.267	-0.073	-0.053	-0.097	0.06	-0.086	-0.133	-0.063	endo-1,3-beta-glucanase Eng2
TGCCCTCCACTCCTGCTTTT	TGGGACTGGTGGATGGGCCT	ayr1	SPAC23D3.11	0.257	-0.13	0.22	0.48	-0.114	0.298	-0.45	0.191	0.13	-0.087	-0.438	-0.18	0.281	-0.243	0.104	0.091	-0.027	-0.083	-0.213	-0.129	-0.057	-0.015	1-acyldihydroxyacetone phosphate reductase (predicted)
	GGTGATGTGCGGGGGTCCTA	SPAC23D3.12	SPAC23D3.12	0.008	0.374	-0.062	-0.048	-0.141	0.136	0.263	-0.284	-0.406	-0.06	0.25	0.992	0.489	0.62	0.345	0.404	0.626	0.261	0.611	0.153	0.084	0.621	inorganic phosphate transporter (predicted)
AGAATCACAACCGCGCCAGT		SPAC23D3.13c	SPAC23D3.13c	-0.47	-0.331	-0.48	-0.06	-0.446	-0.077	-0.28	-0.065	0.106	-0.175	-0.335	-0.351	-0.306	-0.209	-0.305	-0.266	-0.162	-0.373	-0.782	-0.35	-0.453	-0.543	guanyl-nucleotide exchange factor (predicted)
AATTCCGTTCGGCGCTCTGC	AGGAACGGAGCGATGGGGCT	mok11	SPAC1527.01	-0.236	-0.423	-0.233	-0.194	-0.271	-0.536	-0.719	-0.25	-0.247	-0.472	-0.78	-0.45	-0.726	-0.172	-0.172	-0.036	-0.201	-0.163	-0.373	-0.649	-0.358	-0.499	alpha-1,3-glucan synthase Mok11
CCCGCGTTCTTATCAGGCCA		sft2	SPAC1527.02	0.123	0.724	0.493	0.527	-0.612	0.396	-0.002	-0.091	-0.2	0.219	0.537	-0.046	1.659	-0.302	0.199	0.303	-0.412	-0.148	0.109	-0.325	-0.292	-0.397	Golgi transport protein Sft2 (predicted)
GGGCCGCGAGTAAAGCAGTT	GAAGAGGTCGAATGGGGGCA	SPAC1527.03	SPAC1527.03	0.055	-0.259	-0.226	-0.157	0.195	0.477	0.195	0.095	-0.224	-0.032	0.06	0.029	-0.114	-0.004	-0.389	-0.22	-0.212	-0.263	-0.044	-0.034	-0.249	-0.192	RNA-binding protein (predicted)
ACCAACCCGGACGACGACAG	ATGCTTTCTCCTACGGCGCG	sec72	SPAC30.01c	-0.238	-0.237	-0.269	-0.286	-0.27	-0.811	-0.198	0.338	-0.119	-0.294	-0.843	-0.443	-1.97	-0.154	0.219	-0.304	-0.338	-0.536	-0.184	-0.657	-0.546	-0.51	Sec7 domain protein, ARF GEF Sec72
	GTTGCGCCCCTTCATCCCAG	SPAC30.02c	SPAC30.02c	1.151	0.316	0.182	0.534	0.184	1.099	1.244	1.205	0.143	-0.105	-0.143	0.861	0.8	0.44	1.252	-0.065	-0.558	-0.311	-0.272	-0.039	0.02	0.272	elongator complex associated protein Kti2 (predicted)
ACCGCCCGCCCCTTTAAATG	ATCGTCAGCAAAAACAGGGC	tsn1	SPAC30.03c	0.152	0.14	0.279	-0.088	0.294	-0.41	0.183	0.217	0.166	0.355	0.024	0.564	0.063	0.202	-0.061	0.306	-0.233	-0.272	-0.363	-0.043	0.031	0.175	translin
AAACGCCCCTGCCTGCCTTC	CTTGCCTGCTCCACTTGCCC	abc4	SPAC30.04c	0.105	0.075	0.098	0.056	0.273	-0.009	0.14	0.099	0.182	0.481	0.177	0.022	-0.312	-0.166	-0.001	-0.215	-0.105	0.033	0.082	0.024	0.047	0.03	glutathione S-conjugate-exporting ATPase Abc4
TGAGCGCCAACATGCAGGAA	TGCGAGGGACTAGGGGCCGT	pof11	SPAC29E6.01	-0.15	-0.354	0.075	-0.079	-0.347	0.243	-0.309	0.075	-0.03	-0.287	-0.507	-0.652	0.171	-0.092	0.043	-0.047	-0.108	-0.137	-0.486	-0.584	-0.222	-0.392	F-box protein Pof11
CCTGCCCAAAGACCAAACGC	GCGAACACCCGACCAGCCAG	mxr1	SPAC29E6.05c	0.035	-0.316	-0.046	0.046	-0.332	-0.141	-0.659	-0.267	0.003	-0.253	-0.389	-0.565	-0.239	-0.042	-0.145	-0.108	0.095	-0.002	-0.081	-0.311	-0.252	-0.412	peptide methionine sulfoxide reductase Mxr1 (predicted)
ACATACGCCAATCCACGGGG	CCACCACAAATCGCAGCTCC	SPAC29E6.07	SPAC29E6.07	-0.215	0.384	-0.135	0.077	0.24	0.998	0.304	0.092	-0.639	0.306	0.318	0.02	0.432	-0.071	-0.129	-0.225	-0.769	-0.226	0.029	0.351	-0.061	0.006	sequence orphan
TGCTTGGTCCGGCGTTGCTT	ACACGCCGGCCAAAACCTCT	SPAC29E6.09	SPAC29E6.09	0.061	-0.236	0.048	0.147	-0.153	0.346	-0.457	0.192	0.13	-0.069	-0.478	0.103	0.717	-0.022	0.059	-0.005	0.031	0.397	-0.365	-0.051	0.15	-0.101	sequence orphan
AACGGTCTGCAGTCCAGCTC	TGGCACGTTCGGTCCGTTGA	SPAC29E6.10c	SPAC29E6.10c	0.196	-0.021	-0.092	0.164	-0.089	0.18	-0.229	0.204	0.14	0.009	-0.199	-0.219	-0.272	0.391	0.526	0.456	0.985	0.778	-0.217	0.505	0.984	0.71	conserved fungal protein
GAGAAGGTAGACGCCGGGGG	TGAGGTGCACAGGGCTCGGT	rho2	SPAC16.01	0.296	0.253	-0.147	-0.016	0.155	5.174	2.036	2.453	0.027	0.484	-0.285	0.18	5.141	1.208	2.129	0.149	-0.021	0.094	-0.341	0.339	0.348	0.555	Rho family GTPase Rho2
TGCAGTCACGGGGGGAAAGT	GGGGGAGTAGTGCAGGGGCT	dus3	SPAC16.04	-0.518	-0.025	-0.265	-0.079	-0.012	0.21	0.064	-0.027	-0.108	-0.096	0.033	0.057	0.281	-0.231	-0.258	-0.096	-0.138	-0.125	0.01	-0.278	-0.272	-0.297	tRNA dihydrouridine synthase Dus3 (predicted)
GTACTTGGGACCGGAGGGGC	AGGGCGGAAAATTGTGGTGG	SPAC9E9.17c	SPAC9E9.17c	-0.252	0.265	-0.157	-0.248	0.358	-0.003	0.661	-0.028	0.04	0.396	0.435	0.509	-0.258	-0.089	-0.28	-0.054	-0.072	-0.03	0.011	0.299	0.187	0.232	dubious
CGTTGGGGCGCGATGTCTAC	GGGGGGTTTGCCTATCCGTC	leu2	SPAC9E9.03	-0.643	0.114	-0.266	-0.369	0.385	0.254	0.635	-0.152	-0.612	0.318	0.427	-0.177	-0.752	-0.172	-0.543	-0.325	-0.989	-0.533	-0.2	0.039	-0.148	-0.282	3-isopropylmalate dehydratase Leu2 (predicted)
TCTTGAAACCGGAGCCCCAC	ACGTTCCCCGCTGTTCCCCC	SPAC9E9.04	SPAC9E9.04	-0.254	-0.114	-0.078	-0.134	0.252	0.77	0.395	0.563	-0.402	0.3	0.153	-0.084	0.635	-0.075	0.048	-0.26	-0.629	-0.057	-0.024	0.158	0.287	0.154	bcap family homolog (predicted)
AAAAAGCGACATGAGGCCGA	CCGAGTGCAGCAAAGGGCCT	SPAC9E9.05	SPAC9E9.05	-0.296	-0.227	-0.023	-0.299	-0.173	-0.35	-0.327	-0.063	0.036	-0.185	-0.371	-0.362	-0.668	-0.169	-0.282	-0.048	-0.073	-0.317	-0.283	-0.371	-0.542	-0.431	sequence orphan
GTTAGCGTCTGCACAGGGCG	TCTTGACCCCTGCTCGCATG	rad26	SPAC9E9.08	0.674	0.476	0.603	0.534	0.41	0.78	0.556	0.242	0.595	0.685	0.696	0.489	0.403	0.144	0.571	0.469	0.761	0.44	0.497	1.021	0.966	0.99	ATRIP, ATR checkpoint kinase regulatory subunit Rad26
CCGCTCCAAACAATGCCCAA	CCCCTACGTCCATGCGCAAT	SPAC9E9.09c	SPAC9E9.09c	4.875	3.863	3.711	2.866																4.668	5.463	5.465	aldehyde dehydrogenase (predicted)
GTACACCGCGAGCGAACCCC	GACCATTCCCAACCCGCACC	cbh1	SPAC9E9.10c	0.4	0.122	0.33	0.137	-0.113	-0.692	-0.095	-0.154	0.144	-0.294	-0.245	0.081	0.047	0.071	0.13	0.063	0.871	0.308	-0.273	-0.043	-0.012	-0.071	CENP-B homolog Cbh1
TTCGGTTAGCCCCCCCCATC	GTCGGTGAAGGAGGGCGGTA	plr1	SPAC9E9.11	-0.404	1.304	-0.383	-0.339	2.481	0.749	3.171	0.299	-0.064	2.593	1.878	3.047	1.285	0.706	0.147	1.797	0.273	0.797	1.712	2.412	1.406	1.806	pyridoxal reductase Plr1
CGTGGGTAGGAAGGTCGGCG	CTCTGACCCCATCTCCCGCA	ybt1	SPAC9E9.12c	-0.195	-0.485	-0.201	-0.171	-0.244	-0.176	-0.533	-0.341	-0.106	-0.038	-0.315	-0.38	-0.299	-0.212	-0.299	0.071	0.062	0.04	-0.241	-0.186	-0.283	-0.369	ABC transporter Ybt1
CGGGCCTTGGGAGAACGAGG	CGCGCGAGAGCCGACTTTAG	wos2	SPAC9E9.13	-0.476	-0.568	-0.629	-0.53	-0.04	0.505	-0.31	0.322	-0.024	-0.034	-0.415	-0.556	0.536	-0.322	-0.261	-0.561	-0.514	-0.334	-0.517	-0.495	-0.504	-0.464	p23 homolog, predicted co-chaperone Wos2
TTGGTCGCCTTGTTGCTCGC	CCGCCCGCTATCGACGTTCA	vps24	SPAC9E9.14	2.296	3.531	2.668	2.082	2.856	3.003	3.858	2.127	0.595	1.384	3.818	3.436	2.813	2.146	2.717	0.963	0.801	0.633	2.868	3.44	2.056	2.247	ESCRT III complex subunit Vps24
	CCGCTCTCCTCGGTACCCTG	SPAC9E9.15	SPAC9E9.15	-0.478	-0.306	-0.303	-0.374	0.118	0.105	0.388	-0.11	-0.207	0.046	0.273	0.192	0.185	-0.35	-0.358	-0.138	-0.413	-0.294	0.09	-0.095	-0.3	-0.103	CIA30 protein (predicted)
TCCCCAGCAACGCGCCTCAT	GCCCGGTGCGTCTGTCGTAA	SPAC17C9.16c	SPAC17C9.16c	0.125	0.049	0.069	0.194	-0.037	0.169	-0.085	-0.092	-0.101	0.2	-0.047	0.331	0.369	-0.047	0.218	-1.784	0.128	0.512	0.052	0.652	0.644	0.734	MFS family transmembrane transporter Mfs1 (predicted)
TGGGAAGCAGCGAATTTGGT	TGAATCCCCCCACGCAGCTA	SPAC17C9.15c	SPAC17C9.15c	1.103	1.046	0.722	1.15	0.265	1.208	1.453	1.137	0.621	0.945	0.671	0.412	1.633	1.749	1.009	1.021	0.72	0.738	0.817	1.496	1.559	1.518	sequence orphan
CGGCGTGCTAGCGAATTTGG	ACACCCCCAACATGACCCGT	SPAC17C9.14	SPAC17C9.14	0.382	0.123	0.499	0.386	-0.008	-0.142	-0.289	-0.006	0.029	-0.019	-0.259	-0.309	-0.063	0.288	0.27	0.111	0.276	0.475	0.09	-0.008	0.186	0.156	Pex19 protein (predicted)
GTCCACAAACGCCCCAACGA	TTACCGAGGGGGGAGGAGGT	cut8	SPAC17C9.13c	1.651	0.537	0.621	1.101	0.408	2.538	0.304	3.43	-0.015	-0.051	0.962	1.088	2.64	0.865	3.497	0.658	0.48	0.85	0.363	1.37	0.942	1.096	tethering factor for nuclear proteasome Cut8
TTCTCCTCTACTCGGCGCGG	AAACAGACACCCCGCCTTGC	SPAC17C9.12	SPAC17C9.12	-0.279	0.098	-0.33	0.017	0.052	-0.386	0.272	-0.406	-0.261	-0.099	0.07	-0.037	-0.612	-0.02	-0.421	0.257	-0.067	-0.347	0.046	-0.047	-0.084	-0.081	VAP family protein (predicted)
CCGCGCAGCATCTCCCAAAG	TGGGCATGAGGCCGTTACTG	SPAC17C9.11c	SPAC17C9.11c	-0.251	-0.041	-0.165	0.126	-0.03	-0.168	-0.198	-0.327	0.052	0.127	-0.655	-0.226	-0.507	-0.321	-0.457	0.772	-0.065	-0.184	0.654	-0.111	-0.122	-0.106	zf-C2H2 type zinc finger protein/UBA domain protein
CCCCGTTCACCGCACTCATC	ACGAAAGGGAACGCGAGTGG	pnu1	SPAC17C9.08	0.296	1.236	0.551	0.263	-0.466	0.597	0.942	0.443	-0.693	-0.565	2.393	0.836	1.185	1.137	0.562	2.448	0.199	0.362	1.729	0.467	0.096	0.769	mitochondrial endodeoxyribonuclease Pnu1
ACCACCTCGGCCACGCTCTG	TGTGTGCGTTGGTCGGGGGT	alg8	SPAC17C9.07	1.367	1.034	0.857	0.926	-0.232	0.137	0.154	-0.169	-0.111	-0.18	-0.12	0.609	0.685	0.737	0.448	0.497	0.755	0.218	0.126	0.086	-0.016	0.297	glucosyltransferase Alg8 (predicted)
TGTGCGGATTACCGTTCGGG	ATAACCTCCGCCCGCAATAA	pmc3	SPAC17C9.05c	0.149	-0.248	-0.161	-0.117	-0.188	0.564	-0.279	0.464	0.163	-0.436	-0.768	-0.648	0.692	-0.063	0.061	-0.566	-0.298	-0.368	-0.79	-0.549	-0.331	-0.448	mediator complex subunit Pmc3/Med27
CGAACCACCCCCAAAAATGT	TCCCCCTGTTGGCCTTCTCG	lys7	SPAC17C9.02c	1.743	1.197	1.254	0.387	1.447	4.379	4.485	2.908	3.322	1.963	0.247	1.301	2.37	2.563	1.881	-0.046	0.783	0.362	0.57	0.848	0.184	0.523	alpha-aminoadipate reductase phosphopantetheinyl transferase Lys7
TGGCAAGTGGAGGCGAGAGA;CGGCAAGTGGAGGCGAGAGA	TCCCTGTCTCGCCTACGCCT	slc1	SPAC1851.02	2.187	0.716	1.44	0.438	0.291	0.492	0.64	0.938	0.697	0.575	1.33	0.829	0.357	1.349	1.644	0.303	1.864	0.856	1.051	0.577	0.56	0.702	1-acylglycerol-3-phosphate O-acyltransferase Slc1 (predicted)
GGATTTGTGCTGGCGGCTGG	TTCTGAGGCGAGGTGCGGAG	ckb1	SPAC1851.03	2.462	2.232	2.075	1.978	0.998	4.838	3.543	4.386	1.887	1.041	2.144	1.906	3.241	3.002	5.126	1.247	1.348	1.632	4.643	2.795	2.749	2.852	CK2 family regulatory subunit Ckb1
GCGAGCGATCGGTTCAGTCC	GGTCGCGGTGCTTCCGATGG	SPAC27D7.02c	SPAC27D7.02c	-0.246	0.037	-0.141	-0.046	0.271	0.21	0.462	0.15	0.117	0.109	0.624	0.044	0.373	0.075	0.152	0.373	0.15	-0.1	0.473	0.445	0.298	0.553	GRIP domain protein (predicted)
ACCACTCCCGGCACAGCCCT		mei2	SPAC27D7.03c	0.837	-0.034	0.77	0.219	0.095	0.498	0.158	0.462	0.198	0.353	0.763	0.372	0.458	0.316	0.534	0.139	0.85	0.324	0.774	0.365	0.242	0.182	RNA-binding protein involved in meiosis Mei2
CATGTCTCGCCCCACCTCCT	TGTGAGGGTATGTGGGGGCA	omt2	SPAC27D7.04	-0.071	-0.22	0.094	0.001	0.075	-0.1	-0.124	-0.005	-0.165	-0.167	-0.261	0.037	0.095	-0.011	0.044	-0.04	-0.062	-0.005	-0.084	-0.08	-0.035	-0.053	4-alpha-hydroxytetrahydrobiopterin dehydratase (predicted)
CGAGCGCTAAGGGACGAACG	AGTGTGTTGCTGAGGCCGGG	apc14	SPAC27D7.05c	0.672	0.358	0.565	0.04	0.399	0.583	0.423	0.728	0.218	0.232	0.054	1.149	0.946	0.36	1.259	0.399	0.318	-0.073	0.079	0.425	0.205	0.365	anaphase-promoting complex subunit Apc14
CACCATCCAATGCTTGCCGG	CCCTTCAACCGGAGCCCTCT	SPAC27D7.06	SPAC27D7.06	-0.081	0.027	0.059	0.06	0.073	0.132	0.308	0.044	0.328	0.391	0.519	-0.074	0.304	0.242	-0.138	0.073	0.315	0.212	0.124	0.057	0.048	0.192	electron transfer flavoprotein alpha subunit (predicted)
	GATAAGGCCCCCCGGAACTG	SPAC27D7.09c	SPAC27D7.09c	-0.444	-0.155	-0.298	0	-0.095	-0.06	-0.206	-0.106	-0.106	0.04	-0.05	-0.108	0.291	-0.098	-0.175	-0.045	0.018	0.14	0.15	-0.179	-0.08	-0.261	But2 family protein
	TTGGCAGACGGAGAACGGGT	SPAC27D7.10c	SPAC27D7.10c	-0.076	0.175	-0.015	-0.277	0.271	0.203	0.258	-0.154	0.046	0.261	-0.274	0.41	0.064	0.223	0.067	0.173	0.295	0.09	0.06	0.084	0.054	0.076	But2 family protein
	CCGTTCTTCCCTCGTGGCCG	SPAC27D7.11c	SPAC27D7.11c	-0.212	-0.059	0.021	0.016	-0.003	-0.144	-0.067	-0.237	0.014	0.366	-0.003	-0.086	-1.142	-0.395	-0.455	-0.333	-0.182	0.134	-0.158	0.039	-0.038	-0.072	But2 family protein
GAATCGCTGCCTGGTACCTC	CTGCTTTTCCCTGCCCGCAT	but1	SPAC27D7.12c	0.461	0.24	0.185	0.36	0.146	0.984	0.322	0.335	0.239	0.805	0.213	0.183	1.113	0.085	0.37	0.073	0.218	0.393	-0.134	0.271	0.251	0.129	neddylation pathway protein But1
TCAAACGCGAGGGAAAGTGT	GATCGAAAGGGTCGCGGTTT	ssm4	SPAC27D7.13c	0.126	-0.344	-0.131	-0.075	-0.097	-0.151	-0.543	-0.117	0.101	-0.144	-0.585	-0.661	-0.399	-0.185	-0.186	-0.116	-0.134	-0.057	-0.493	-0.414	-0.228	-0.415	p150-Glued
ATGGCGTGACAATGAGGGGC	CCCGTCTCCACTCCCACCGT	SPAC637.03	SPAC637.03	0.213	-0.085	0.358	0.301	0.039	-0.316	-0.156	0.082	0.304	0.013	-0.16	0.018	0.097	0.231	0.311	0.42	0.697	0.505	0.025	0.702	0.949	0.583	conserved fungal protein
CCGTACACTTTAGCCACGCA	GACTCACGGCGAGCACATCC	SPAC637.06	SPAC637.06	1.837	1.011	1.224	1.177	0.618	0.984	1.771	1.406	0.514	0.336	1.914	1.267	0.68	3.174	2.824	1.562	0.821	0.924	1.902	0.534	0.449	0.54	alpha-1,2-galactosyltransferase (predicted)
GCAGCTGACCGGGGAGGTTC	AGGCGGAGAAGGCGGTACTG	moe1	SPAC637.07	6.084	4.587	4.557	3.894	2.16	2.761	3.113	3.985	2.91	2.534	2.638	2.924	4.26	3.08	5.14	1.935	3.15	3.892	4.379	6.907	6.317	5.174	translation initiation factor eIF3d Moe1
TTGTTTCTGTGCGTGGGATG	GAAGCCCCGCAAGACGAAAT	SPAC637.09	SPAC637.09	1.038	0.504	0.989	0.449	0.809	1.092	0.649	1.16	0.714	0.517	0.765	1.242	0.465	0.92	0.667	0.697	1.085	0.728	0.789	0.423	0.533	0.38	ribonuclease H70 (predicted)
TTGTTTCTGTGCGCGGGATG	AACGCGGTGATGATGGGGAC	rpn10	SPAC637.10c	0.876	0.454	0.69	0.218	0.162	1.461	0.117	2.28	0.334	-0.291	1.934	0.607	3.174	0.388	2.521	0.464	0.337	0.07	1.18	0.233	0.204	0.131	19S proteasome regulatory subunit Rpn10
CCCCCCTTCCCGCAAAAATT	CGGTGGGTGAAGGCGGGTAC	slm1	SPAC637.13c	-0.35	-0.422	-0.191	-0.121	-0.489	-0.626	-0.858	-0.506	-0.196	-0.469	-0.707	-0.866	-0.972	-0.402	-0.565	-0.092	-0.344	-0.545	-0.501	-0.606	-0.537	-0.694	cytoskeletal signaling protein Slm1 (predicted)
AGCCCGTTGCGAATCTCCGT	GTTAGTCTGCGGCGGGGCGT	zds1	SPAC31F12.01	3.175	3.319	2.885	3.801	0.535	1.934	2.08	2.629	0.97	0.721	0.605	1.624	4.123	1.917	3.275	2.864	0.881	1.167	1.777	3.013	2.302	2.798	zds family protein phosphatase type A regulator Zds1 (predicted)
CAAAGTGGCGAGCAGACGGG	AAACCTCTCCCGACCCGCTC	SPAC12B10.01c	SPAC12B10.01c	0.027	0.239	-0.083	-0.231	0.393	2.437	0.713	1.331	0.326	0.441	0.417	0.254	2.332	-0.094	0.681	-0.408	0.14	0.284	0.33	0.383	0.146	0.211	ubiquitin-protein ligase E3 (predicted)
ACGCTCGTGACCTACCCGGA	CATGGCCATTTCGACCCACG	bun62	SPAC12B10.03	0.232	-0.187	-0.2	0.315	-0.221	1.458	-0.165	2.123	0.187	-0.279	-0.326	-0.457	1.705	0.097	2.258	-0.027	-0.366	0.09	-0.078	-0.028	0.129	-0.015	WD repeat protein, human WDR20 family, Bun62
ACCGGCAGCGGGGTAGACAC	CGGGTAGCCGCAGGAAGGAT	SPAC12B10.04	SPAC12B10.04	-0.743	0.038	-0.181	0.065	-0.152	0.517	0.076	-0.126	-1.123	0.088	0.41	-0.113	0.368	-0.145	-0.256	-0.143	-1.157	0.227	0.067	-0.006	0.042	-0.055	tubulin-tyrosine ligase (predicted)
CTCTTGGATTGGGCGGCAGT	GGCGGATTTACGGTGGCGGG	icp55	SPAC12B10.05	-0.334	-0.247	-0.055	-0.221	-0.034	0.202	-0.444	0.253	-0.052	-0.34	-0.139	-0.475	0.036	-0.4	-0.283	-0.187	-0.513	-0.363	-0.213	-0.373	-0.148	-0.273	mitochondrial intermediate cleavage peptidase Icp55 (predicted)
CGCCGCCAGGGTCCAACTAC	CGCACATGGAAGCGCAATCC	acp1	SPAC12B10.07	0.127	0.317	-0.078	-0.101	0.283	-0.401	0.548	-0.419	0.182	0.163	0.935	0.552	-0.667	0.364	-0.139	0.066	0.521	0.224	0.6	0.079	0.071	0.174	F-actin capping protein alpha subunit
CTGGGGGGTGTCCACGGAAT	AACAAAAAGCCAAGCGCCGA	SPAC12B10.09	SPAC12B10.09	0.595	0.502	0.851	0.091	0.089	-0.38	0.282	0.221	0.309	0.162	-0.057	0.192	-0.654	0.226	0.524	-0.074	1.014	0.399	0.427	0.501	0.553	1.112	S-adenosylmethionine transporter (predicted)
GTTCATTCCGGCCGTGGGTA	AACCCCCTGGCCAATACCCC	SPAC12B10.10	SPAC12B10.10	-0.505	0.514	-0.084	-0.144	0.293	0.584	0.754	0.158	-0.631	0.253	0.288	0.098	0.71	0.371	0.386	0.003	-0.444	-0.123	0.046	0.545	0.361	0.318	sequence orphan
CCTCAGCCCGTTCCCTCGTG	AAGGGCAGACGCGAGGCAAG	exg2	SPAC12B10.11	-0.498	-0.124	-0.375	0.481	-0.168	0.196	-0.072	-0.225	-0.71	0.22	-0.093	-0.342	0.507	-0.161	-0.315	-0.215	-0.836	0.045	-0.05	-0.128	-0.021	-0.075	glucan glucosidase Exg2, unknown specificity
GTCGGGGCAAGTCAAGCACG	GGCGACTGAACCGGGAGGGA	rhp41	SPAC12B10.12c	-0.427	-0.457	-0.526	-0.316	-0.407	0.351	-0.663	-0.122	-0.349	-0.513	-0.47	-0.481	0.527	-0.231	-0.111	-0.308	-0.226	-0.32	-0.235	-0.4	-0.365	-0.513	DNA repair protein Rhp41
TCGCTTGTTCTATGGCCCCG	AGCACAGCCGAACCCCCACT	SPAC12B10.13	SPAC12B10.13	-2.363				1.047	-0.137	1.579	-0.616	-0.941	1.505	2.746	1.595	0.002	-0.502	-0.615	0.632	0.662	0.389	2.262	0.535	0.848	0.303	proteasome-dependent catabolite inactivation protein, ubiquitin ligase complex subunit (predicted)
CGACGACGCCCTCCCCAACT	CGGTCCCCCCATCCCAGGTA	ppk2	SPAC12B10.14c	0.148	0.013	0.071	-0.109	-0.068	0.08	-0.234	-0.104	-0.32	0.011	0.148	-0.043	0.608	-0.234	0.007	-0.278	-0.45	-0.112	0.118	-0.364	-0.268	-0.18	serine/threonine protein kinase Ppk2 (predicted)
TCCTGCGTGGTTGGGAGTAT	GCACCCGTATTGAACCCGCA	SPAC12B10.15c	SPAC12B10.15c	-0.228	-0.194	-0.192	-0.172	-0.034	-0.347	-0.117	-0.378	-0.127	0.022	-0.12	-0.038	-0.423	-0.288	-0.44	-0.151	-0.098	-0.086	-0.115	-0.11	-0.131	-0.19	ribonuclease H2 complex subunit (predicted)
TTTGGGGTCGATGCATGTGT	CGAAGAGCCGGCGTAGAACA	mug157	SPAC12B10.16c	-0.317	-0.105	-0.42	-0.016	0.059	0.46	0.218	-0.016	-0.014	0.26	0.154	0.005	0.581	-0.22	-0.121	0.036	-0.314	-0.273	0.004	-0.063	0.013	-0.039	conserved protein Mug157
CGCCAGCCCTATTCCGTTCG	ACACTTTGGGGCCGGAGCTA	ppr5	SPAC1093.01	0.504	0.237	0.111	0.152	-0.197	-0.149	0.116	0.18	-0.057	-0.368	-0.254	-0.203	-0.394	0.426	0.376	0.145	-0.294	-0.173	0.058	-0.172	0.071	0.244	mitochondrial PPR repeat protein Ppr5
GCCTTCTTTTCGCATCCGCA	GGGCGGGAGGCTAAAAGGCA	SPAC1093.02	SPAC1093.02	-0.381	-0.348	-0.388	-0.456	0.145	-0.284	0.188	-0.177	-0.269	0.005	-0.142	0.21	-0.477	-0.208	-0.246	-0.016	-0.09	0.119	-0.128	0.039	-0.025	-0.05	pyridoxamine 5'-phosphate oxidase (predicted)
TCGCGCGGCATTGATTTTTG	CTGATCAAAGCTCGCCACGG	SPAC1093.03	SPAC1093.03	0.242	-0.347	-0.115	0.037	-0.198	-0.183	-0.937	-0.028	0.147	-0.358	-0.702	-0.251	-0.27	0.038	0.289	-0.162	0.097	0.119	0.103	-0.424	-0.241	-0.585	inositol polyphosphate phosphatase (predicted)
CGTGGGAATGTCTGGCGGAT	CTAACGCAACCCCGCCACTT	dhc1	SPAC1093.06c	-0.224	0.915	0.023	-0.006	0.16	0.435	1.024	-0.086	-0.319	0.287	0.218	1.031	0.755	0.04	-0.358	-0.125	-0.222	-0.336	0.177	0.787	0.329	0.521	dynein heavy chain Dhc1
CTTTGGGCTAGCGGGGGATG	GATGGATTGATTCGGCGCGT	mmd1	SPAC30C2.02	1.976	1.209	1.32	0.431	-0.61	-0.08	0.933	0.821	0.575	-0.549	0.662	-0.264	-0.046	1.655	1.021	-0.405	0.844	0.348	1.084	0.524	0.35	0.867	deoxyhypusine hydroxylase (predicted)
CGCGGGGGTGGAACGTGTAA	AGGATCGTTCGGGGGAGCTG	SPAC30C2.04	SPAC30C2.04	0.41	0.282	-0.132	-0.064	0.373	-0.393	0.847	0.365	0.916	0.431	-0.037	0.606	-0.929	0.019	0.553	-0.459	-0.166	0.087	0.008	-0.263	-0.38	-0.268	cofactor for methionyl-and glutamyl-tRNA synthetases (predicted)
ACGCAGCATCCTTTTCGGGG;ACGCAGATCCTTTTCGGGGT	ACAGTTTGGTGAGCCCGGAT;ACAGTTTGGTGAGCCCGGGA	erv14	SPAC30C2.05	-0.014	0.106	0.014	0.143	-0.295	-0.259	-0.217	-0.194	0.001	0.016	-0.414	-0.351	-0.369	-0.097	-0.141	0.009	-0.051	-0.147	-0.177	-0.083	0.061	-0.004	cornichon family protein Erv14 (predicted)
TCGGTCTGGGTGATAGGCGC		SPAC30C2.07	SPAC30C2.07	-0.341	-0.432	-0.355	-0.296	-0.395	-1.284	-0.562	-0.791	-0.578	-0.501	0.092	-0.434	-0.783	-0.696	-0.621	-0.515	-0.402	-0.267	-0.056	-0.4	-0.19	-0.3	sequence orphan
CCTGGTTCGGGGGTATCGGG	AAACTCTACCCCCGCCCACC	SPAC30C2.08	SPAC30C2.08	-0.023	0.155	-0.113	0.054	0.506	0.376	0.891	0.596	0.256	0.428	0.027	0.799	1.449	0.619	0.821	0.229	-0.029	0.107	0.271	0.217	0.186	0.26	conserved fungal protein
CAGGGGCGTCCAACATTCCG	TAAATCCGCGCCAGTCCCCT	SPAC144.01	SPAC144.01	-0.17	0.23	0.087	-0.068	0.239	0.151	0.461	-0.069	-0.194	0.099	0.455	0.125	0.359	-0.113	-0.207	0.069	-0.016	-0.096	0.178	0.31	0.144	0.229	sequence orphan
CTCGCCCAAACGTCCCACCA	ATGGTCGCAGTCGGGCCTAC	iec1	SPAC144.02	2.85	1.488	2.083	1.55	1.319	3.808	1.17	3.766	0.927	1.047	1.453	1.896	3.253	1.128	2.878	0.663	0.592	1.501	0.549	3.425	2.82	2.789	Ino80 complex subunit Iec1
CGCCCCTCGCCCTAGTGACA	CTCCAACCGCTCCGACACCC	ade2	SPAC144.03	0.049	-0.227	-0.124	0.115	0.216	0.972	-0.279	-0.184	0.078	0.053	4.042	0.226	0.78	-0.105	-0.029	1.66	-0.114	-0.158	2.745	-0.226	-0.084	-0.137	adenylosuccinate synthetase Ade2
ACGCGGAAAGCCAACTCACA	TGAATTAGCGTCTGCCGGCC	spe1	SPAC144.04c	0.275	0.026	0.302	0.116	0.1	0.199	0.517	0.864	0.472	0.251	-0.179	0.169	0.743	0.277	0.314	-0.01	0.669	0.837	0.111	0.49	0.459	0.497	ornithine decarboxylase Spe1 (predicted)
GCCGGCATCGGGAAATTGAG	GAACCGATAGCGCCTGCCAA	SPAC144.05	SPAC144.05	-0.128	-0.232	-0.159	-0.352	-0.301	-0.242	-0.436	-0.163	-0.377	-0.347	-0.867	-0.757	-0.388	-0.32	-0.343	-0.513	-0.597	-0.634	-0.983	-0.317	-0.106	-0.438	ATP-dependent DNA helicase (predicted)
TTAGGCGGACGGGAGTGGGT	ACGAAGTCCCGGCGAAACAG	apl5	SPAC144.06	1.333	0.483	0.625	0.407	0.283	1.027	1.614	0.867	0.454	-0.078	1.894	0.546	1.628	0.965	2.209	0.666	0.728	0.434	1.182	0.811	1.037	0.902	AP-3 adaptor complex subunit Apl5 (predicted)
TCGCGACCCATAACCGTTCC	CCGACCCAGAAGCAAGCACC	rps1102	SPAC144.11	0.403	0.421	0.292	0.311	-0.32	-0.929	0.314	-0.542	-0.061	0.114	0.093	0.529	-1.669	0.289	0.101	0.35	0.442	0.481	-0.194	0.17	-0.011	0.003	40S ribosomal protein S11 (predicted)
GTTAAAGGAGCGGCGGGGGA;GTTAAAGGAGCGGCGGGTGA	CGGGGAGCGCTTGTCATGGA	klp8	SPAC144.14	-0.178	-0.399	-0.146	-0.196	-0.363	-0.509	-0.491	-0.375	-0.01	-0.329	-0.596	-0.861	-1.022	-0.522	-0.628	-0.292	-0.367	-0.549	-0.64	-0.415	-0.341	-0.441	kinesin-like protein Klp8
CCGGGCGCGTTATTGCTACA	GAACCGGTGGGGGAGAGGAA	SPAC144.17c	SPAC144.17c	-0.024	0.231	-0.181	0.103	0.075	0.171	0.101	-0.107	-0.147	-0.077	0.004	-0.199	0.071	-0.068	-0.217	-0.047	-0.175	-0.254	-0.024	0.32	0.105	0.172	6-phosphofructo-2-kinase (predicted)
CCTCATGACTAGCCCCCCGC	TGATCACCGGACGCACCCTG	hhf1	SPAC1834.03c	0.1	-0.138	0.077	0.036	-0.056	-0.53	-0.48	-0.143	0.035	-0.028	0.192	-0.274	-0.588	-0.13	-0.133	-0.171	-0.183	0.121	-0.232	-0.283	-0.132	-0.199	histone H4 h4.1
AATCCGAGACCCCATGTGCG		hht1	SPAC1834.04	0.118	0.181	-0.004	0.067	0.062	0.404	-0.197	0.161	-0.064	-0.105	-0.047	-0.217	0.413	-0.377	-0.14	-0.338	-0.295	-0.189	-0.253	-0.383	-0.41	-0.294	histone H3 h3.1
ACGTGACCGTAAATCGGGCG	AGTGGTTGCGTACGGGGGTG	alg9	SPAC1834.05	1.861	1.159	1.182	0.847	-0.415	0.421	0.082	0.266	-0.091	-0.397	-0.214	0.187	1.632	0.819	0.831	-0.05	0.752	0.395	0.522	0.254	0.199	0.465	mannosyltransferase complex subunit Alg9 (predicted)
ACGCACAACCATCACCGCAG	ACGCTCCCTTGACACCCGCC	klp3	SPAC1834.07	0.143	-0.165	-0.066	-0.237	-0.214	-0.8	-0.353	-0.237	0.1	0.115	-0.333	-0.173	-1.155	0.539	-0.222	0.59	0.156	0.16	-0.071	-0.29	-0.186	-0.583	kinesin-like protein Klp3
GACATGGGGGGAGGAAGACA	CTTCCCCCCTTCATCGCGCT	mak1	SPAC1834.08	-0.316	-0.334	-0.14	-0.215	-0.132	-0.073	-0.149	0.096	-0.208	-0.007	-0.164	-0.446	0.163	-0.19	-0.111	-0.042	-0.119	0.018	-0.169	-0.246	-0.278	-0.45	histidine kinase Mak1
	TCGGGGGGGAACAAAGGCTC	mug51	SPAC1834.09	-0.286	-0.066	-0.32	-0.245	0.041	0.263	0.335	-0.111	-0.107	0.054	0.054	0.169	0.468	-0.301	-0.198	-0.096	-0.194	-0.158	0.044	-0.026	-0.136	-0.056	variant protein kinase 19 family protein
AAAAGCGCCGACCAACACCA	TGGGAGAAAAGCGCGAGCAT	SPAC1834.10c	SPAC1834.10c	-0.002	-0.088	-0.173	-0.28	-0.085	0.191	0.13	0.301	0.179	0.067	-0.195	-0.432	0.699	0.129	0.599	-0.067	0.293	0.283	-0.181	0.363	0.527	0.562	sequence orphan
AACCACGGTATGGCCCTGTC	GATGGCGGACCTGCAAGACA	pex7	SPAC17D4.01	-0.157	-0.135	-0.23	-0.047	-0.202	-0.233	-0.218	-0.067	-0.153	-0.172	-0.071	-0.218	0	-0.136	-0.165	-0.12	-0.005	0.106	0.113	0.046	0.101	0.073	peroxin-7 (predicted)
	AGCGGAGCAGGAGTGGGTGG	cis4	SPAC17D4.03c	-0.097	0.194	-0.252	-0.409	0.591	0.169	0.425	0.164	0.041	0.049	1.001	0.358	-0.347	-0.052	-0.305	0.067	-0.036	-0.19	0.634	0.199	0.105	0.43	cation diffusion family zinc membrane transporter Cis4
TTGGGGGATTGGCGCTTATG	CAAGCGAGTCAAGAGGCGGC	SPAC17D4.04	SPAC17D4.04	-0.358	-0.483	-0.37	-0.464	-0.357	-0.337	-0.733	-0.031	-0.236	-0.674	-0.721	-0.754	-0.486	-0.195	-0.208	-0.158	-0.142	-0.259	-0.454	-0.534	-0.166	-0.28	tRNA (cytosine-5-)-methyltransferase (predicted)
AGGAGACGAGTGGGGCACGT	GAGTGTCGTCACGGGCGTCA	SPAC458.02c	SPAC458.02c	-0.046	0.101	-0.049	-0.156	0.345	0.356	0.277	0.072	-0.38	-0.044	0.926	1.279	1.215	-0.026	0.586	0.022	-0.364	-0.037	0.947	0.097	-0.377	0.081	mRNP complex (predicted)
TGCTGACGAACCCCCCTCTT	CTGGGTTAGATGGCCTGCGC	dli1	SPAC458.04c	-0.144	0.001	0.011	-0.273	-0.039	-0.373	-0.135	-0.219	-0.355	-0.045	-0.531	0.204	-0.116	-0.196	-0.118	0.119	-0.269	-0.255	-0.264	-0.134	-0.175	-0.002	dynein intermediate light chain Dli1/Dil1
AGAGCGACAAGAGGCCCCAA	AGGGTGTCATGAGGGGGTGC	SPAC458.06	SPAC458.06	0.542	0.619	0.471	2.032	2.18	3.771	0.353	0.699	0.194	0.766	2.308	3.087	4.213	0.52	1.015	3.596	0.642	2.278	2.993	3.032	2.821	2.851	WD repeat protein involved in autophagy Atg18c
	CGCCTGTCGTTTTGCTCTGG	sin1	SPAPYUG7.02c	5.895	4.749	5.342	5.063	3.638	4.454	4.376	5.145	3.939	5.35	4.959									9.578	9.66	9.449	stress activated MAP kinase interacting protein Sin1
AAACACGCCCCGCCAGGAAG	CAATTCCCCAACGCAAGCCT	mid2	SPAPYUG7.03c	2.353	1.312	1.509	1.408	0.503	1.192	1.637	0.582	1.252	0.124	-0.025	1.433	2.084	2.342	1.145	0.999	1.631	1.11	0.479	0.129	0.305	0.899	medial ring protein Mid2
AACCTGACGACGCCTTTGCA	GTGGTGGTGGATTGAGTCCT	rpb9	SPAPYUG7.04c	0.495	0.008	0.145	0.281	0.101	1.208	0.074	1.3	-0.042	0.195	0.312	0.208	1.914	0.364	1.638	0.165	0.406	0.775	0.794	0.732	0.608	0.807	DNA-directed RNA polymerase II complex subunit Rpb9
GTTGCCTGCTTCGGGTGTCG	TGGACAGGGGTGCGGTTGAC	mug67	SPAPYUG7.06	-0.14	0.013	-0.14	0.161	-0.093	0.55	0.171	-0.047	-0.07	-0.016	0.098	-0.118	0.637	-0.016	0	0.028	0.077	-0.106	0.128	0.126	-0.038	-0.027	PPPDE peptidase family (predicted)
GAAAGTGTGCACGCCCGGGA	GGGATACCAAAGGCCGGCTC	ecm29	SPAC1782.01	-0.395	0.22	-0.287	-0.317	0.09	0.398	0.366	-0.129	-0.136	0.092	0.164	0.141	0.261	-0.12	-0.27	-0.158	-0.202	-0.23	0.118	0.014	-0.059	0.071	proteasome component Ecm29
CAAAGCGGGTGCGAAGTGGA	CGATATATGGCCACCCCCCC	SPAC1782.02c	SPAC1782.02c	-0.312	-0.22	-0.258	-0.447	-0.246	-0.173	-0.368	-0.524	-0.364	-0.321	-0.171	-0.12	-0.045	-0.227	-0.305	-0.206	-0.162	-0.346	-0.001	-0.401	-0.378	-0.297	conserved fungal protein
CCACCCACGTCCTTTTGCCC	TCCCGCCCAAAACCGATAGC	cox24	SPAC1782.04	1.272	0.644	0.915	0.573	0.122	0.822	0.713	1.646	0.659	0.295	0.931	0.041	0.721	0.867	1.419	0.407	1.235	1.079	1.171	1.407	1.274	1.355	mitochondrial mRNA processing protein Cox24 (predicted)
CACCTGCCTTGCTCCGACCT	GATAAGCCCAACGCGCCTGC	SPAC1782.05	SPAC1782.05	0.608	0.898	0.62	0.353	0.24	1.571	1.499	2.461	-0.131	-0.36	0.855	1.835	1.284	0.872	1.104	1.433	-0.301	-0.105	1.056	0.638	0.2	0.586	phosphotyrosyl phosphatase activator homolog (predicted)
CCCGATGCCAAGGTAGCCCA		qcr8	SPAC1782.07	1.2	0.732	0.901	0.527	-0.266	1.457	0.799	2.112	0.929	0.097	0.669	0.11	2.681	1.1	5.62	0.32	0.828	1.469	1.395	0.942	1.382	1.446	ubiquinol-cytochrome-c reductase complex subunit 7
	AGCTCCCGGTCCCCTCATCC	rex3	SPAC1782.08c	1.809	1.404	1.325	1.267	0.215	1.709	0.896	2.122	0.688	0.382	0.949	0.201	2.143	1.257	2.962	0.344	1.558	1.619	1.291	1.165	1.539	1.657	exonuclease Rex3 (predicted)
TCTCCGCCCGCCAAAATGTC	GTCCCAACACCCCCATCCGC	clp1	SPAC1782.09c	0.129	0.002	0.16	0.282	-0.012	0.047	0.055	0.069	0.253	-0.072	-0.328	-0.246	0.011	-0.103	-0.044	0.111	0.076	-0.259	-0.334	-0.168	-0.071	-0.259	Cdc14-related protein phosphatase Clp1/Flp1
CAAAAACCCCCATCCGTGCT;CAAAAACCCCCATCCGTGCC		met14	SPAC1782.11	0.606	0.045	0.995	0.142	1.756	0.517	1.149	2.336	1.97	1.556	0.907	-0.074	1.027	-0.23	1.583	-0.281	0.389	-0.175	0.316	-0.348	-0.557	-0.421	adenylyl-sulfate kinase (predicted)
	GAAACCCTCCGGCCATTGAA	sst6	SPAC11H11.01	1.838	0.978	1.073	0.84	1.065	1.655	1.522	0.965	0.827	0.831	0.827	2.414	0.538	1.439	1.439	0.014	0.972	1.026	1.006	1.839	0.78	1.354	ESCRT I complex subunit Vps23
TGCAAAATGTGGGGCGAAAA	GGATAGGCGAAGCGAGACCG	mug162	SPAC11H11.02c	-0.332	0.137	-0.165	-0.213	0.287	0.175	0.481	-0.183	-0.252	0.486	0.478	0.461	-0.203	-0.047	-0.042	0.176	0.11	0.176	0.355	0.358	0.102	0.22	sequence orphan
TATCAAGGTTCTGCCCCGCG	ATTCCGTTGCCCCTGACCCC	SPAC11H11.03c	SPAC11H11.03c	-0.407	-0.179	-0.302	-0.366	-0.112	0.219	-0.057	-0.144	0.178	0.125	0.106	-0.389	0.021	-0.196	-0.218	-0.265	-0.138	-0.187	-0.018	-0.203	-0.237	-0.183	SMR and DUF1771 domain protein (predicted)
CGTGTCTGGTTGCTTGCGGG	TTGCTGCGGAGTGGGTGTGT	pvg5	SPAC22F8.02c	0.751	1.261	0.873	0.571	-0.678	0.502	0.313	0.14	-0.503	-0.412	0.166	0.078	1.13	0.572	0.374	0.274	-0.036	0.278	0.176	0.657	0.517	0.789	PvGal biosynthesis protein Pvg5
GCCAAACTGATCGGGGGATG	TAACGGCTCGGGGTCGGAAT	SPAC22F8.03c	SPAC22F8.03c	-0.176	1.38	0.431	0.361																0.966	0.36	1.145	sequence orphan
TTCCTGTCTCCGCGGGTTTG	ATCTCCCATGTACCCGCCCA	SPAC22F8.04	SPAC22F8.04	0.616	0.793	0.674	0.598	-1.138	-0.048	0.071	-0.347	-0.267	-1.015	0.02	0.453	1.092	0.864	0.35	0.425	0.649	0.517	0.238	0.13	0.34	0.742	triose phosphate transporter (predicted)
CTCCGTCTCCGCTCGCTCCA	GATTGCTTTACGGTGGGCGG	SPAC22F8.05	SPAC22F8.05	-0.488	0.272	-0.348	-0.335	-0.162	-0.281	0.214	-0.522	-0.632	-0.408	-0.14	0.18	-0.378	-0.004	-0.383	0.082	-0.353	-0.314	0.004	0.192	-0.09	0.044	alpha,alpha-trehalose-phosphate synthase (predicted)
ACCCCAACGTCCCTCGCCTG	CTCAAAAGCCTGCGCACCGA	rrp16	SPAC22F8.09	-0.166	-0.466	-0.271	-0.235	0.156	-0.179	0.184	-0.004	0.068	0.259	0.108	-0.038	-0.416	-0.227	-0.022	0.03	-0.047	0.01	-0.248	-0.107	-0.206	-0.087	rRNA processing protein Rrp16 (predicted)
TCCCCGACCGAGCCCTACTT	CTTTTGACCCCATCCACGCG	plc1	SPAC22F8.11	7.186	6.447	7.441	6.46	0.971	4.764	3.263	2.862	2.162	1.547	7.873	5.053	5.27	4.503	5.018	-3.201	5.349	5.336	5.206	7.822	7.874	5.694	phosphoinositide phospholipase C Plc1
GGCTTTCATCCGCATCCCCA	GCCGCCAGATTCACCAAGCC	shf1	SPAC22F8.12c	5.646	3.628	3.693	3.686	3.7	5.473	5.621	6.504	2.777	2.705	2.801	4.07	4.692	5.005	5.251	4.802	3.768	3.549	3.98	2.579	3.507	4.583	small histone ubiquitination factor Shf1
GGGTTTATTGGGGTCGCGCG	TGACGCACCCCTTCCAAACG	caf16	SPAC20G4.01	-0.117	0.655	0.214	0.321	0.178	0.182	0.383	-0.35	-0.8	0.337	0.301	-0.156	-0.176	-0.179	-0.502	-0.23	-0.92	-0.524	-0.257	0.267	-0.186	-0.028	CCR4-Not complex subunit Caf16 (predicted)
GACACGGGCTCCCCAACTCG	GAGACGGCGCCATGAACCTG	fus1	SPAC20G4.02c	3.195	2.063	2.541	1.98	0.978	1.783	1.019	1.32	1.459	1.086	0.475	1.423	2.438	1.544	2.273	0.803	2.011	1.665	0.997	2.482	1.692	2.046	formin Fus1
GTCCGCCCGTCGCATAATTT	GCCGTCTGCCCGATCAATGC	hri1	SPAC20G4.03c	-0.039	-0.158	-0.07	-0.018	0.112	-0.12	-0.099	-0.276	0.203	0.276	0.21	0.016	-0.528	-0.074	-0.296	-0.073	0.097	0.002	-0.014	-0.164	-0.207	-0.334	eIF2 alpha kinase Hri1
TCCGAAGCACCACGCAATCC	TCTACGGGGCAGGGGTGTGT	hus1	SPAC20G4.04c	0.259	-0.124	0.197	0.021	0.202	0.328	-0.018	0.372	0.117	0.223	0.679	0.005	0.33	0.091	0.428	0.046	0.046	0.218	0.571	-0.025	-0.031	-0.066	checkpoint clamp complex protein Hus1
CAAGGTGAGGTGAGGGGGCG	TACCCACTTCTCCCACCGCG	sts1	SPAC20G4.07c	6.606	1.937	3.639	2.202	0.077	3.384	0.59	3.939	0.886	-0.055	0.937	0.305	4.482	2.448	4.763	1.551	1.865	0.223	2.409	2.044	1.786	1.73	C-24(28) sterol reductase Sts1
GGCCGATGTTGGAGGTGCTT	TTTGCCCGTTGTTTGCGCTG	SPAC20G4.08	SPAC20G4.08	0.324	1.579	0.878	0.07	2.783	0.575	3.64	0.648	-0.398	1.955	2.499	2.405	1.245	1.1	0.727	1.059	1.315	1.047	2.756	1.894	1.234	2.339	conserved fungal protein
CCTGAGCCCTTGAGCCCCCT	TCGCAAAGCCATCACCGACC	aap1	SPAC4F10.02	-0.195	-0.535	-0.227	-0.097	-0.585	-0.147	-1.018	-0.016	-0.102	-0.616	-0.969	-0.964	0.027	-0.346	0.014	-0.38	-0.308	-0.126	-0.763	-0.488	-0.171	-0.454	aspartyl aminopeptidase Aap1
AGAAATCGGACGCCCCATGA	TGAAATTCGCGGCGGGGTTC	atg13	SPAC4F10.07c	0.778	1.197	0.486	2.66	2.184	2.48	0.228	0.672	0.076	0.852	2.457	3.066	3.599	0.798	1.844	3.376	0.969	2.434	2.722	3.238	3.064	3.331	autophagy associated protein kinase regulatory subunit Atg13
TAGTCGGTGATGTAGCGGGT	CAGACCCTCCAGACCGCCAG	mug126	SPAC4F10.08	-0.398	-0.457	-0.237	-0.257	-0.25	-0.289	-0.659	-0.258	-0.101	-0.292	-0.448	-0.798	-0.557	-0.375	-0.343	-0.285	-0.181	-0.259	-0.409	-0.505	-0.197	-0.484	sequence orphan
CCGTCTCGCCCCTCTCAGCC	CCATGGCCTGACCGCAAAAC	spn1	SPAC4F10.11	2.577	1.266	0.866	1.243	0.509	0.953	1.653	0.349	1.171	0.135	-0.029	0.807	1.476	2.542	0.88	1.22	1.184	1.142	0.507	0.042	0.614	0.928	septin Spn1
TCCGTGTTGCGCGGTCTCAG	GCTCATTCTGCTACGGCGCA	btf3	SPAC4F10.14c	0.943	0.502	0.866	0.347	0.588	0.546	1.424	1.369	0.835	0.372	1.19	0.973	0.097	1.151	0.903	0.737	0.079	0.074	1.177	0.2	0.261	0.414	nascent polypeptide-associated complex beta subunit
CAGTGGGGGTCTCTCGTGCG	CCCAAAACGAGCGGAGACCA	SPAC4F10.16c	SPAC4F10.16c	1.196	0.792	1.123	0.744	-0.586	-0.196	0.43	-0.094	0.082	-0.638	-0.1	0.644	0.708	0.835	0.348	0.628	0.873	0.502	0.046	0.364	0.614	0.98	P-type ATPase (predicted)
CTGGCGCATGGAAACACCGA	CCTATTGTCCTCACCTGCCG	SPAC4F10.17	SPAC4F10.17	-0.259	-0.263	-0.173	-0.027	-0.133	-0.147	-0.18	-0.249	-0.053	-0.099	-0.126	-0.189	-0.485	-0.339	-0.334	-0.176	-0.091	-0.212	-0.121	-0.335	-0.284	-0.327	conserved fungal protein
TAGCGCATCCCGGGTTTTGG		nup37	SPAC4F10.18	0.297	1.81	1.902	2.173	1.979	-0.818	1.558	0.174	0.571	2.208	3.068	2.412	0.394	0.121	-0.159	1.134	0.002	0.09	1.851	0.995	0.786	1.061	WD repeat protein, nucleoporin Nup37 (predicted)
GGTCGGTGGATGGGAGCTGT	CTGCGTTTTCGGCCCCTTCC	SPAC4F10.19c	SPAC4F10.19c	-0.284	-0.038	-0.314	-0.242	-0.022	-1.734	-0.058	-0.742	-0.126	-0.347	0.268	0.208	-2.096	0.002	-0.321	0.105	-0.25	-0.459	-0.123	-0.625	-0.5	-0.633	zf-HIT protein Hit1 (predicted)
TCAACCGGCATCCACCTTGC	GTTTGACGGGGCGGTATGCT	grx1	SPAC4F10.20	0.559	1.003	0.982	1.743	0.055	-1.074	-0.389	-0.654	0.219	0.578	0.473	1.123	0.251	0.465	0.591	2.251	1.68	2.701	0.291	1.953	2.213	2.391	glutaredoxin Grx1
CACCCCTCCGCTCGACATTT	GTTTCCATTCGTCCCGGCTG	rps3001	SPAC19B12.04	0.078	-0.115	0.029	-0.566	-0.183	-0.852	0.053	-0.416	-0.425	-0.038	0.527	-0.209	-1.575	-0.107	-0.563	0.015	-0.317	-0.44	-0.272	-0.197	-0.002	-0.06	40S ribosomal protein S30 (predicted)
GTTTACGGGGCGGTGTTGGT	ACGAGAGGCGATGTGGGTGG	SPAC19B12.06c	SPAC19B12.06c	0.286	-0.048	0.041	-0.242	-0.212	-0.378	-0.226	-0.003	0.172	-0.123	-0.575	-0.302	-0.629	0.136	0.112	0.081	0.356	0.243	-0.42	-0.089	0.091	-0.23	rhomboid family protease
CGAGCCGGTCACAAGAAGCC	CGGGCAACGGATTTTCCAGC	SPAC19B12.07c	SPAC19B12.07c	-0.006	0.351	0.107	0.142	0.332	0.466	0.51	0.283	-0.356	0.484	0.099	0.318	0.557	-0.045	-0.119	0.073	-0.443	-0.116	-0.096	0.43	0.172	0.241	human ZNF277 ortholog
CCGAGGGGCATTGGCAGTTT		atg4	SPAC19B12.08	1.69	1.416	1.033	2.742	2.756	1.058	0.394	2.003	0.304	1.971	2.164	3.894	3.554	1.931	2.323	3.381	0.405	2.419	2.361	4.437	3.452	3.503	Atg8 deconjugator Atg4 (predicted)
TTGGCCCCGCGGACGTGTAA	CCTGCTGGCCGGGATAGCCT	sst2	SPAC19B12.10	2.483	0.841	1.138	1.116	0.729	4.848	2.114	3.661	1.389	0.585	0.437	2.059	4.619	2.902	4.531	0.341	1.256	0.786	0.434	1.625	1.233	1.399	human AMSH/STAMBP protein homolog, ubiquitin specific-protease
CGCTGTCCCCCTCGCTTCTT	CGACCTGGCCTTCCGCTAGC	SPAC19B12.11c	SPAC19B12.11c	-0.364	0.079	-0.213	-0.165	0.148	-1.01	0.201	-0.45	-0.334	0.175	1.329	0.353	-0.821	0.068	-0.195	0.091	-0.179	0.085	0.187	0.032	-0.137	-0.125	zinc finger protein, human ZNF593 ortholog
CAGCCCTTTAAACCGCCAGC	CCGCCCCCGTCCATAGTTAA	yip11	SPAC19B12.12c	0.574	0.291	0.383	0.353	0.975	0.549	0.77	0.169	0.344	1.289	0.953	1.274	0.794	0.017	0.127	0.562	0.234	0.697	0.943	0.532	0.16	0.529	SMN family protein Yip11
TTGGGCCGTTCCGTCATAGG		rpn502	SPAPB8E5.02c	0.17	0.115	0.055	-0.045	0.063	0.203	0.006	-0.119	0.223	0.402	0.092	0.209	0.083	0.173	0.093	0.088	0.173	0.028	-0.117	0.061	0.245	0.08	19S proteasome regulatory subunit Rpn502
GGTTTCAGGCAGGTGTCGGC	TCGATGCCCCCGTTCCTTTC	SPAPB8E5.04c	SPAPB8E5.04c	-0.249	-0.184	-0.232	-0.176	0.125	-0.14	-0.116	-0.317	-0.178	-0.239	0.027	0.245	0.048	0.115	-0.289	0.257	0.013	0.04	-0.047	-0.025	-0.08	-0.139	Niemann-Pick disease type C2 protein hE1 homolog (predicted)
GAGGCCAGACGAACCGCGTA	ACTAAACCGTCGGCCGCCTA	mfm1	SPAPB8E5.05	0.041	-0.082	0.184	0.276	0.182	0.013	0.074	-0.069	0.038	0.395	-0.045	0.104	-0.124	-0.168	-0.113	0.158	-0.001	-0.12	-0.119	0.134	0.077	0.073	M-factor precursor Mfm1
CGGGGTATAGTGAAGCGGCG	GCGCCCCCTTGGACATGTTC	rpl302	SPAPB8E5.06c	-0.117	0.064	0.158	0.137	0.328	-1.142	0.152	-0.508	-0.113	-0.06	0.936	0.163	-0.845	-0.085	-0.166	0.246	-0.178	-0.211	0.239	0.066	0.061	-0.005	60S ribosomal protein L3
TCGTAATCAGTGCGGCGGAA	TTGCAAACATCCCGGCGCTA	SPAPB8E5.08	SPAPB8E5.08	-0.188	0.191	-0.043	-0.029	-0.037	0.66	0.22	0.006	0.039	0.562	0.567	-0.251	0.365	-0.13	-0.2	-0.131	-0.124	0.044	0.045	0.148	-0.065	0.024	dubious
GATGCCTTCCCTCGGTTCGC		SPAPB8E5.10	SPAPB8E5.10	0.235	0.255	0.379	0.443	0.691	0.47	0.327	0.691	0.176	0.493	0.084	0.303	0.556	0.189	0.316	0.528	-0.063	0.214	0.348	0.514	0.452	0.493	conserved fungal protein, with meiosis specific splicing
AGATCCCGACAACACGCCCT	CGGTTGTTCGCGAGGTGGTG	SPAC1B3.02c	SPAC1B3.02c	-0.329	0.072	-0.247	-0.299	0.059	-0.294	0.023	-0.123	-0.28	0.084	0.203	0.115	-0.2	-0.22	-0.182	-0.015	-0.194	-0.033	0.138	0.025	-0.063	0.037	transcription elongation factor, Elf1 family (predicted)
ACTTCGCCCCGTCAAACCCC	CAGGAGCGGACAAAGCGGAA	wis2	SPAC1B3.03c	-0.464	0.032	-0.311	-0.081	0.702	0.427	0.55	0.231	0.124	0.705	0.273	0.835	0.494	-0.238	0.462	0.482	-0.653	-0.481	0.081	-0.071	-0.072	-0.027	cyclophilin family peptidyl-prolyl cis-trans isomerase Wis2
AGGATGAGCGACGGGGGTGG	TTTGCCCACTCCGGATCGTC	SPAC1B3.04c	SPAC1B3.04c	-0.141	0.133	0.25	-0.272	0.482	0.354	0.756	0.318	0.117	0.445	0.396	0.38	0.034	0.265	0.475	0.25	0.372	0.141	0.689	0.309	0.22	0.635	mitochondrial GTPase involved in translation Guf1 (predicted)
GGGGAAATGGCTATCGCGGT	CGCGCGGAGAGTTTGATGAA	not3	SPAC1B3.05	0.104	0.143	0.266	0.357	0.239	1.411	-0.005	2.156	0.22	0.728	0.033	0.631	1.157	0.076	1.896	0.286	0.052	0.93	0.048	0.74	0.697	0.405	CCR4-Not complex subunit Not3/5 (predicted)
TAAAAGACCCACCCCCGCGA	CGAGCGGGGGAACCAAAGAC	SPAC1B3.06c	SPAC1B3.06c	-1.589	2.92	0.454	0.049	0.757	0.795	3.818	-0.011	-2.217	1.906	1.719	1.362	0.883	0.782	-0.23	0.28	-2.53	-0.375	1.339	1.906	0.982	1.808	UbiE family methyltransferase (predicted)
GTACGTTGCGGGCTTGCTGA	GAGGCACACCGGGAAGGACA	vps28	SPAC1B3.07c	2.048	1.008	0.784	0.428	1.09	2.387	1.455	1.222	1.436	0.777	0.761	1.62	0.644	1.385	1.286	0.172	1.076	0.898	0.569	1.211	0.521	0.748	ESCRT I complex subunit Vps28
TTTCATACGCTGGCCGCAAC		SPAC1B3.08	SPAC1B3.08	-0.59	-0.057	-0.102	0.257	-0.211	0.54	-0.033	-0.235	0.172	0.226	0.927	0.306	1.088	-0.398	-0.048	-0.165	-0.342	-0.067	0.292	-0.065	0.037	-0.101	COP9 signalosome complex subunit 12 (predicted)
CCATCATCCGCTCCTACCCG	ATGGGCGCGGCGAGTACTGT	SPAC1B3.10c	SPAC1B3.10c	0.241	0.218	0.326	0.127	0.282	0.463	0.131	0.304	0.202	0.348	-0.147	0.066	0.473	-0.069	0.031	-0.058	0.052	-0.076	-0.199	0.039	0.05	0.187	SEL1 repeat protein, unknown biological role
TTTCTTGCGGTGCGGCCTTT	CAAGCAGGAGAGGAGCCAGG	ypt4	SPAC1B3.11c	-0.273	0.062	-0.255	-0.451	-0.186	-0.537	0.302	-0.2	0.133	0.1	-0.062	0.102	-0.682	-0.177	-0.287	0.081	-0.187	-0.227	-0.242	-0.156	-0.122	-0.105	GTPase Ypt4
CCTGGGCGGGAGATGTTGGA	TACCGCCCTCTCCCATACAC	SPAC1B3.15c	SPAC1B3.15c	-0.347	-0.669	-0.141	-0.13	-0.382	-0.18	-0.69	-0.229	-0.206	-0.55	-0.571	-0.783	-0.132	-0.316	-0.262	-0.443	-0.13	-0.026	-0.335	-0.404	-0.292	-0.464	vigtamin H transporter (predicted)
TCCGCACCCGCCTCTACACC	CAACCTCTTCTTGCCCCGCC	vht1	SPAC1B3.16c	0.88	0.348	0.531	0.607	1.524	4.115	2.892	2.139	1.586	2.108	0.767	1.148	-0.608	2.174	1.714	0.565	2.289	1.123	1.366	-0.023	-0.026	-0.142	vitamin H transporter Vth1
ATTCGATTCTCCCGCCCTGA		clr2	SPAC1B3.17	2.871	2.284	3.09	1.683	2.672	2.696	3.436	2.906	2.319	2.19	3.025	4.779	4.661	2.936	2.556	3.104	3.098	2.412	2.852	2.085	2.55	2.385	chromatin silencing protein Clr2
CAAGTGGCGAAGGCGGGAGT	GCGTCTGCGGGTGCCTATTG	SPAC1952.02	SPAC1952.02	0.096	0.317	0.166	0.255	-0.023	-1.259	0.559	-0.207	-0.144	0.113	0.856	0.781	-1.735	0.31	0.67	0.202	0.459	0.885	0.092	0.428	0.226	0.209	ribosome biogenesis protein (predicted)
TTTGCGAAGGAGCGTGGTGT		otu2	SPAC1952.03	0.057	-0.249	-0.21	-0.486	0.225	0.716	0.348	1.326	0.162	0.085	0.664	-0.518	0.779	0.177	-0.089	-0.257	-0.098	-0.49	0.426	-0.605	-0.254	-0.123	ubiquitin specific cysteine protease, OTU family, Otu2
GAAGGGTGGAATGTGCCGCG	CCCCGATGCAGGAATGAAGT	gcn5	SPAC1952.05	-0.038	-0.412	-0.225	-0.337	-0.618	-1.745	-0.916	-0.843	-0.404	-0.615	-0.865	-1.184	-2.834	-0.362	-0.934	0.375	-1.396	-1.03	-0.166	-1.217	-0.828	-0.898	SAGA complex histone acetyltransferase catalytic subunit Gcn5
ACGGTCAACGGAGGGCACTG	CTGCTTCTGTCCTGCCCACG	SPAC1952.06c	SPAC1952.06c	-0.109	-0.008	0.213	0.401	-0.336	-0.275	-0.076	0.02	0.262	0.206	0.168	-0.302	-0.1	-0.129	0.115	-0.196	0.328	0.135	0.295	-0.189	-0.194	-0.142	DUF1716 family protein
CGCGCGAAAGACCGGACAAA	CAATAAGCGAAGCGGGAGCC	rad1	SPAC1952.07	0.139	0.252	0.191	-0.01	0.064	-0.221	0.099	-0.08	-0.164	-0.009	0.387	0.467	-0.041	0.161	0.032	0.149	0.276	0.131	0.447	0.312	0.14	0.329	checkpoint clamp complex protein Rad1
TCACCCCACCACGTTTCCCA	GGAACCGAAACAGCCAAGGG	SPAC1952.08c	SPAC1952.08c	-0.021	-0.216	0.061	0.096	-0.108	-0.233	-0.511	-0.06	-0.03	-0.319	-0.368	-0.245	0.27	-0.027	0.209	0.059	0.204	0.262	-0.067	0.208	0.355	0.179	pyridoxamine 5'-phosphate oxidase (predicted)
CCCAGTCTCACCCGCGCTTT	TCACGGACGAGGCAACGACA	SPAC1952.09c	SPAC1952.09c	1.44	0.234	0.783	0.229	-0.104	-0.556	0.125	0.13	0.465	0.112	0.244	-0.065	-1.142	0.365	0.417	0.031	0.815	0.394	0.169	0.354	0.207	0.458	acetyl-CoA hydrolase (predicted)
CGCCAACGCCAAGCCTAACT	CACACAAATTCCGGCCGCAT	SPAC1952.10c	SPAC1952.10c	-0.102	-0.484	0.065	0.231	-0.514	0.012	-0.906	-0.138	-0.111	-0.445	-0.363	-0.701	0.159	-0.371	0.033	-0.118	0.044	-0.095	-0.305	-0.353	-0.135	-0.306	conserved fungal protein
GCCTTAATCGTTGCCCCTGG	CATAGGAAGCGCACGGAACG	ure2	SPAC1952.11c	-0.433	1.441	0.465	0.67	0.756	0.354	0.662	-0.581	-0.449	0.531	0.764	0.124	0.377	-0.084	-0.714	-0.098	0.251	0.357	0.044	0.878	0.669	0.646	urease Ure2
TGCCGCCGCTTTGTGATAGT	AGAGTGTTGGGGTGCTGCGG	csn71	SPAC1952.12c	0.691	0.265	0.813	0.281	-0.171	0.092	0.119	0.196	0.108	0.158	0.641	0.224	0.048	-0.197	0.181	0.432	0.297	-0.065	0.424	0.257	0.179	0.404	COP9/signalosome complex subunit 7a (predicted)
CGGCCTCGCGGTACATGTCA	AGGGTTTGTGGGCTCAGGGA	rec24	SPAC1952.15c	-0.265	0.226	-0.114	-0.142	0.25	0.392	0.406	0.125	-0.054	0.286	-0.035	0.446	0.502	-0.039	0.182	-0.053	-0.069	-0.057	0.274	0.018	0.034	0.198	meiotic recombination protein Rec24
TCGAATCAGCCTGGGCAACC	AGAGGGCCCCACAACGGCAC	rga9	SPAC1952.16	0.08	0.118	0.077	-0.043	0.064	0.34	0.314	0.4	0.123	0.058	0.632	0.363	0.618	0.177	0.408	0.248	0.467	0.533	0.718	0.464	0.573	0.704	RhoGAP, GTPase activator towards Rho/Rac/Cdc42-like small GTPases (predicted)
CACTTGCGCCCTTGGACACC	TTGTGCGCCAGGTAAGACGT	SPAC1952.17c	SPAC1952.17c	-0.009	0.065	-0.088	-0.062	-0.098	-0.056	0.24	-0.145	0.286	0.049	0.245	0.167	0.024	0.022	0.092	0.102	0.201	0.01	0.065	-0.082	-0.041	-0.038	GTPase activating protein (predicted)
CGCCGCGATTTTTTGCACTA	TTGCCCACGCTGTGACGATT	ppk16	SPAC890.03	-0.098	-0.314	-0.428	-0.378	-0.711	0.044	-0.449	0.269	0.08	-0.255	-0.589	-0.882	-0.621	0.05	-0.063	-0.127	-0.395	-0.573	-0.547	-0.34	0.18	-0.064	serine/threonine protein kinase Ppk16 (predicted)
TGTGTGAATGCTGGTGCGGT	GTAACAGCACGCCACACGGG	SPAC890.05	SPAC890.05	0.06	0.402	0.632	0.386	0.979	-1.062	0.844	0.492	0.742	0.325	0.456	0.859	-1.841	0.122	0.363	0.201	0.517	0.305	0.422	0.353	0.377	0.419	ribosome biogenesis protein, G-pathc domain, PINX1 family (predicted)
ACGAGCGCTATAGTCCGCGA	CCATCGCGCTCGTTTCCACC	rmt1	SPAC890.07c	0.355	0.02	0.342	0.453	0.461	0.296	0	0.46	0.313	0.246	0.352	0.021	0.357	-0.023	0.056	0.237	0.089	0.036	0.114	0.411	0.447	0.391	type I protein arginine N-methyltransferase Rmt1
CCCCCAAAGACCAGACCCGT		SPAC22E12.01	SPAC22E12.01	0.077	0.167	-0.125	0.113	0.947	0.819	0.674	0.514	0.155	1.046	0.715	0.521	0.756	0.117	0.209	0.259	0.061	0.066	1.099	0.452	0.305	0.491	triose phosphate transporter (predicted)
	CGCGCTCCCCCTACTCGTCC	SPAC22E12.03c	SPAC22E12.03c	-0.639	-1.061	-0.622	-0.3	-0.554	-0.924	-1.036	-0.569	-0.144	-0.648	0.554	-0.864	-0.972	-0.029	0.348	-0.212	-0.348	-0.026	-0.205	-0.705	-0.488	-0.94	ThiJ domain protein
GAGGGCCCACGGAAGATGAC	ATTAACGGGGGCGGGTGGGT	ccs1	SPAC22E12.04	1.248	0.692	0.951	0.906	1.49	2.4	3.054	3.787	1.976	2.776	2.073	0.575	2.05	1.192	2.081	0.236	0.702	0.761	-0.009	1.784	1.319	1.404	superoxide dismutase copper chaperone Ccs1
GTCACGTGTTCTGCGGTTCC	CCACGCCTCCTAGCCCTCCA	rer1	SPAC22E12.05c	0.056	0.04	0.082	-0.252	0.06	-0.113	0.26	0.125	-0.089	-0.224	0.468	-0.393	0.181	-0.036	-0.074	-0.25	-0.086	0.001	0.652	-0.267	-0.055	-0.17	Rer1 family protein (predicted)
TCCCAAATCGGTTGCAACGG	TTCCGCCATCGACTTCAGCC	gmh3	SPAC22E12.06c	-0.115	0.254	-0.073	0.085	-0.128	0.44	0.461	0.424	0.014	-0.227	-0.006	-0.071	1.113	0.142	0.121	-0.072	-0.22	-0.25	-0.384	0.021	-0.15	-0.071	alpha-1,2-galactosyltransferase Gmh3
GTTTGCAACGTTCGCCGCTC	ATCGCAAGATCCCACCGTCC	set3	SPAC22E12.11c	1.243	0.564	0.416	0.542	0.55	2.327	1.52	3.058	0.873	0.667	0.52	1.321	2.715	1.207	2.537	0.38	0.484	0.636	0.45	0.593	0.635	0.57	histone lysine methyltransferase Set3
GGCCCTTTGTCAGTTCGGGT	GCCAACCGGGCGCCTAGTAC	sck2	SPAC22E12.14c	-0.113	0.062	0.132	-0.014	0.391	0.013	0.305	-0.09	-0.354	0.13	0.732	0.367	0.376	-0.071	0.083	-0.31	-0.443	-0.198	0.365	0.489	0.054	0.411	serine/threonine protein kinase Sck2
GACGAGCTGAAGGGGACGCA	GGCGTCCCTCGGCTTTTCCA	SPAC22E12.18	SPAC22E12.18	0.684	0.319	0.263	0.187	0.661	-1.254	0.96	-0.189	0.01	0.368	1.09	1.307	-1.626	1.16	0.969	0.523	0.127	0.243	0.135	0.792	0.456	0.576	conserved fungal protein
GGGATACGACGGCAAGGCTG	TAAAGGGAGGACGGCGGTTG	SPAC2E12.03c	SPAC2E12.03c	-0.114	1.127	0.671	0.351	1.723	0.407	2.101	0.372	-0.023	0.536	1.441	3.127	0.984	0.292	0.175	0.162	-0.019	-0.062	0.53	1.38	1.102	1.371	PQ loop protein
CCCCCCTTGGTCGACATGAA	ACGAACCCGCGGACAGAGAT	wtf1	SPAC2E12.05	-0.332	-0.044	-0.198	-0.314	-0.148	0.067	0.051	-0.009	-0.137	-0.073	-0.03	-0.149	0.171	-0.206	-0.276	-0.224	-0.169	-0.147	0.03	-0.152	-0.232	-0.145	wtf element Wtf1, pseudo
CCAACACGGAAGGCCCCAAG	AACCTGAACCGTGCGCCCTC	red1	SPAC1006.03c	6.544	3.08	4.146	3.914	1.699	1.351	1.264	1.061	0.973	1.691	3.308	2.78	2.477	2.206	2.751	1.715	4.287	4.866	2.639	5.475	4.827	3.995	RNA elimination defective protein Red1
CACAATAAACGCGGCACGGA	AGCTCTACCACATCCCGCGC	mcp3	SPAC1006.04c	-0.061	-0.078	-0.089	0.017	0.091	0.206	0.194	0.029	0.082	0.324	-0.123	0.045	0.297	-0.297	-0.188	-0.14	-0.045	0.003	0.033	0.045	-0.051	-0.022	sequence orphan
GTCATACTCGCCACCGCCCG	CGACGGACATGCGGGTGAAT	rgf2	SPAC1006.06	-0.077	0.163	-0.105	0.103	0.102	-0.215	-0.327	-0.275	-0.308	-0.228	-0.296	-0.032	0.056	0.086	-0.112	0.095	0.005	-0.204	-0.099	0.079	0.212	0.026	RhoGEF Rgf2
ATGACCCTCCCGTCGCCTTC	TGGAGTGGAGTGCTTTGCGG	rpl3002	SPAC1250.05	0.068	-0.012	0.078	-0.073	0.52	0.002	0.272	0.446	0.128	0.138	0.101	0.4	0.61	-0.179	0.263	0.072	-0.3	-0.36	-0.378	-0.064	-0.105	0.15	60S ribosomal protein L30 (predicted)
GGTCACTACAGCCCCCCGAA	ATGGGGAGTGCAACGCGAAT	atl1	SPAC1250.04c	-0.084	-0.004	0.028	-0.118	0.202	0.231	0.013	0.132	0.012	-0.009	-0.117	0.011	0.338	-0.12	-0.177	-0.122	-0.293	-0.012	-0.076	-0.061	-0.149	-0.048	alkyltransferase-like protein Atl1
CTCTGGGGGTGTTCTGATTT	TGGCACGATGGGAAGGGAGG	ubc14	SPAC1250.03	-0.239	-0.105	-0.397	-0.165	-0.594	-0.278	-0.26	-0.393	-0.441	-0.415	-0.601	-0.789	-0.842	-0.391	-0.624	-0.439	-0.274	-0.448	-0.399	-0.364	-0.427	-0.548	ubiquitin conjugating enzyme Ubc14 (predicted)
TCAATCTGCGGGCTTTGGTG	CCAACCGGATATGACGCATC	elp3	SPAC29A4.20	3.861	1.089	1.534	0.785	0.729	-0.154	1.026	1.082	1.007	1.163	0.022	1.104	1.069	1.057	1.792	0.058	0.161	1.102	0.288	0.56	0.458	0.174	elongator complex, histone acetyltransferase subunit Elp3 (predicted)
CCCCTCGTTCCTCCATCTGC	GAGATGGCGGATAGGGAGCG	cta5	SPAC29A4.19c	-0.026	0.104	0.172	0.006	0.154	-0.199	-0.107	0.011	-0.241	-0.102	-0.114	0.097	-0.157	-0.004	-0.106	0.138	0.038	-0.052	0.138	0.181	-0.199	-0.006	Ca2+/Mn2+ transporting P-type ATPase P5 type Cta5
GCAGGGACAAGGCGTATCGG	CTAAGCAAGGCGGCGGAAGG	SPAC29A4.17c	SPAC29A4.17c	-0.256	0.056	-0.295	-0.618	-0.118	-0.56	0.314	-0.034	-0.502	-0.242	-0.281	-0.169	-0.813	0.125	-0.086	-0.158	-0.552	-0.549	-0.244	-0.249	-0.081	0.089	mitocondrial FUN14 family protein
ACCCCAGCCTCGAATAGCCA;CCCCAGCCTCGAATAGCCAT	TACCCTGCCCGCTCTGCCAT	SPAC29A4.14c	SPAC29A4.14c	0.657	0.481	0.802	0.65	0.361	0.3	0.188	0.264	0.16	0.617	0.676	0.321	0.314	0.335	0.371	0.082	0.593	0.867	0.689	0.267	0.239	0.324	peroxin-3 peroxisome import protein (predicted)
ATCCATCCTTGCGCGCGTAG	TCAAGGACGATTTGCGGCGA	SPAC29A4.13	SPAC29A4.13	-0.204	0.69	0.427	0.617	0.754	-0.097	-0.041	-0.065	0.336	0.34	0.268	0.172	0.129	-0.041	-0.155	-0.188	0.405	0.111	-0.215	-0.01	-0.139	-0.187	urease accessory protein UreF (predicted)
CCGAGCCAAAAGCCCCCTTA	AGCCGCACTCAACCCAGGAC	rga3	SPAC29A4.11	-0.244	-0.085	-0.144	-0.055	-0.034	-0.135	-0.405	-0.265	0.099	0.315	-0.965	-0.504	-0.69	-0.31	-0.451	0.139	-0.201	-0.317	-0.724	-0.205	-0.007	-0.161	Rho-type GTPase activating protein Rga3
AGCAAGAACGCCGGCCTAGG	CCGACACCTACGCCAACGCA	SPAC29A4.09	SPAC29A4.09	0.741	-0.095	0.257	0.312	0.315	-1.252	-0.169	0.218	0.2	-0.063	0.159	-0.057	-1.107	0.07	0.77	0.22	-0.442	-0.335	-0.527	0.081	-0.282	-0.266	rRNA exonuclease Rrp17 (predicted)
TGCCTTGTGGTGGGTGGGTT	TCTCGCCTCGCCACTTCGTT	cam2	SPAC29A4.05	-0.376	-0.388	-0.315	-0.207	-0.341	0.002	-0.509	-0.107	-0.143	-0.431	-0.474	-0.304	-0.1	-0.386	-0.351	-0.326	-0.129	-0.124	-0.144	-0.275	-0.259	-0.299	myosin I light chain Cam2
TGCGATCGTTCACCATGGGC	ACTCCCGTAACAGTCGCCGC	aif1	SPAC26F1.14c	-0.072	0.534	0.264	0.341	0.538	0.205	0.761	0.075	0.193	0.119	0.088	0.91	0.268	0.33	-0.177	0.141	0.257	-0.115	0.257	0.594	0.395	0.448	apoptosis-inducing factor homolog Aif1 (predicted)
CATTCCGCGGCTATTTTGCA	TCTGCGGGCCTTTCGATTTG	SPAC26F1.12c	SPAC26F1.12c	-0.227	-0.214	-0.204	-0.261	0.104	0.08	-0.038	0.046	-0.033	-0.089	-0.045	-0.061	0.302	-0.162	-0.061	-0.769	-0.23	-0.238	-0.04	-0.198	-0.087	-0.152	conserved eukaryotic protein
TTCGATTGGCTCACACCCTG	TAGCCCAAGAAGTCCGCCCT	SPAC26F1.11	SPAC26F1.11	-0.02	0.024	-0.28	0.453	0.002	1.003	0.29	0.262	0.221	0.379	0.347	-0.16	0.474	0.128	0.302	-0.092	0.238	0.155	0.166	0.244	0.056	-0.013	dubious
AACGCCACACACGCTACCCA	TGAAGTCGTGCGGGAGGTGG	pyp1	SPAC26F1.10c	0.039	0.465	0.215	0.213	0.591	1.245	0.622	0.728	0.959	0.692	0.298	0.831	1.71	0.357	0.704	0.672	0.268	0.71	0.592	0.326	0.564	0.711	tyrosine phosphatase Pyp1
	AACGGCAAGGGGGTCTGATG	gyp51	SPAC26F1.09	1.451	-0.163	0.148	-0.153	-0.569	0.401	-0.075	0.127	-0.168	-0.904	0.65	-0.302	1.759	0.811	1.327	0.769	0.33	0.328	0.31	-0.457	-0.008	-0.225	GTPase activating protein Gyp51 (predicted)
TGAAAGTTCCCGCGCATGCC	GATTGATCCGCCAAGAGGGC	SPAC26F1.08c	SPAC26F1.08c	-0.029	0.217	0.167	0.392	-0.326	-0.157	0.28	-0.124	-0.106	0.237	0.353	0.163	-0.012	0.052	-0.059	0.093	0.074	0.172	0.255	0.351	-0.001	0.11	conserved protein
TACCGGGGACATGGCGCAAA	AGAATGTTTTGGCCCTGCGC	mug106	SPAC26F1.05	-0.276	-0.036	-0.034	-0.082	0.193	0.012	0.141	-0.075	0.094	0.145	0.292	0.015	-0.011	-0.187	-0.282	-0.377	-0.296	-0.233	0.161	-0.082	-0.193	-0.158	sequence orphan
ATGTCAACCCGCGCACCTGG		pnn1	SPAC26F1.02	-0.099	0.266	-0.109	-0.028	-0.396	-0.504	-0.464	-0.349	0.192	-0.232	-0.366	-0.566	-0.456	-0.333	-0.226	-0.054	-0.08	-0.237	-0.202	-0.197	-0.024	-0.168	pinin ortholog, involved in splicing Pnn1 (predicted)
TACTTAGCAGGCACGGCGGA	GCCGCGTCTCCCTCAGTCTT	sec74	SPAC26F1.01	-0.024	-0.112	-0.075	0.151	0.114	-0.287	-0.563	-0.184	0.011	-0.183	-0.289	-0.466	-0.203	-0.097	-0.105	-0.047	-0.186	-0.17	-0.05	-0.363	-0.103	-0.323	guanyl-nucleotide exchange factor Sec74 (predicted)
ATCTCCCCCCACTCCAGGCA	TGGACCGGCCTGGAGCTGAT	SPAPJ691.02	SPAPJ691.02	-0.047	0.146	0.123	0.154	0.274	-0.074	-0.055	0.129	0.403	0.357	0.396	-0.01	0.012	0.005	0.11	0.122	0.507	0.193	0.25	-0.006	0.107	0.179	yippee-like protein
GTATGAGTGTGGCAGCGCGG	CATGTTTCCTCCCCCCGCGT	SPAPJ691.03	SPAPJ691.03	0.433	0.037	0.402	0.326	-0.251	0.151	-0.042	0.219	0.361	-0.175	-0.058	-0.506	0.056	0.522	0.202	0.003	0.498	0.246	0.17	-0.02	0.283	0.089	mitochondrial conserved eukaryotic protein
AAGCAATGGGGCGGGATGAG	CCATTTGATTACCCCCCCGC	pyp2	SPAC19D5.01	-0.272	-0.04	0.051	-0.164	0.545	0.101	0.365	0.375	0.288	0.22	0.304	0.155	-0.206	0.151	0.105	0.093	0.183	0.123	0.151	-0.145	-0.017	0.262	tyrosine phosphatase Pyp2
CAGAAGGGTGGGGACGCGTG	AACCCTGCTCCCTGAACCGA	SPAC19D5.02c	SPAC19D5.02c	-0.048	0.423	0.136	0.144	0.087	0.525	0.261	-0.236	-0.64	0.419	0.302	-0.228	0.083	-0.192	-0.426	-0.388	-0.571	-0.23	0.072	0.317	-0.005	-0.018	peroxisomal membrane protein Pex22 (predicted)
CCCTCGTTTCCTCCCATCCC	GATTTTGGCGGGGTCGTGGG	cid1	SPAC19D5.03	0.631	0.626	0.73	0.726	1.254	0.711	0.724	0.961	0.484	1.083	0.667	0.982	-0.332	0.424	0.728	1.188	0.641	1.101	0.982	0.625	0.609	0.664	poly(A) polymerase Cid1
ATGGACACGTACTAGGGCGC	TCAGTCGCTACGCAGGTCTT	ctf8	SPAC19D5.11c	0.508	0.115	0.636	0.603	0.467	1.056	0.37	0.686	0.419	0.331	0.433	0.435	0.773	0.426	1.045	0.664	0.709	0.859	0.498	0.682	1	0.958	DNA replication factor C complex subunit Ctf8 (predicted)
TTACAAACACCGCCGGCCCT	CTTGGTCGTGGGGTTGGCTC	din1	SPAC19D5.06c	0.005	0.028	0.142	0.064	0.293	-0.132	0.105	-0.094	-0.126	0.08	0.319	0.145	-0.295	-0.197	-0.138	-0.203	-0.196	-0.252	0.141	0.022	-0.197	0.087	Dhp1p-interacting protein Din1
CTCTTCCTCTCACGGCCGCC	GAAATCCCCGCCCTCGACTG	uga1	SPAC19D5.07	-0.36	-0.432	-0.249	-0.119	-0.504	0.007	-0.795	-0.115	-0.109	-0.486	-0.593	-0.59	0.121	-0.123	-0.113	-0.307	0.136	0.013	-0.329	-0.251	-0.038	-0.295	4-aminobutyrate aminotransferase (GABA transaminase)
CATTGTTCGGCCTTCGTCCT	GTCCCACGCCCACCACAGGT	SPAC14C4.01c	SPAC14C4.01c	0.721	0.286	0.664	0.519	0.104	-0.342	0.115	-0.179	-0.11	0.148	0.417	0.687	-0.501	0.254	-0.14	0.156	0.492	0.242	0.266	0.059	-0.044	0.047	DUF1770 family protein
TAATCACTTGCGCTGCGAGC	AGGTTCGACGTGAGCGGTCT	dad3	SPAC14C4.16	0.871	0.909	0.84	0.914	-0.216	1.758	0.295	-0.059	0.137	0.278	-0.186	0.408	1.322	0.815	1.147	0.244	-0.126	0.03	0.904	2.313	1.913	1.896	DASH complex subunit Dad3
GTGACCCCGCTGCCCATAGT	TCGGAAATGGGGCGTGCTAT	B22918-2	SPAC14C4.04	-0.077	0.018	-0.17	0.011	-0.035	-0.161	0.024	-0.091	0.005	0.046	0.549	-0.194	-0.344	-0.148	-0.432	0.085	-0.061	-0.134	0.083	-0.15	-0.05	-0.176	hypothetical protein
GCCTGCTCAATGCCCTCGTC	AACCGCAACCCCGCACCTTA	man1	SPAC14C4.05c	-0.304	-0.216	-0.219	-0.219	-0.817	-0.364	-0.513	-0.514	-0.137	-0.493	-0.52	-0.576	-0.52	-0.031	-0.16	-0.175	0.075	-0.304	-0.258	-0.449	-0.211	-0.481	LEM domain protein Man1, Sad1 interacting factor (predicted)
TTTTGCAAGGTTCCCCCCAG		SPAC14C4.06c	SPAC14C4.06c	0.311	0.25	0.545	0.763	-0.175	-0.26	-0.08	-0.254	-0.034	0.153	0.871	1.104	-0.147	0.068	0.282	2.152	0.295	1.731	0.375	0.761	1.015	0.627	poly(A) binding protein Nab2 (predicted)
GGGCTGGCTTCTGGGGGAAT	GTGTTGTCGGTCGTTCGGCG	SPAC14C4.07	SPAC14C4.07	-0.265	-0.329	-0.182	-0.148	-0.049	0.487	-0.149	0.358	0.049	-0.131	-0.312	-0.033	0.785	0.085	0.249	-0.191	-0.104	-0.068	-0.131	-0.181	-0.184	-0.224	membrane transporter (predicted)
AACGCCCTCATATGCCCACG	ACCATTATCCCCGCGTTTGC	mug5	SPAC14C4.08	-0.491	-0.21	-0.322	-0.213	-0.175	0.175	-0.204	-0.001	-0.122	-0.115	-0.15	-0.319	0.238	-0.347	-0.196	-0.314	-0.278	-0.208	-0.178	-0.243	-0.291	-0.135	meiotically upregulated gene Mug5
CGTCGAGCCTTAGCATTGGG	TATCGTGGGCTTGCAGGGGA	agn1	SPAC14C4.09	0.398	0.368	0.181	0.168	0.426	0.474	0.668	0.334	0.375	0.208	0.271	0.46	0.549	0.476	0.343	0.232	0.496	0.468	0.36	0.202	0.13	0.374	glucan endo-1,3-alpha-glucosidase Agn1
GGAAGTGCTAAAACGGGGGT	ACTACCCCGCACCCGATCAA	SPAC14C4.10c	SPAC14C4.10c	-0.267	-0.177	-0.202	-0.056	0.034	0.344	0.061	-0.079	-0.168	0.168	0.043	-0.206	0.25	-0.24	-0.191	-0.019	-0.106	-0.126	-0.04	-0.13	-0.076	-0.22	Nudix family hydrolase
CGCCGTGGAATTGGACATGG	CCTGCAAGGGGGCTGAATCA	SPAC14C4.11	SPAC14C4.11	1.461	1.18	1.164	0.996	-0.467	0.137	-0.168	-0.05	-1.127	-0.477	1.06	-0.329	0.49	1.664	0.9	0.421	-1.052	-0.585	0.247	0.7	1.164	0.766	polyphosphate synthetase (predicted)
CTAGGACATCGGGGCGGGTA		laf1	SPAC14C4.12c	0.084	0.124	0	0.17	0.13	-0.58	-0.058	-0.314	0.198	0.166	-0.151	-0.289	-0.924	-0.234	-0.329	0.051	-0.167	-0.581	-0.418	-0.089	-0.04	0.043	clr6 L associated factor 1 Laf1
TCCGCGCCAGCCTGTCTAGT	GTTGTTTATGGCTACGGCCT	rad17	SPAC14C4.13	-0.302	0.24	0.142	0.548	-0.179	-0.153	0.074	-0.184	-0.137	-0.166	0.377	-0.356	-0.669	-0.463	-0.766	-0.54	-0.436	0.02	0.048	0.486	0.116	0.173	RFC related checkpoint protein Rad17
ACGAGGCGACAAGGGAACGG	TTTACTCCCCGTCTGCCTCC	atp1	SPAC14C4.14	4.843	3.789	3.838	3.548	4.286	2.361	4.683	5.028	3.262	2.99	4.574	4.012	5.984	3.17	6.746	2.368	2.351	2.891	5.119	3.333	3.562	3.789	F1-ATPase alpha subunit
TCCCCTCAATTCCGCCCATC	CTTCCGGTCGCCTCATCTGC	SPAC14C4.15c	SPAC14C4.15c	-0.351	-0.041	-0.163	-0.12	-0.312	-0.199	0.158	-0.41	-0.098	-0.226	-0.074	-0.251	-0.12	0.217	-0.282	0.126	0.099	0.079	-0.043	-0.05	-0.042	-0.25	dipeptidyl peptidase (predicted)
AAGGCTGGGGTGCTCAACGA	CCCCACCCGACCCTAACCAT	abp1	SPAPJ760.02c	-0.212	-0.348	-0.258	-0.11	-0.352	-0.176	-0.25	-0.458	-0.343	-0.032	0.123	-0.193	-0.348	-0.292	-0.416	-0.225	-0.135	0	-0.198	-0.109	-0.147	-0.196	cofilin/tropomyosin family, drebrin ortholog Abp1
TCCTCGTGCGTGTGTTCCGT	CGTTGATGCCCCGTTTCGCC	SPAC2H10.01	SPAC2H10.01	-0.397	-0.065	-0.456	-0.436	0.117	-0.029	0.056	-0.324	0.037	0.082	-0.438	-0.593	0.174	-0.505	-0.59	-0.399	-0.457	-0.681	-0.442	-0.423	-0.381	-0.491	transcription factor, zf-fungal binuclear cluster type (predicted)
GAAGGGACGGGCAGCGAGAG	TGTTCGCGGTGTCGGGCTAT	SPAC2H10.02c	SPAC2H10.02c	-0.563	-0.183	-0.224	-0.235	0.06	0.08	0.033	-0.149	-1.363	-0.027	0.443	-0.043	0.292	-0.316	-0.374	-0.128	-1.501	-0.295	0.073	-0.35	-0.295	-0.207	26S proteasome regulatory particle assembly protein (predicted)
CCCGCGCACACAGCACAGAC	ACCCCCCCAATGCCGAGAGA	swr1	SPAC11E3.01c	-0.251	-0.293	-0.306	-0.111	0.086	-0.319	0.319	-0.201	-0.078	-0.146	0.071	-0.113	-0.806	-0.221	-0.351	-0.022	-0.521	-0.34	-0.26	-0.174	-0.247	-0.226	SNF2 family helicase Swr1
ATCTTCATTCGGCGCGGCTC	GTTTTGGGTCTGTGCGGGCT	ubc13	SPAC11E3.04c	0.895	-0.037	0.411	0.267	-0.233	-0.882	-0.15	-0.008	0.122	-0.507	-0.09	-0.322	-2.185	0.241	0.001	-0.264	0.289	-0.146	0.549	-0.102	-0.137	-0.414	ubiquitin conjugating enzyme Ubc13
CACCGATTTGACGCGGAGAA	AGTCCGTAGTGCGGCCGAAC	SPAC11E3.05	SPAC11E3.05	1.369	2	1.658	2.336	2.92	2.338	3.583	3.105	1.673	2.795	2.597	1.915	3.316	4.238	3.02	1.542	2.51	2.333	1.436	2.151	1.603	1.483	ubiquitin-protein ligase E3, human WDR59 ortholog
CTGCCACTGAAACCGCCCTT		nse6	SPAC11E3.08c	0.204	0.717	0.159	0.299	-0.377	-0.196	0.32	0.077	0.372	0.108	0.226	0.688	0.121	0.895	0.813	0.791	0.447	0.639	0.58	0.707	0.8	0.788	Smc5-6 complex non-SMC subunit Nse6
CAAACCACAACCGCCACGAA	CTTCCAGCCGCCCTCTACCT	pyp3	SPAC11E3.09	0.017	-0.195	-0.042	-0.082	-0.217	0.166	-0.411	-0.047	-0.133	-0.069	-0.552	-0.466	0.007	-0.114	-0.097	-0.197	-0.293	-0.331	-0.335	-0.339	-0.113	-0.158	protein-tyrosine phosphatase Pyp3
GCCCACACCAACGATAGCCC	TTGGACCTAGCCCCGCCTCT	SPAC11E3.10	SPAC11E3.10	-0.035	-0.013	-0.042	0.053	-0.172	0.404	-0.193	0.052	-0.121	-0.092	0.185	-0.335	0.613	-0.147	0.075	-0.18	-0.103	0.102	0.024	0.067	0.21	0.18	VanZ-like family protein
CTGGGGTATAGGGGGCGTGC	TCGTATGTCCTTGCCCACCG	SPAC11E3.11c	SPAC11E3.11c	0.612	0.437	0.278	-0.063	-0.342	0.421	-0.036	-0.567	-0.154	-0.259	-0.313	-0.115	1.645	0.522	0.245	0.054	0.176	0.061	0.287	-0.122	-0.14	0.172	guanyl-nucleotide exchange factor (predicted)
TGCAACAATACCGCCAGCCA		SPAC11E3.12	SPAC11E3.12	-0.202	0.018	-0.03	0.103	-0.27	0.362	-0.232	0.115	-0.231	0.044	-0.023	-0.232	0.373	-0.197	-0.04	-0.036	-0.129	0.057	0.105	-0.193	-0.257	-0.212	conserved eukaryotic protein
TCCCGAACCAAATCCAGCCA	AGCGACAGGGAAGCGAAGTG	gas5	SPAC11E3.13c	-0.407	-0.147	-0.404	-0.192	-0.163	0.124	-0.164	-0.106	-0.241	-0.22	-0.045	-0.179	0.284	-0.264	-0.124	-0.022	-0.052	0.004	0.088	-0.144	-0.09	-0.108	cell wall protein Gas5, 1,3-beta-glucanosyltransferase (predicted)
CGGGAAGCGCACCATCTGAA	CGGGGCTGGAAGTGGGTTAA	SPAC11E3.14	SPAC11E3.14	-0.21	-0.002	-0.198	-0.252	-0.119	-0.78	-0.019	-0.535	-0.405	-0.156	-0.056	-0.306	-0.888	-0.18	-0.486	-0.09	-0.244	-0.329	-0.096	-0.11	-0.114	-0.169	conserved eukaryotic protein
GTGATGCAAGAAAGCGGGGG	CTGGCGTAGGGGTGGCTTGG	ofd2	SPAP8A3.02c	-0.224	-0.123	-0.324	-0.234	-0.237	-0.329	-0.288	-0.369	-0.315	-0.183	-0.245	-0.539	-0.228	-0.445	-0.509	-0.189	-0.675	-0.322	-0.377	-0.338	-0.543	-0.456	2 OG-Fe(II) oxygenase superfamily protein Ofd2
	GTTCCTCGTCCCCACCGCTC	SPAP8A3.03	SPAP8A3.03	0.159	0.564	0.153	0.16	0.414	-0.192	0.433	-0.231	-0.078	0.226	0.409	0.53	-0.116	-0.091	0.051	0.395	0.237	0.072	0.431	0.132	0.08	0.177	ZIP zinc transporter 1 (predicted)
GCGTTGCCTTCCCGGTTTTG	ACTGTGGTATGGGTCCGGCG	hsp9	SPAP8A3.04c	-0.201	-0.192	-0.064	-0.059	0.18	0.894	0.31	0.523	0.325	0.155	-0.126	-0.059	1.006	0.035	0.346	-0.11	-0.355	-0.293	-0.295	-0.117	-0.075	0.18	heat shock protein Hsp9
GAAACGCCCCATGTGAACCG	AAAAAGGGCCATGAGCAGGT	SPAP8A3.07c	SPAP8A3.07c	0.183	0.324	0.421	0.213	-0.028	-0.517	-0.167	-0.581	-0.322	-0.452	-0.324	0.219	1.195	-0.138	0.466	-0.138	-0.174	0.044	0.745	0.755	0.639	0.878	phospho-2-dehydro-3-deoxyheptonate aldolase (predicted)
GCCACCCTTTTGATGACCCG	GCCGCTTGGGGTACTTCGCA	tpp2	SPAP8A3.12c	-0.076	0.115	0.053	0.006	0.047	-0.382	-0.321	-0.36	-0.102	-0.184	0.018	-0.19	-0.408	0.009	-0.188	-0.127	0.092	-0.236	-0.102	-0.108	0.096	-0.141	tripeptidyl-peptidase II Tpp2
CGGGAGATCGGGGGTTTGTG	CTCCCCGATCCTGCTTCCCT	SPAP8A3.13c	SPAP8A3.13c	-0.008	-0.158	-0.253	-0.032	-0.19	-0.319	-0.321	-0.198	-0.056	0.031	0.522	-0.571	-0.674	-0.001	-0.05	-0.089	-0.096	-0.037	-0.189	-0.105	-0.222	-0.287	Vid24 family protein (predicted)
GCCGCGGGTAAGGAGACGAT	CGGGATTTGTGGTGACGGCT	sec71	SPAC4D7.01c	-0.229	-0.101	-0.221	-0.593	-0.144	0.038	0.26	-0.13	-0.127	-0.165	-0.379	0.035	-0.478	0.285	0.094	-0.005	0.081	-0.139	-0.026	-0.144	-0.054	0.042	Sec7 domain protein, ARF GEF (predicted)
GAACGCGCCTCCCATCCAAT	TGTGTTGCGGTTCGGTCGTT	SPAC4D7.02c	SPAC4D7.02c	-0.26	0.171	0.082	-0.049	0.368	0.157	0.302	0.294	0.12	0.285	0.124	0.421	0.501	-0.22	-0.017	-0.009	-0.09	-0.072	0.268	0.127	0.021	0.196	glycerophosphoryl diester phosphodiesterase (predicted)
GCGGGACTGAGGCAAAAAGG	GCAGCGGAAACCCCAACCAA	pop2	SPAC4D7.03	3.817	1.336	1.431	1.773	-0.188	2.847	0.784	1.918	1.153	0.291	1	0.812	2.87	1.935	3.065	0.478	1.982	2.917	0.209	2.668	1.987	1.52	F-box/WD repeat protein Pop2
ATCTGTTTACCCCGCGTGGG	ACAGCGCGGGACATTCTCAA	sum1	SPAC4D7.05	0.025	-0.037	-0.257	-0.195	0.762	0.754	0.615	0.93	0.564	0.948	0.168	0.266	0.624	0.541	0.432	-0.288	0.048	0.144	-0.213	-0.125	-0.231	0.032	translation initiation factor eIF3i
ACGCGGGAGGGTGTTTGGAG	TCGTCGCGCGCTAATTGGTT	SPAC4D7.06c	SPAC4D7.06c	0.109	0.122	0.02	-0.26	1.089	2.472	1.377	2.614	0.863	0.774	0.181	-0.158	1.837	0.043	1.797	-0.272	0.08	-0.29	0.048	0.037	0.048	-0.002	siroheme synthase (predicted)
	TTGGGCGGGGATCGAACTAC	SPAC4D7.07c	SPAC4D7.07c	-0.819	0.697	0.46	-0.863	1.712	1.89	2.45	0.897	-0.795	1.839	2.395	2.146	0.63	0.915	0.382	0.69	-0.098	-0.025	3.342	1.597	1.23	2.504	sequence orphan
TCATCGACGCCCGTATCGAC		spt20	SPAC4D7.10c	5.777	5.503	6.858	6.245	7.216	4.102	5.608	6.921	6.67	5.431	7.431	4.894	4.554	6.101	4.323	5.966	4.068	4.419	5.683	7.465	6.48	5.072	SAGA complex subunit Spt20
CCCTCGCTTCGGCTCCATCC;CAAGGGGGGGTGGGTCGATA	CCGGCGCTTGGGAGTAGGGA	dsc4	SPAC4D7.11	0.038	-0.069	-0.008	-0.079	-0.003	-0.191	0.236	-0.002	0.073	-0.048	0.063	0.133	-0.477	0.329	0.191	0.265	0.161	0.205	0.36	0.225	0.305	0.355	conserved fungal protein
CCCAATCCCGTGCGCAAAAA	ACGGCACGGGCTTTCAGGAC	hrp3	SPAC3G6.01	1.032	0.76	1.171	0.444	0.091	0.069	0.408	0.095	0.398	0.525	2.393	0.576	1.381	0.589	0.182	0.787	0.491	0.381	0.538	0.642	0.668	0.632	ATP-dependent DNA helicase Hrp3
	CCAAAATCGCATACCCGGCT	dss1	SPAC3G6.02	5.743	3.275	4.605	5.911	2.759	4.16	3.497	5.851	2.323	3.248	3.08	4.487	5.726	3.173	5.933	4.353	2.091	5.901	1.946	4.711	5.503	6.752	mRNA export protein Dss1
CGCAAGGGGTTATCCAGGGG	AATATTCCCAACGGCAGGCG	SPAC3G6.03c	SPAC3G6.03c	-0.333	-0.275	-0.325	-0.338	0.105	0.351	-0.037	0.156	-0.204	0.066	0.028	-0.262	0.32	-0.228	-0.001	-0.203	-0.293	-0.076	-0.004	-0.142	-0.207	0.043	Maf-like protein
CACGCAAACCACTCACGCGA	TATCCTTGTCGGGGCGGGTG	rnp24	SPAC3G6.04	0.419	0.268	0.202	0.33	-0.369	-0.613	-0.587	-0.399	-0.328	-0.242	-0.376	-0.522	-0.792	-0.422	-0.31	-0.197	-0.193	-0.251	-0.342	-0.289	-0.282	-0.176	RNA-binding protein Rnp24
TCAGCCAGTGCCCCGTTCTC	GCAAAACAACGTGGGCAGCA	SPAC3G6.05	SPAC3G6.05	-0.566	-0.117	-0.461	-0.39	-0.283	0.152	-0.05	-0.107	-0.087	-0.273	0.111	-0.2	0.186	0.06	-0.273	-0.148	-0.169	-0.339	0.053	-0.127	-0.021	-0.143	Mpv17/PMP22 family protein 1 (predicted)
AAGCTTCGCGCGCTAGCAGA	CGGAAGGGGTCCAGCAACGT	rad2	SPAC3G6.06c	1.139	0.694	0.756	0.491	-0.049	-0.565	0.416	-0.002	0.268	0.172	0.114	0.652	-0.411	0.822	0.653	0.242	0.646	0.403	0.498	0.8	0.717	0.619	FEN-1 endonuclease Rad2
CATTTCTTCTTGGGCGCGCA		SPAC3G6.07	SPAC3G6.07	-0.183	0.036	-0.067	-0.107	-0.082	0.079	-0.002	0.166	-0.067	-0.006	0.126	0.064	0.423	0.038	-0.047	-0.036	-0.174	0.108	-0.008	-0.325	-0.302	-0.227	dubious
AGCTGCCAAACCCCGCCCCA	GCATCCCCAGCATACACGGC	tps2	SPAC3G6.09c	-0.5	0.029	-0.418	0.282	0.103	0.36	0.221	-0.257	-0.112	0.207	-0.119	-0.037	0.267	-0.421	-0.538	-0.252	-0.613	-0.4	-0.431	-0.182	-0.286	-0.276	trehalose-phosphate synthase Tps2 (predicted)
CGCGTTTTGTCGAGGCGAGT	CAACTTCCCCGCTCGAGCTC	chl1	SPAC3G6.11	0.211	0.606	0.421	0.211	0.391	0.121	0.716	0.009	0.282	0.571	0.218	0.609	0.231	0.198	-0.02	0.195	0.293	0.239	0.104	0.248	0.126	0.081	ATP-dependent DNA helicase Chl1 (predicted)
TCGGGCATCGCTAAACGCTT	GGTGCGGGGGTGTATGTCGG	rpl4101	SPAC3G6.13c	-0.178	-0.247	-0.09	-0.124	-0.152	0.244	-0.168	0.062	-0.055	-0.075	-0.127	0.027	0.576	-0.074	0.125	0.065	0.03	0.074	0.02	0.036	-0.018	0.046	60S ribosomal protein L41
	CACGCACGGATTACGCAGCC	set2	SPAC29B12.02c	-0.024	-0.543	-0.092	0.017	-0.457	-0.321	-0.928	-0.428	-0.145	-0.341	-0.719	-0.863	-0.55	-0.484	-0.606	-0.099	-0.39	-0.159	-0.234	-0.438	-0.277	-0.474	histone lysine methyltransferase Set2
CGGAGCCGGTTGACGTTTCT	TCTCAATGCTAACGGCCCGG	spd1	SPAC29B12.03	0.403	0.217	0.397	0.1	0.058	0.226	0.398	0.773	0.066	0.013	-0.169	0.168	1.298	0.381	0.489	0.019	-0.054	-0.22	-0.528	0.076	-0.118	0.022	ribonucleotide reductase (RNR) inhibitor
CTGAGGTTGCCGTTTGGGGT	TCCTCCCGCCCCCGTTCATA	snz1	SPAC29B12.04	1.912	1.214	1.81	0.971	0.672	1.666	1.851	2.458	0.624	0.761	0.267	0.466	1.545	4.043	0.798	0.527	1.682	0.747	0.666	1.674	2.186	1.365	pyridoxine biosynthesis protein
ATGCTGGGGGTCGGGTGTTT	TTCCCGGCCCAATGCGTTAT	SPAC29B12.05c	SPAC29B12.05c	0.334	-0.029	0.571	0.312	-0.108	-0.133	-0.356	-0.191	0.237	0.254	-0.036	-0.32	-0.299	-0.234	0.021	0.194	0.347	0.348	0.499	0.051	0.22	0.157	mitochondrial S-adenosylmethionine-dependent methyltransferase (predicted)
CTGCGGGGAGTAAGGGGCCA	TACCCCATGCGTGTGCCTCC	rcd1	SPAC29B12.06c	1.043	0.848	0.626	0.66	0.417	2.389	0.677	1.976	0.529	0.501	1.609	1.336	2.792	1.148	2.148	0.965	0.752	1.841	0.917	0.498	0.873	1.072	RNA-binding protein, CCR4-NOT complex subunit Rcd1
GTTGACGTAGCGCCTTCCCA	TCACCGCCCAAATGCACCTT	clr5	SPAC29B12.08	-0.101	-0.458	0.045	0.365	-0.013	2.243	-0.535	2.435	0.111	0.062	-0.527	-1.246	1.801	-0.645	2.116	-0.306	-1.292	-0.698	-0.072	-0.457	-0.253	-0.464	Clr5 protein
TGGTGGACGGAACCCTTGGA	CGCCACTCCACGCCTAACCA	pgt1	SPAC29B12.10c	-0.349	-0.431	-0.232	-0.233	-0.246	-0.043	-0.35	-0.301	-0.328	-0.19	-0.374	-0.318	-0.35	-0.102	-0.384	-0.22	-0.088	-0.024	-0.272	-0.124	-0.257	-0.333	glutathione transporter Pgt1
CCCGCCCGATCACTCCCTTA	TTTTACGGCGGACAGGGGGC	SPAC29B12.11c	SPAC29B12.11c	-0.228	0.476	-0.144	0.154	0.606	0.885	0.699	0.49	0.207	0.65	0.788	0.871	0.293	-0.007	0.337	0.21	-0.166	0.5	0.589	1.127	1.093	1.558	human WW domain binding protein-2 ortholog
TCGAAACCAAGGGCCAAACG	TGGTATTGTGGTGCCGGCTC	SPAC29B12.12	SPAC29B12.12	-0.195	-0.089	-0.138	-0.047	-0.046	-0.354	-0.092	-0.268	-0.129	-0.026	0.092	-0.26	-0.394	-0.172	-0.285	-0.18	-0.01	-0.12	0.048	0.067	-0.018	0.014	helper of TIM (predicted)
GCACGCCACCAGACCCTTAG		SPAC29B12.13	SPAC29B12.13	-0.38	-0.43	-0.314	-0.365	0.012	0.232	-0.329	0.165	-0.147	-0.04	-0.139	-0.405	0.314	-0.135	-0.17	-0.211	-0.283	-0.057	-0.036	-0.16	-0.317	-0.136	S-(hydroxymethyl)glutathione synthase activity (predicted)
CTGGCCGGGTTGGTGAAAGT	ACGTGGGCGATAGAACCTTA	SPAC29B12.14c	SPAC29B12.14c	0.031	-0.068	0.183	-0.03	0.107	-0.043	-0.247	0.473	0.225	-0.06	-0.297	-0.164	0.374	0.049	0.151	0.019	-0.164	-0.337	-0.538	-0.563	-0.351	-0.409	purine transporter (predicted)
ACCACCCAACTCCAGACCGC	TCCTGGCCCCCTCTGTCACT	SPAC1039.02	SPAC1039.02	0.063	0.021	0.199	0.212	0.04	0.008	-0.411	0.039	0.048	-0.032	-0.064	-0.646	-0.307	-0.04	-0.175	0.003	-0.046	0.107	-0.056	-0.375	-0.333	-0.35	phosphoprotein phosphatase (predicted)
TCTCGGTGTCGCGTCCCCTC	CTTTGCCCTTTGTACGCCCG	SPAC1039.03	SPAC1039.03	-0.208	-0.004	-0.085	-0.1	-0.2	-0.46	-0.116	-0.325	-0.97	-0.215	-0.184	0.019	0.13	-0.047	-0.32	-0.12	-0.523	-0.024	-0.128	-0.192	-0.074	-0.506	esterase/lipase (predicted)
GTTTGATTTGGCGGGGTGCT	CCTCCTAAAACCGAGCCCCC	SPAC1039.04	SPAC1039.04	-0.077	0.048	0.008	-0.069	0.001	-0.018	0.156	-0.073	0.112	0.183	0.45	-0.008	-0.489	-0.2	-0.354	-0.133	0.053	0.024	0.308	0.091	-0.09	-0.113	nicotinic acid plasma membrane transporter (predicted)
ACTCCCACGATGCGTCGACA	CCCGCATCTTGCAGCTTCCC	klf1	SPAC1039.05c	0.2	-0.005	0.012	0.013	0.216	0.169	0.126	0.223	0.226	0.273	0.105	0.481	0.604	0.099	0.375	0.348	0.322	0.541	0.103	0.336	0.475	0.589	zinc finger protein Klf1
CGATGGCGCGTTGGACTGAA	GTGTTGCTACGTCCCCCCGC	SPAC1039.06	SPAC1039.06	0.463	0.286	0.405	-0.044	-0.075	-0.507	0.056	-0.488	-0.244	-0.135	0.326	0.105	-0.656	0.447	-0.458	0.435	0.326	0.181	0.491	0.137	0.223	-0.104	alanine racemase (predicted)
GGGGTTGGGCGTTGTCTCTG	TCATTTGGCCTCCGGTGTCG	SPAC1039.08	SPAC1039.08	0.127	0.296	0.196	0.2	0.328	0.449	0.354	0.112	0.164	0.347	0.263	0.128	0.26	-0.183	-0.073	-0.073	-0.151	0.001	-0.014	-0.038	-0.072	-0.07	serine acetyltransferase (predicted)
CGCCATCACCCTTGACACCC	CGTGAAGGCGGAAAGCAGCG	isp5	SPAC1039.09	-0.236	-0.433	-0.275	-0.2	-0.454	0.043	-0.552	0.031	-0.176	-0.179	-0.809	-0.416	0.136	-0.37	-0.05	-0.335	-0.362	-0.084	-0.527	-0.207	-0.107	-0.285	amino acid permease Isp5
AAATGAACCCGCGAAGGGCG		SPAC922.03	SPAC922.03	0.009	0.024	0.181	0.088	-0.125	0.261	-0.159	-0.199	-0.247	-0.263	-0.111	0.081	0.276	-0.127	0.049	-0.109	-0.124	-0.086	-0.126	0.118	-0.004	0.066	1-aminocyclopropane-1-carboxylate deaminase (predicted)
TCCACGCTCCCTCTCATCGA	TAAGGGGCGGTTTGGGCATG	SPAC922.04	SPAC922.04	0.366	0.401	0.287	0.38	0.209	1.865	0.851	0.676	-0.026	-0.009	-0.533	0.494	2.56	1.175	1.76	0.388	-0.168	-0.076	-0.072	0.498	0.655	0.678	sequence orphan
GCTGCTGCCGGTATAGTGAA	CCGTCATCGTTTCGCCCTGG	SPAC922.05c	SPAC922.05c	-0.703	-0.247	-0.668	-0.802	-0.166	-1.074	-0.294	-0.769	-0.24	-0.25	-0.333	0.058	-1.398	-0.107	-1.055	-0.08	-0.365	-0.379	0.023	-0.536	-0.439	-0.977	membrane transporter (predicted)
CCGCGGGGCCACTCTACACT	TGTCATGTCTCGGTGGGGGG	SPAC922.06	SPAC922.06	-0.094	0.773	0.091	0.076	1.277	0.69	1.144	0.375	0.157	0.804	1.028	1.93	1.354	0.379	0.351	0.499	0.593	0.303	1.336	0.645	0.247	0.663	3-oxoacyl-[acyl-carrier-protein]reductase(predicted)
GGTTCTTAAGGGTCGGGCGC	CGACCCGCCACTCAGCACAC	SPAC922.07c	SPAC922.07c	-0.539	-0.121	-0.376	-0.252	0.117	0.547	0.47	0.104	-0.179	0.258	0.026	0.163	0.693	-0.218	-0.067	-0.144	-0.317	-0.168	-0.11	0.249	0.154	0.119	aldehyde dehydrogenase (predicted)
AGGCGGGCAGCAGGGGAGTT		cat1	SPAC869.11	1.342	1.136	1.243	1.231	0.49	0.71	0.171	1.031	0.697	0.688	0.897	0.283	1.64	0.419	0.638	0.21	0.175	-0.009	0.131	0.357	0.312	0.213	cationic amino acid transporter Cat1
AACCTCCATCCTCGCCTACC	TTTTTGGGACGGGGGGACAT	put4	SPAC869.10c	-0.389	-0.029	-0.261	-0.325	0.023	-0.413	0.087	-0.329	-0.412	-0.207	-0.162	0.25	0.162	-0.043	-0.065	0.097	-0.121	-0.123	0.333	-0.124	-0.305	-0.059	proline specific plasma membrane permease Put4 (predicted)
CATCGTACACCCAGCGCCGT	TCTTCGCGCCCTCTTCTCCA	SPAC869.09	SPAC869.09	0.115	0.236	-0.24	-0.103	0.026	0.197	0.253	-0.199	0.599	0.124	0.068	0.083	-0.118	0.368	0.071	-0.032	0.378	0.152	-0.01	0.485	0.686	0.539	conserved fungal protein
CAAAAGCCCCCCCGTCAAAA	CCCTCCAGCCAGATGACCGA	pcm2	SPAC869.08	-0.25	-0.501	-0.078	-0.017	-0.212	-0.475	-0.899	-0.008	-0.058	-0.549	-1.165	-1.005	-0.541	-0.102	0.071	-0.036	-0.217	-0.439	-0.561	-0.601	-0.218	-0.427	protein-L-isoaspartate O-methyltransferase Pcm2 (predicted)
GGTGGGGTGGGGTTCATTTG	GCAGGGGCCACACAATTGAA	mel1	SPAC869.07c	0.036	0.035	0.164	0.144	-0.247	-0.254	-0.345	-0.354	0.049	-0.12	-0.222	-0.146	0.225	-0.383	-0.163	0.111	0.09	0.097	0.063	0.37	0.412	0.375	alpha-galactosidase, melibiase
GCAGGGGGAGAGACGCAGGG	ACAGCGGGTTTGGGATTCGA	SPAC869.06c	SPAC869.06c	-0.201	-0.164	-0.244	-0.445	-0.27	-0.255	-0.36	-0.115	-0.191	-0.284	-0.284	-0.394	-0.076	-0.119	-0.136	-0.154	-0.22	-0.276	-0.071	-0.567	-0.433	-0.433	HHE domain cation binding protein (predicted)
GAACCACCACGGCACCCTCC	CACGCACGCTTATTGCCCAT	SPAC869.05c	SPAC869.05c	0.013	0.479	0.27	0.098	0.4	0.525	0.477	0.237	-0.048	0.423	0.272	0.178	0.39	0.063	-0.036	-0.009	-0.022	0.091	0.041	0.17	0.061	-0.025	sulfate transporter (predicted)
TCAATTCCGGCGCACACCAA	GGCACCCCTGACAAGCCTTT	SPAC869.04	SPAC869.04	-0.102	0.702	0.37	0.304	0.501	0.835	0.653	0.234	0.056	0.557	0.459	1.08	1.108	0.149	0.041	-0.045	-0.21	0.045	0.326	0.802	0.667	0.802	formamidase-like protein (predicted)
GTAGCGGGGGTAGGGGCTCT	TCCGACCACATCCCTCACGC	SPAC869.03c	SPAC869.03c	1.077	0.537	0.802	0.38	-1.313	-0.761	-1.028	-0.511	-0.403	-1.427	-0.176	-0.163	-0.129	0.531	-0.479	0.153	0.446	0.083	0.248	-0.297	-0.026	-0.527	urea transporter (predicted)
CCCTTCTTTGGCCCGTCCTG	CGCGGCGCATAGAGATTTTG	SPAC869.02c	SPAC869.02c	-0.101	-0.234	-0.184	-0.06	-0.305	-0.485	-0.613	-0.421	-0.316	-0.379	-0.486	-0.66	-0.613	-0.227	-0.357	-0.139	-0.261	-0.217	-0.342	-0.337	-0.388	-0.403	nitric oxide dioxygenase (predicted)
CCGGATTCAAGGCGCCAGGT		SPAC186.01	SPAC186.01					4.078	0.55	3.471	1.668	0.211	2.878	4.293	2.991	1.066	0.111	0.098	3.063	1.165	0.195	2.78	1.299	0.977	1.153	cell surface glycoprotein (predicted), DIPSY family
CCCACGGCCGGATCTTGTAT	CACGCAAGAACAACCGCCAC	SPAC186.03	SPAC186.03	-0.308	-0.648	-0.311	-0.256	-0.557	-0.532	-0.85	-0.456	-0.177	-0.425	-0.883	-0.872	-0.837	-0.354	-0.598	-0.591	-0.339	-0.434	-0.676	-0.571	-0.347	-0.548	L-asparaginase (predicted)
ACCAACAGAGCGCGCCACCT	TGGCCCCTGATCGACCCTTT	SPAC186.04c	SPAC186.04c	0.107	-0.183	-0.227	-0.052	-0.264	-0.415	-0.453	-0.603	-0.253	-0.138	-0.392	-0.663	-0.684	-0.303	-0.559	-0.124	-0.261	-0.321	-0.471	-0.338	-0.205	-0.421	N-terminal of transmembrane channel, trunucated
GGGCCAACGCTTACATCCGA	GTGAGTCCGGGCAGAATGGC	SPAC186.05c	SPAC186.05c	0.019	-0.085	0.104	-0.021	-0.176	-0.156	-0.409	-0.066	-0.182	-0.162	-0.43	-0.281	-0.234	-0.254	-0.044	-0.052	-0.145	-0.095	-0.276	-0.08	-0.076	-0.021	human TMEM165 homolog
CGGGAAGGGCTATGACGGGA	TCCCCTACTCCCCGCCCATT	SPAC186.06	SPAC186.06	0.056	-0.265	-0.186	0.009	-0.582	0.15	-0.727	-0.301	-0.495	-0.395	-0.646	-0.815	0.167	-0.488	-0.296	-0.293	-0.31	-0.231	-0.282	-0.313	-0.362	-0.401	ER unfolded protein response protein (predicted)
TAGGGGGAGGAGGCGGATTT	CCTGCACCGCTAATCCCCCT	SPAC186.08c	SPAC186.08c	0.108	-0.085	-0.035	-0.044	-0.343	-0.014	-0.418	-0.248	-0.082	-0.245	-0.509	-0.228	0.447	-0.071	-0.07	-0.254	0.033	0.027	-0.292	-0.216	-0.079	-0.234	L-lactate dehydrogenase (predicted)
GATTTGTCGGGGTGCAGCGC	GCGGGTAAGGACGGAGAGCA	SPAC186.09	SPAC186.09	-0.459	0.221	-0.119	-0.124	-0.029	0.194	0.2	-0.2	-0.322	0.089	0.149	-0.056	0.202	-0.084	-0.114	0.138	-0.2	-0.306	0.292	-0.201	-0.254	-0.247	pyruvate decarboxylase (predicted)
AGCGATGCATTGGGTTCCGA	CCCGGTTGTGGCCTTGTCGT	SPAC750.01	SPAC750.01	-1.021	-0.597	-0.72	-0.99	-0.996	-0.899	-0.757	-0.958	-0.505	-0.686	-0.421	-0.36	-0.735	-0.365	-0.952	-0.218	-0.332	-0.505	0.047	-0.509	-0.445	-0.921	aldo/keto reductase family protein
	GGGCGAACGGACTGAATGGC	SPAC750.04c	SPAC750.04c	-0.264	-0.704	-0.542	-0.411	-0.771	-0.696	-1.131	-0.523	-0.264	-0.737	-0.884	-1.241	-0.92	-0.271	-0.458	-0.294	-0.346	-0.455	-0.859	-0.51	-0.273	-0.802	S. pombe specific 5Tm protein family
	CGCCGTCGCCATCTCTCCAT	SPBC1348.01	SPBC1348.01	-1.087	1.274	-0.378	0.039	0.445	0.603	1.976	-0.494	-1.941	0.583	0.891	0.845	1.303	0.197	-0.574	-0.158	-2.098	-0.673	0.69	1.251	0.003	0.523	S. pombe specific DUF999 protein family 5
GGAGATACGTGGCTTGGCGG	ATGAATGGGGCCTGCGCTAG	SPBC1348.02	SPBC1348.02	-0.306	-0.3	-0.271	-0.297	-0.122	-0.167	-0.195	-0.043	0.174	-0.216	-0.223	-0.446	-0.263	-0.303	-0.259	-0.354	-0.163	-0.362	-0.317	-0.259	-0.259	-0.288	S. pombe specific 5Tm protein family
GTCGTACGCGGGCTGGCTTG	ATGGGGGGGGACGGTTATAT	SPBC1348.03	SPBC1348.03	-0.103	0.15	0.047	0.116	-0.346	-0.71	-0.164	-0.326	-0.305	-0.223	-0.039	-0.361	-0.403	-0.108	-0.053	-0.143	-0.366	-0.253	-0.1	-0.284	-0.231	-0.288	S. pombe specific 5Tm protein family
GACCACGGCGCCATCATTTA	CTCCCCACATTCCGCACCCT	SPBC1348.11	SPBC1348.11	-0.112	-0.158	-0.202	-0.197	-0.008	0.419	-0.026	0.004	-0.068	0.053	-0.061	-0.173	0.632	-0.356	-0.287	-0.239	-0.461	-0.293	0.205	-0.354	-0.598	-0.496	membrane transporter
CGCCCAAAGCCGCAGGAGTA	TTCGGCGGGCTTTGGCATTA	SPBC1348.12	SPBC1348.12	-0.327	-0.094	-0.134	-0.419	-0.616	-0.824	-0.521	-0.894	-0.608	-0.41	-0.163	0.03	-0.903	-0.219	-0.804	-0.248	-0.362	-0.214	-0.008	-0.005	-0.112	-0.224	zinc finger protein
CTCCCCTGCCCCCCTACCGT	GGTAGGGCGGGCGTATTGGC	SPBC1348.13	SPBC1348.13	0.011	0.139	-0.181	0.172	-0.422	0.323	-0.116	-0.379	-0.098	0.009	-0.166	-0.059	-0.209	-0.338	-0.191	0.026	-0.293	-0.042	-0.118	0.076	0.006	0.126	similar to fragment of cox1 intron protein
GTTGGCTGGGGACCTGTGCG	CGGTATTGGGAAGCGGCAGA	ght7	SPBC1348.14c	0.131	-0.077	0.346	-0.079	-0.192	-0.497	-0.287	-0.002	-0.004	-0.136	-0.391	0.598	-0.251	-0.08	0.332	0.244	0.301	-0.236	-0.202	0.627	0.857	0.995	hexose transporter Ght7 (predicted)
AGAACGAGTCAGCGATCCGC	GGTACAGGGCCGCGTTGTAT	grt1	SPBPB8B6.04c	0.132	0.019	0.11	0.216	0.505	-0.348	0.561	-0.001	-0.021	0.26	0.262	0.78	0.835	0.085	0.125	0.118	0.07	0.077	0.42	0.952	1.01	0.889	transcription factor Grt1 (predicted)
ATGAGCCTAGCGAGCGGTAC	GTCCGCAGCGTCCATACACT	SPBPB8B6.05c	SPBPB8B6.05c	0.338	-0.051	0.265	0.176	0.267	0.005	0.201	0.23	0.058	0.428	0.16	0.765	0.579	0.285	0.208	0.279	0.088	0.488	0.181	0.404	0.411	0.592	L-asparaginase (predicted)
TTACTCAGGCGATCGCACGG	GAGCCTGTCACAATGCCGAC	eno102	SPBPB21E7.01c	-0.542	-0.087	-0.267	0.961	-0.88	0.152	-0.15	-0.351	-0.167	-0.394	-0.27	-0.336	0.36	-0.023	0.079	-0.202	0.252	0.062	-0.218	0.399	0.417	0.318	enolase (predicted)
TCTGCTTTTCGCCTTCCCCC	CGCTTGCCGTCACCTCTGCC	SPBPB10D8.01	SPBPB10D8.01	0.039	0.06	0.117	0.282	-0.263	-0.091	-0.165	-0.128	-0.214	-0.304	-0.324	-0.136	0.012	-0.041	-0.079	-0.031	0.061	0.04	-0.131	-0.081	0.1	-0.134	cysteine transporter (predicted)
TTGAGTGTGTGGTGGCCGGC	CAAATGTGAGGGCTGGCGGT;CAAATGTGAGGGCTGGCGGG	SPBPB10D8.02c	SPBPB10D8.02c	-0.379	0.188	0.1	-0.126	0.239	0.142	0.215	-0.129	-0.308	0.045	0.394	0.192	0.25	-0.069	-0.165	-0.148	-0.166	-0.184	0.187	0.031	-0.064	-0.073	arylsulfatase (predicted)
CCGACCGCGCAGCATAGACT		SPBPB10D8.03	SPBPB10D8.03	0.106	0.05	0.06	-0.024	0.064	0.036	0.016	-0.037	0.044	0.381	-0.049	-0.038	0.127	-0.375	-0.174	-0.308	-0.304	-0.233	-0.333	-0.28	-0.022	-0.061	pseudo transporter
CAGGGCGAGGGATGGGGAAA	GCCTCACATTGCCGCCTCCT	SPBPB10D8.04c	SPBPB10D8.04c	0.099	-0.167	0.084	-0.157	-0.088	-0.123	-0.068	-0.287	-0.205	-0.152	-0.009	0.462	0.081	0.069	0.172	0.136	0.266	0.139	0.256	-0.024	-0.264	-0.189	membrane transporter (predicted)
TTACCCCTGTCCCTCCCGCA	CCCGTCCCCGCACACTCCTA	SPBPB10D8.05c	SPBPB10D8.05c	-0.738	0.071	-0.777	-0.147	-0.142	0.263	0.592	-0.542	-0.522	-0.098	-0.132	-0.254	-0.3	-0.204	-0.638	-0.499	-0.459	-0.822	-0.486	-0.063	-0.055	-0.412	membrane transporter (predicted)
CACCCTCCTAACCCCCGCTT	GACCCGGCCGCAAAGAACGT	SPBPB10D8.06c	SPBPB10D8.06c	-0.499	-0.254	-0.293	-0.534	0.066	-0.806	-0.191	-0.774	-0.624	0.016	0.326	0.421	-1.106	-0.337	-1.064	-0.033	-0.529	-0.207	0.131	-0.114	-0.41	-0.593	membrane transporter (predicted)
ACCCTACGCCCGCAAACCTT	GCGGTATAGGGGGGCGTGAA	SPBPB10D8.07c	SPBPB10D8.07c	1.561	1.36	1.498	0.519	0.582	-0.316	1.68	0.991	0.495	0.463	2.629	2.347	-0.064	2.161	1.051	-3.833	1.821	1.67	2.307	1.875	1.981	1.678	membrane transporter (predicted)
CGCTTCCGCTCTCCCGTCAC	AACGCCGGACAACTCAGCCC	SPBC359.01	SPBC359.01	-0.314	0.163	-0.189	-0.068	0.27	0.135	0.35	-0.197	0.031	-0.02	0.146	0.125	-0.202	-0.076	-0.312	-0.038	-0.119	-0.258	0.069	-0.061	-0.234	-0.047	amino acid permease (predicted)
GGCGAGTGGTTGCGTGATGG		aat1	SPBC359.03c	-0.164	0.083	0.196	0.279	-0.128	-0.265	-0.285	-0.271	-0.321	-0.133	-0.204	-0.502	0.374	-0.452	0.046	-0.275	-0.407	-0.08	-0.028	-0.047	0.124	0.118	amino acid transporter Aat1 (predicted)
TCTACTCCACCCCCTCTTTA	ATGGGGGACGGGAGCAGCGT	SPBC359.04c	SPBC359.04c	-0.038	0.215	0.177	0.205	-0.265	-0.482	-0.402	-0.421	-0.246	-0.354	-0.297	-0.371	-0.141	-0.272	-0.251	-0.023	-0.133	-0.155	-0.099	-0.31	-0.126	-0.22	cell surface glycoprotein (predicted), DIPSY family
CCCGTTTTGCCTGTGTCCCC	TGCGTGTTTGTCCTGTGCGG	abc3	SPBC359.05	-0.327	0.008	-0.241	-0.241	0.099	-0.211	0.234	-0.231	0.027	0.273	0.232	0.064	-0.366	-0.122	-0.281	0.119	0.036	-0.071	0.042	0.046	-0.044	-0.106	ABC transporter Abc3, unknown specificity
TCCGCGCTTGGTCCTTCAGT	ATCCGGAAATGGGTCTCTTT	mug14	SPBC359.06	-0.058	0.062	-0.11	-0.197	-0.107	1.495	0.198	1.357	0.151	0.03	-0.504	-0.325	2.131	0.363	1.138	-0.162	-0.398	-0.413	-0.409	-0.297	-0.088	0.013	adducin
CGGGTAGTCGGCTTTGCTGC	GGCGAAAGATACCGAGGCGA	SPBC1683.02	SPBC1683.02	-0.584	0.031	-0.001	-0.312	-0.436	-0.128	-0.253	-0.381	-0.724	-0.259	-0.031	-0.646	-0.289	-0.532	-0.73	-0.637	-0.74	-0.387	-0.243	-0.584	-0.446	-0.785	adenine/adenosine deaminase family (predicted)
GTGGATGGGGATGGGGAACG	GCACAAAAGGTCGGGCAGGA	SPBC1683.03c	SPBC1683.03c	-0.225	-0.215	-0.091	-0.161	0.113	-0.016	0.26	-0.165	-0.067	0.009	-0.027	0.233	0.036	-0.079	-0.254	-0.011	-0.023	-0.112	-0.045	0.114	0.05	-0.031	membrane transporter (predicted)
GGGTGAAACTCTGCTCGGCG	GTCTTGTTGGGAGCCGGCCT	SPBC1683.04	SPBC1683.04	-0.254	0.047	-0.213	-0.197	0.068	0.103	0.112	-0.131	-0.374	0.084	0.155	-0.277	0.046	-0.266	-0.214	-0.142	-0.22	-0.186	-0.019	0.059	-0.073	-0.027	glycosyl hydrolase family 3 (predicted)
CCCCGTCAAATTCCCCTGCT	CGCAGGGTGGCTATTGGCGT	SPBC1683.06c	SPBC1683.06c	0.099	0.743	0.341	0.4	0.169	0.049	0.27	0.089	0.044	0.026	-0.004	0.344	0.389	0.144	-0.039	0.012	0.032	0.097	0.108	-0.056	-0.049	0.02	uridine ribohydrolase (predicted)
GTGGGACGGGGTGGACATGA	ATGGAGGCGAGGTGAGGGTG	mal1	SPBC1683.07	-0.33	-0.081	-0.229	-0.26	-0.127	0.114	-0.083	-0.166	-0.282	-0.075	-0.162	-0.242	0.237	-0.131	-0.217	-0.233	-0.297	-0.097	-0.17	-0.186	-0.065	-0.145	maltase alpha-glucosidase Mal1
TCCTTAGCTGTTGCCCTGCT	CTCGCCCCGAATCCAAGTGT	ght4	SPBC1683.08	0.239	0.094	0.104	0.314	0.413	0.083	0.138	0.023	0.048	0.222	0.354	0.401	0.155	0.129	-0.022	0.324	0.299	0.07	0.241	0.3	-0.052	0.219	hexose transporter Ght4
CCGTAGGTTGCCGCTTGTGA	ACGTTGTTGGGCTGTCCGGT	frp1	SPBC1683.09c	-0.247	0.135	-0.052	-0.122	0.263	-0.129	0.283	-0.047	-0.109	0.169	0.257	0.16	-0.137	-0.055	-0.161	-0.123	-0.122	-0.108	0.022	-0.037	-0.16	-0.021	ferric-chelate reductase Frp1
AAGAAAGGGAGCGCAGCCGG	ACGTGGGGAGGGATGGGAGG	pcl1	SPBC1683.10c	-0.11	0.17	0.235	0.062	-0.395	0.222	-0.122	-0.111	-0.115	-0.174	-0.48	-0.383	0.113	-0.319	-0.355	-0.653	-0.109	-0.192	-0.455	-0.279	-0.291	-0.325	ferrous iron transporter Pcl1
GCTTATTGCTGGGGGGCGGT	TGCTACTCCGCCCTGTCCCA	SPBC1683.11c	SPBC1683.11c	-0.112	0.057	-0.159	-0.228	0.487	0.374	0.52	-0.021	0.05	0.608	0.221	0.345	-0.104	-0.191	-0.283	0.045	-0.309	-0.055	0.024	0.11	-0.28	-0.099	isocitrate lyase (predicted)
TGCACGCGGTCCTTCCTGTT	CGGGCTTACTTAGGCAGCGG	cha4	SPBC1683.13c	0.116	1.531	0.828	1.011	1.376	0.39	1.836	-0.084	-0.787	0.441	1.279	2.525	1.214	0.261	-0.345	-0.046	-0.805	-0.525	0.762	1.356	0.309	0.466	transcription factor Cha4 (predicted)
CGCCCCCGACCAGTTTTTTT	AGATGCATGGTCGCGTGGGC	SPBC1198.01	SPBC1198.01	-0.48	0.148	-0.362	-0.375	0.229	-0.138	0.344	-0.198	-0.291	0.062	0.135	0.485	0.131	-0.141	-0.267	0.085	-0.22	-0.3	0.202	0.119	-0.034	0.19	glutathione-dependent formaldehyde dehydrogenase (predicted)
GCTGCGGCGTTAAGTGTGGG	CGTGGGGCTGGATTGGCATG	SPBC1198.03c	SPBC1198.03c	-0.237	-0.381	-0.356	-0.264	-0.159	0.014	-0.224	-0.03	-0.013	-0.246	-0.269	-0.409	0.002	-0.345	-0.357	-0.342	-0.337	-0.345	-0.431	-0.266	-0.194	-0.335	Golgin subfamily A member
TTTTGCTGATGGCGGGTTGG	GCGGTTTGCCTGTTCGGGAG	SPBC1198.06c	SPBC1198.06c	-0.642	0.301	-0.057	0.185	0.678	0.221	-0.126	0.403	-0.073	0.173	-0.047	-0.065	-0.058	-0.473	0.334	-0.686	-0.621	-0.47	0.025	-0.399	-0.396	-0.304	mannan endo-1,6-alpha-mannosidase (predicted)
TGAGGGAACCGAAAGCAGCA	GATGCTGGGTGGGGTGCCTT	SPBC1198.07c	SPBC1198.07c	-0.006	0.487	0.149	0.355	0.359	0.434	1.045	-0.208	-0.877	0.279	0.517	0.451	0.149	-0.225	-0.34	-0.061	-1.168	-0.5	0.368	0.488	0.168	0.386	mannan endo-1,6-alpha-mannosidase (predicted)
GTGGAGGGAGGGCTTGGGTG	TGAGATTCCCGCGCGCTATG	SPBC1198.08	SPBC1198.08	0.241	0.164	0.085	0.131	-0.021	1.766	0.86	1.676	-0.129	-0.15	0.113	-0.095	1.735	1.298	1	0.11	-0.038	-0.115	0.13	0.013	-0.03	0.116	dipeptidase Dug1 (predicted)
CCCAGCCTTCCGCTCCTTGC	CTCCGCCAGAAACCCCTCCC	ubc16	SPBC1198.09	0.275	0.283	0.17	-0.131	0.363	0.241	0.832	-0.117	-0.309	0.222	0.367	0.123	-0.821	-0.087	-0.436	-0.233	-0.908	-0.608	-0.516	-0.059	-0.438	-0.136	ubiquitin conjugating enzyme Ubc16 (predicted)
GCCACCCGTAAGTTGCCCCA	CGCTGTCCTCGGTTCGTCTG	reb1	SPBC1198.11c	3.177	2.052	2.34	1.971	0.926	5.032	2.134	4.735	1.244	0.613	4.706	1.854	7.56	3.553	6.945	2.515	2.855	2.374	4.056	2.015	2.277	2.898	RNA polymerase I transcription termination factor Reb1
GCGGGCGCAGGAACTACTTT	AAGTGGCGATGCATGGGTGG	mfr1	SPBC1198.12	0.064	-0.123	0.092	-0.01	-0.136	-0.327	-0.34	-0.023	-0.015	-0.102	-0.708	-0.371	-0.502	-0.241	-0.323	-0.092	-0.292	-0.296	-0.666	-0.421	-0.191	-0.273	fizzy-related protein Mfr1
CGACAGCGACAGCACCCGAT	TTGCCTGTGCGCCCTCCATA	fbp1	SPBC1198.14c	3.997	1.427	2.966	0.837	0.875	0.318	2.692	2.005	1.95	1.929	0.747	1.017	-1.115	4.43	2.19	-0.022	3.809	1.445	0.465	0.933	0.903	0.998	fructose-1,6-bisphosphatase Fbp1
CGCCAAGACCACCAAGCTCC	CAATCCACGTACCGCAGCCC	SPBC660.05	SPBC660.05	0.383	-0.437	0.064	-0.019	-0.625	-0.266	-1.095	-0.161	0.042	-0.63	-0.924	-1.463	-0.272	-0.33	-0.094	-0.231	-0.321	-0.387	-0.592	-1.136	-0.78	-1.023	conserved fungal protein
CAACCGCGCAAAGCCAAGAT	CTTGGGGTCGGCTTGATGGT	SPBC660.06	SPBC660.06	0.086	-0.185	0.042	0.084	-0.124	-0.034	-0.43	0.149	0.051	-0.304	-0.043	-0.317	0.194	-0.241	-0.053	-0.169	-0.238	-0.163	-0.343	-0.322	-0.082	-0.097	conserved fungal protein
TATGGTCGGTGGAGGGGTGC	CAGCCGTTCTTTCCGCCACA	ntp1	SPBC660.07	-0.479	-0.125	-0.493	-0.131	0.051	0.048	-0.103	-0.263	-0.262	-0.257	-0.169	-0.331	-0.098	-0.242	-0.662	-0.452	-0.422	-0.55	-0.235	-0.466	-0.484	-0.644	alpha,alpha-trehalase Ntp1
GGACAGCGCAACGGGGTATT	TGCCGCGCCTCCTGTAGTCT	SPBC660.08	SPBC660.08	-0.511	-0.272	-0.45	-0.435	0.045	0.423	0.081	-0.133	-0.004	0.229	0.087	-0.031	0.288	0.01	-0.244	-0.121	0.035	-0.018	-0.131	-0.009	-0.164	-0.192	sequence orphan
GAACGGAAGGCAGGCACCAA	CGGACGTTGCGCGAAAGAAA	SPBC660.10	SPBC660.10	2.798	1.595	1.673	1.08	1.536	2.727	3.483	2.903	2.208	2.198	0.835	0.417	2.92	1.836	5.428	0.516	1.957	2.205	2.623	2.03	1.835	2.311	mitochondrial translation elongation factor G (predicted)
AACAGGGAGTGGGGAACCGG		tcg1	SPBC660.11	0.016	-0.357	-0.235	-0.732	0.124	-0.205	0.613	-0.011	-0.111	-0.36	-0.35	-0.259	-1.077	0.263	-0.156	0.362	-0.671	-0.619	-0.709	-0.286	-0.203	-0.084	single-stranded telomeric binding protein Tgc1
CTTTCTGGGGGACAGCTTGC	GGTCGGAGCGCGGAAAACAG	SPBC660.12c	SPBC660.12c	0.061	0.238	0.17	0.039	0.07	0.349	-0.047	0.119	-0.149	0.176	0.192	0.051	0.442	-0.155	-0.045	-0.108	-0.07	0.051	0.115	-0.118	-0.232	-0.178	aminotransferase (predicted)
TAAAAACCAGGGCGGGGATG	CACAACTCCGTCCCCCACGC	mik1	SPBC660.14	0.01	-0.083	-0.014	0.019	0.031	0.048	0.07	-0.026	0.131	0.081	0.191	-0.178	-0.39	-0.199	-0.394	-0.039	0.115	-0.11	-0.024	-0.077	-0.176	-0.094	mitotic inhibitor kinase Mik1
ACATGACACAACCACGCCGG	CGGGCAGAGACGGTGGAGAT	SPBC660.17c	SPBC660.17c	-0.175	0.116	0.074	-0.122	0.197	0.172	0.468	0.109	0.035	-0.005	0.452	0.297	0.636	0.054	-0.003	0.01	-0.035	-0.184	0.248	0.091	0.171	0.138	sequence orphan
CATTGACTTGCGTGGCGGGT	CTTTTCCCCCGTGGTCTTCG	atg2	SPBC31E1.01c	0.808	1.094	0.71	2.822	2.507	4.865	-0.264	1.522	0.22	0.76	2.367	3.248	6.495	0.897	2.021	3.765	0.691	2.674	3.222	2.95	3.336	2.792	autophagy associated protein Atg2
CCCGTCTTTTGTGGGTCCGA	TGCGAAAGCCACAGGCATGA	pmr1	SPBC31E1.02c	1.266	0.49	0.556	0.481	-0.708	0.829	0.349	0.273	0.152	-0.671	0.856	0.024	1.434	0.964	0.944	0.233	-0.045	-0.233	0.422	-0.156	0.06	0.054	P-type ATPase, calcium transporting Pmr1
GGTGCGGATTCGTGGAGGGT	GCGCATCCTCTACCTCCCGA	whi5	SPBC800.02	-0.378	-0.689	-0.438	-0.101	-0.757	-0.112	-1.087	-0.284	-0.156	-0.785	-0.898	-1.229	0.116	-0.23	-0.326	-0.309	-0.106	-0.103	-0.551	-0.725	-0.445	-0.982	cell cycle transcriptional repressor Whi5 (predicted)
TATACCCCCCGATCTGGCCG	ATGCACTTCACGCGTTTCGG	clr3	SPBC800.03	2.363	1.649	1.93	0.9	1.394	2.855	2.151	3.337	1.445	0.976	2.416	2.79	3.684	3.4	3.428	2.028	2.41	1.949	2.761	1.702	1.868	1.468	histone deacetylase (class II) Clr3
CTTTTCGTGCGGCGGAGGAG	ACTCGGGGCGCGCTTTAATC	rpl4301	SPBC800.04c	1.509	0.517	1.185	0.778	0.37	-1.904	0.9	-0.249	0.589	-0.359	1.703	0.496	-2.657	1.016	0.938	0.95	0.433	-0.127	-0.482	1.226	0.725	0.882	60S ribosomal protein L37a (predicted)
	GGGCGCCGTGCAGTCTCTTG	atb2	SPBC800.05c	1.766	-0.138	0.887	0.329	-0.853	-0.072	-0.52	-0.386	-0.315	-0.895	0.729	-0.601	0.989	2.9	0.147	0.83	1.58	0.921	1.805	0.901	0.862	-0.729	tubulin alpha 2
ACCTCTGTCCCCCCACGCAA	GCCGTCCAAAGCTGTGCCAG	tsf1	SPBC800.07c	2.745	2.364	2.319	2.109	1.187	3.363	2.884	8.538	1.694	1.011	5.498	1.914	5.311	3.536	6.665	1.475	2.825	2.941	4.777	2.99	2.916	3.164	mitochondrial translation elongation factor EF-Ts Tsf1
ATTAATGGCTTGGGCCGGGG	GGAATTTGGTAGGCCGCACG	gcd10	SPBC800.08	-0.736	0.272	0.068	0.241	-0.209	-0.764	-0.175	-0.142	-0.108	-0.371	-0.464	0.786	-1.369	0.25	0.153	-0.648	-0.437	-0.172	-0.014	0.524	0.298	-0.258	tRNA (m1A) methyltransferase, translation initiation factor eIF-3 gamma subunit Gcd10 (predicted)
CAAACGCATACCCCCAAGGT	CCCGTTGTGGTCGATCTCCC	sum2	SPBC800.09	1.152	1.155	1.345	0.849	0.316	-0.051	0.714	0.062	0.366	0.404	1.664	1.431	0.458	0.933	0.914	0.611	1.42	1.78	2.474	2.25	1.893	1.294	G2/M transition checkpoint protein Sum2
ACCGGCGCTGGGATTAAAGA	GGCGGAAAGGGGCACAAAGA	SPBC800.11	SPBC800.11	-0.154	0.232	0.047	0.251	0.319	0.066	0.437	-0.13	-0.113	0.135	0.189	0.323	-0.174	-0.091	-0.253	0.097	-0.028	-0.144	0.13	0.037	-0.168	-0.017	inosine-uridine preferring nucleoside hydrolase (predicted)
AGCCCGTCGCGTCAAATGTT	TGTTTTCTGGCCTCCTCCGA	SPBC800.12c	SPBC800.12c	0.165	-0.243	-0.039	0.254	-0.32	-0.083	-0.743	-0.185	0.202	-0.198	-0.531	-0.473	-0.378	-0.066	-0.014	0.124	0.135	0.202	-0.468	-0.081	0.232	0.085	ubiquitin family protein (predicted)
ATTCGTAACTTGCGGGGCCC	GGGCCGGCCTTCGTAGTGAC	SPBC1773.01	SPBC1773.01	-0.001	0.612	0.37	0.476	0.241	-0.015	0.283	-0.012	0.505	0.224	0.959	0.132	-0.584	0.27	0.3	0.438	0.384	0.234	0.549	0.638	0.645	0.425	striatin homolog (predicted)
CGGATAATGACGGGGCTGGA	CGGCCGCGGTCATTACATTG	SPBC1773.02c	SPBC1773.02c	0.157	0.183	0.331	0.399	0.119	0.045	-0.133	-0.355	-0.27	0.234	0.158	0.075	0.164	-0.249	-0.502	0.148	0.001	-0.027	0.408	0.308	0.023	0.135	thioredoxin peroxidase (predicted)
TCCTCGGCCGCCAAACATGT	GTGCGGGTCATAGGGGGCAG	SPBC1773.03c	SPBC1773.03c	-0.41	-0.06	-0.37	-0.257	0.158	0.418	0.162	0.165	0.056	0.131	-0.063	-0.128	0.73	-0.024	0.064	-0.078	-0.084	-0.04	0.052	-0.098	-0.009	-0.141	aminotransferase class-III, unknown specificty
GGCCCGACCCACGTAGATCC	TTCCTATTCCTCCCGCCGTG	SPBC1773.04	SPBC1773.04	-0.286	-0.431	-0.308	-0.347	0.094	-0.153	-0.265	-0.144	-0.114	-0.032	-0.251	-0.37	-0.346	-0.225	-0.223	-0.155	-0.373	-0.261	-0.287	-0.412	-0.374	-0.29	mythylglyoxyl reductase (NADPH-dependent) (predicted)
GGCAGGGTTTGGGGGTGGAT	GCCCATTGAACCGAACCGAA	tms1	SPBC1773.05c	-0.335	-0.166	0.07	0.062	0.069	0.04	0.38	0.018	0.157	0.271	0.358	0.168	-0.625	0.138	-0.018	0.408	0.636	0.414	0.938	0.458	0.525	0.478	hexitol dehydrogenase (predicted)
CGCTCAACTTTCCCAACCCG	ACGGCCTGGGGGACTGAAGA	SPBC1773.06c	SPBC1773.06c	-0.196	-0.218	0.01	-0.109	0.094	0.158	-0.17	0.009	-0.163	-0.052	0.024	-0.018	0.393	-0.2	-0.083	-0.09	-0.235	-0.169	0.09	-0.209	-0.183	-0.052	alcohol dehydrogenase (predicted)
GCCGCGCTGTAATCTGCTTG	CTCCCCCGGTCGTTTTTCGC	omh4	SPBC1773.08c	0.318	-0.161	-0.101	0.092	0.216	0.404	-0.268	0.115	0.015	0.023	0.065	-0.372	0.458	-0.22	-0.001	-0.187	-0.248	-0.13	-0.029	-0.355	-0.209	-0.236	alpha-1,2-mannosyltransferase Omh4 (predicted)
AGCACGCCATCGCACCATTT	GGGATTGGGCAGGCGATAAA	mug184	SPBC1773.09c	-0.366	0.013	-0.251	-0.363	-0.341	-0.082	0.246	-0.378	-0.293	0.106	0.422	0.04	-0.223	-0.266	-0.399	-0.015	-0.372	-0.159	0.111	0.138	-0.001	0.132	meiotically upregulated gene Mug184
GCCCTGTGTTTGTGCGGCGT	CTGGAAGAGTGATGGCGGGA	mug89	SPBC1773.11c	0.864	0.837	1.109	0.645	-0.162	0.016	0.158	0.003	0.247	0.196	-0.637	-0.104	0.693	0.389	0.287	0.723	-0.095	0.354	0.206	0.411	0.809	1.195	CDC50 domain protein, implicated in signal transduction (predicted)
TGCAGCCGGGCACACTTTTG	TGGGACATCTCAACGGCTCG	SPBC1773.12	SPBC1773.12	2.642	1.034	0.932	1.022	-0.31	-0.462	0.331	-0.474	-0.38	0.192	0.185	0.623	1.106	1.521	0.406	0.915	1.073	0.65	1.229	1.633	2.003	2.01	transcription factor (predicted)
GCCATCCATACAGCTCCCGG	ACATGGGCTTAAGACGGCGC	SPBC1773.16c	SPBC1773.16c	0.05	-0.111	0.142	0.159	0.258	0.274	0.02	0.138	0.264	0.234	-0.422	-0.107	0.083	-0.14	0.182	-0.111	-0.029	-0.187	-0.34	-0.269	0.026	-0.108	transcription factor (predicted)
ATGAAAGCGAAGCGGCACGG	GGAATCGGTTTGTGCAGGGC	SPBC1773.17c	SPBC1773.17c	0.008	0.26	-0.103	-0.083	0.019	-0.093	0.259	-0.231	-0.033	0.101	0.3	-0.214	-0.377	-0.143	-0.447	-0.203	0.077	-0.196	0.114	0.142	-0.101	-0.102	glyoxylate reductase (predicted)
	GCCCGTTGCCTCTTCGAATG	car1	SPBP26C9.02c	-0.143	-0.165	-0.063	-0.166	0.077	0.169	0.221	-0.089	-0.062	0.121	0.196	0.021	0.224	-0.03	-0.178	-0.021	-0.074	0.001	0.312	0.063	0.001	0.21	arginase Car1
TCGGCCAACCACCCATACGG	GCCAACGCCGCTACATCGAA	SPBC1271.14	SPBC1271.14	1.695	1.83	1.731	0.914	0.878	0.622	1.461	2.037	0.415	0.905	0.516	0.423	1.28	1.584	2.222	-0.195	1.672	1.085	-0.002	0.813	0.528	0.369	glutamate N-acetyltransferase (predicted)
TGGTTCCCCCGTAGATGCGC	CAACATTTTCCCCCCCCAGG	kes1	SPBC1271.12	2.27	1.773	2.077	1.393	0.66	5.908	1.767	4.769	1.214	1.104	2.768	1.314	6.22	1.732	6.591	0.819	1.045	0.933	1.908	2.065	1.96	1.909	oxysterol binding protein (predicted)
CGCCGCCACGCATAAACTAA	TAACTCCGCCGCCTCCCTCC	SPBC1271.09	SPBC1271.09	-0.024	-0.157	0.171	0.307	0.259	0.32	0.096	0.104	0.204	0.171	-0.218	0.314	0.79	-0.098	0.106	-0.133	-0.044	-0.138	0.014	-0.02	0.044	0.065	glycerophosphodiester transporter (predicted)
TACCGCGTGCGCATGATCTA	ACACTGGGCTGACTGAAGCA	SPBC1271.08c	SPBC1271.08c	0.297	0.094	0.801	0.35	0.515	-0.068	1.085	0.732	0.459	0.658	0.831	0.036	0.161	0.815	0.515	1.265	0.953	0.834	0.474	-0.007	0.007	-0.01	sequence orphan
TCTGCAGCTTGACCGGGGAG	GGCGTGGGTGGGCGAAGATA	SPBC1271.07c	SPBC1271.07c	0.206	-0.118	0.138	0	0.131	0.034	-0.398	0.085	0.067	0.195	0.121	-0.158	-0.375	-0.273	-0.208	-0.02	-0.161	-0.138	-0.205	-0.265	-0.386	-0.18	N-acetyltransferase (predicted)
CTATGTTGGTAATGCGCGGC		mug96	SPBC1271.06c	-0.485	-0.011	0.041	0.115	-0.938	0.07	-0.102	-0.351	-0.107	-0.071	0.081	-0.479	-0.107	-0.301	-0.311	-0.081	-0.4	-0.181	-0.112	-0.184	-0.253	-0.217	sequence orphan
TCCGGTGTGGTTATCGCCAA	GTGGCGCCAGGGAGACTAGC	SPBC1271.05c	SPBC1271.05c	-0.297	-0.251	-0.496	-0.483	0.076	-0.364	0.265	-0.255	-0.099	0.261	0.527	0.68	0.108	0.071	0.322	0.673	-0.083	0.234	0.421	0.17	-0.034	0.026	zf-AN1 type zinc finger protein
CCGCCCCGACCTTCTCATAG	AGGGATGGGTTTGTTGCGGG	SPBC1271.03c	SPBC1271.03c	0.058	0.001	0.258	-0.033	0.152	0.23	0.124	0.164	-0.092	-0.062	-0.093	0.32	0.543	0.123	0.504	0.014	0.073	0.03	0.51	0.245	0.199	0.337	NLI interacting factor family phosphatase (predicted)
GGTGGGATCGCATTTGGCTT	CGCCCTACGTTCTTTCGCCC	pof13	SPBC1271.01c	-0.069	-0.611	-0.085	-0.12	-0.433	-0.378	-0.661	-0.354	-0.067	-0.53	-0.693	-0.798	-0.504	-0.183	-0.401	-0.444	-0.204	-0.285	-0.531	-0.482	-0.229	-0.58	F-box protein Pof13
GGGCGTACAGGCCAAACTCC	TAGCGGGTCTTTTCTGCGGC	srx1	SPBC106.02c	-0.472	-0.235	-0.218	-0.561	-0.234	-1.063	-0.571	-0.664	-0.389	-0.531	-0.366	0.114	-0.886	-0.203	-0.583	0.003	-0.24	-0.259	-0.171	-0.362	-0.175	-0.515	sulfiredoxin
GTGGGGGGTCTGTTGAGCAT	AGACAGAGACACGCGCGACG	SPBC106.03	SPBC106.03	-0.27	0.041	-0.21	-0.232	-0.195	-0.115	0	-0.194	-0.289	-0.121	-0.263	-0.307	-0.153	-0.031	-0.24	-0.059	-0.087	-0.185	-0.124	-0.113	-0.137	-0.184	DUF1776 family protein
TGGTCACGCGGGAGGATTTG	CAACCGCGCAAAGGAGGAAC	ada1	SPBC106.04	0.458	1.151	0.247	2.537	2.015	2.184	0.521	2.291	0.594	0.434	-0.488	2.325	2.991	0.229	1.387	-0.106	0.14	2.334	-0.08	2.621	2.599	2.499	adenosine deaminase Ada1 (predicted)
TTCGATTGCGTGGGATGGGT	CCTGGGGACCGATATGTGCG	tim11	SPBC106.05c	0.875	0.109	0.706	0.561	-0.139	0.476	0.344	1.215	0.764	-0.347	0.651	-0.113	1.38	1.116	1.647	0.394	1.023	1.077	1.101	0.457	0.84	0.772	F0-ATPase subunit E (predicted)
GGGGGAAAAGTGCATCGGCT	GTTGGGCGTGGGATGTCGAC	SPBC106.07c	SPBC106.07c	4.428	2.837	4.579	2.114	0.259	3.239	3.414	5.12	2.634	0.854	5.489	-0.075	2.774	3.889	5.671	1.645	3.462	2.524	5.327	2.478	2.43	2.446	N alpha-acetylation related protein Nat2 (predicted)
	GTTTATTCGTGCTCGGGCGG	mug2	SPBC106.08c	-0.787	-0.612	-0.379	-0.827	-0.831	-1.126	-1.093	-0.654	-0.385	-0.787	-0.737	-0.731	-1.306	-0.356	-0.851	-0.271	-0.587	-0.542	-0.519	-0.722	-0.651	-1.081	cell surface glycoprotein (predicted), DUF1773 family protein 1
ACCCGTCGCTCCCCTTAGCC	CGCTTGGAGGGTTTGCTGGG	pka1	SPBC106.10	0.702	0.731	0.638	0.471	1.32	0.823	2.994	1.614	0.592	0.984	1.237	1.474	-0.859	1.361	0.534	0.893	0.41	0.741	0.519	0.693	0.287	0.717	cAMP-dependent protein kinase catalytic subunit Pka1
TAGGTGGGGCAGCAGTTCCG	GATTCCTCCCTCCGCTCGTG	plg7	SPBC106.11c	0.603	1.719	1.995	1.569	2.247	0.246	2.622	0.607	-0.871	0.337	1.519	2.442	1.073	0.846	0.311	0.023	-0.453	-0.466	0.572	1.397	1.09	0.773	phospholipase A2, PAF family homolog
TGACCCCTCGTCGCTCCAGA	ACTCGCCCCTCCCTCAGCCA	SPBC106.12c	SPBC106.12c	-0.008	0.006	0.123	0.012	0.543	0.919	0.715	0.861	0.213	0.546	0.703	0.345	0.907	0.161	0.896	0.042	-0.165	0.141	0.407	0.255	0.184	0.501	THO complex subunit (predicted)
TGAGCTTTTGTGGCCGCGAG	TCACCTGCCGTCGCTCAAAC	SPBC106.13	SPBC106.13	0.785	0.378	0.562	0.387	0.39	-0.025	0.406	0.103	0.273	0.639	0.79	0.897	0.247	0.303	0.379	0.51	0.506	0.461	0.739	0.632	0.428	0.587	ubiquitin ligase complex subunit, involved in proteasome-dependent catabolite inactivation of FBPase (predicted)
TACCAATGAAAAGGCCGGCG	TAGCTGGGTGGTGCGGTTCA	cys2	SPBC106.17c	1.063	0.517	1.102	0.587	1.24	2.689	4.137	3.8	2.367	2.908	2.565	-0.405	1.992	0.572	3.054	-0.103	0.614	0.268	0.621	1.052	0.986	0.769	homoserine O-acetyltransferase (predicted)
GGTCGTGCATGAAAGCGGGG	TCTCGTCCTCGCCGTTGAAA	exo70	SPBC106.20	1.318	0.501	0.709	0.19	0.204	1.193	0.637	0.669	0.422	0.088	1.028	0.456	1.625	0.489	1.24	0.867	0.978	0.87	1.51	0.808	0.74	0.983	exocyst complex subunit Exo70 (predicted)
CTGGGAGGCCTTGCAGAGAA	TGAACCCTCCCCCCTCGCTT	SPBC582.08	SPBC582.08	-0.121	0.115	0.084	-0.015	-0.118	-0.518	-0.113	-0.574	-0.178	-0.086	0.343	0.352	-0.394	-0.379	-0.519	-0.199	0.019	0.177	0.318	0.081	0.065	-0.134	alanine aminotransferase (predicted)
TGGTTAGGGAGGCCGCGTTT	CCCGGGAACATGCAAGAACC	pex11	SPBC582.09	-0.273	-0.626	-0.117	-0.257	-0.596	-0.316	-1.036	-0.192	-0.292	-0.636	-0.733	-1.022	-0.116	-0.139	-0.229	-0.432	-0.105	-0.184	-0.463	-0.641	-0.334	-0.524	peroxisomal biogenesis factor 11 (predicted)
TTTTTCGCCTTCCCTCTCGT	TAACAGCCAGACGGGAGCCG	SPBC582.10c	SPBC582.10c	-0.431	-0.027	-0.159	-0.226	0.006	-0.215	0.097	-0.111	-0.232	-0.053	-0.248	0.261	-0.298	-0.182	-0.139	0.133	-0.191	-0.288	0.105	-0.007	0.014	0.165	ATP-dependent DNA helicase Rhp16b (predicted)
TCGTCGCATGCCCACCTCCT	ACAATTGCGCCCTCACCACG	eca39	SPBC428.02c	6.66	4.597	6.549	3.296	1.149	3.976	4.681	3.295	2.249	2.868	0.533	0.597	2.83	5.527	4.152	-0.22	6.067	3.677	0.998	4.893	5.399	5.717	branched chain amino acid aminotransferase Eca39
CTCGATAGGGCAACAGCTGA	ACAAGTCGCTCCGTGCACCA	pho4	SPBC428.03c	-0.586	-0.329	-0.415	-0.788	-0.72	-1.01	-0.772	-0.595	-0.342	-0.381	-0.677	-0.367	-1.352	-0.302	-0.738	0.088	-0.32	-0.389	-0.254	-0.698	-0.408	-0.779	thiamine-repressible acid phosphatase Pho4
CGGTACTCGGCTCGTTGCGT	TGACTGAAGGAGCGCCCGGA	apq12	SPBC428.04	0.107	-0.248	0.285	0.383	-0.103	0.958	-0.621	0.399	0.192	-0.075	-0.151	-0.257	1.413	0.025	0.345	0.112	0.168	0.404	-0.156	-0.031	0.283	-0.044	nuclear membrane organization protein Apq12 (predicted)
AACCGCAGAAGGGGGACGAA	CGGTAGGCGTCAAGGCATCA	arg12	SPBC428.05c	4.157	2.042	2.619	0.679	1.426	5.265	5.3	5.634	2.568	2.543	1.004	0.434	4.218	5.261	5.119	0.117	2.541	1.034	-0.215	0.865	0.563	0.618	argininosuccinate synthase (predicted)
CGCATTTCACCCGACTCCGC	TTTCCCGCGCCGTGTAGCTC	rxt2	SPBC428.06c	-0.09	0.844	-0.061	0.841	0.108	0.531	0.506	-0.345	-0.107	0.235	0.023	-0.248	0.843	0.206	-0.279	-0.03	-0.622	-0.43	0.323	0.953	0.783	1.243	histone deacetylase complex subunit Rxt2
ATTTTGGAGTTGCCCGCCGT	GACAAACCGCGGAGGAGACC	meu6	SPBC428.07	-0.953	-0.237	-0.904	-0.559	-0.059	0.028	0.623	-0.647	0.01	-0.222	0.503	0.204	-0.119	-0.216	-0.411	-0.137	-0.045	-0.321	0.162	-0.316	-0.239	-0.285	meiotic chromosome segregation protein Meu6
TGATGAGGTGGGGCCTTGGG	ACCAAACGCCAATCCAACGC	clr4	SPBC428.08c	2.844	2.432	2.252	2.969	1.301	2.027	2.121	2.555	1.61	1.585	1.748	1.426	2.401	2.535	3.094	2.307	1.625	1.87	1.879	3.042	2.832	2.91	histone H3 methyltransferase Clr4
CTGGGCGGGGTAACGACATA	TCGGTCCATGCCCTCCTTCG	SPBC428.10	SPBC428.10	-0.186	-0.269	-0.123	-0.229	-0.191	-0.255	-0.29	-0.395	-0.376	-0.329	-0.197	-0.386	-0.596	-0.45	-0.525	-0.232	-0.375	-0.461	-0.187	-0.184	-0.236	-0.247	sequence orphan
AGCTACAACCCCCGCCGCAT	TCGCCAGCTGTTCCATCCAC	SPBC428.11	SPBC428.11	0.38	0.031	-0.084	0.076	0.682	1.347	0.559	0.979	0.158	0.486	0.057	0.415	1.586	0.437	0.635	-0.23	-0.306	-0.142	0.254	0.204	0.026	0.443	homocysteine synthase Met17
GGCAAGAAGGTGCGGGGTTG	CCGACGACCCCACCGCTACA	SPBC428.12c	SPBC428.12c	0.059	-0.099	0.066	0.138	-0.069	0.553	-0.228	0.152	0.257	0.204	-0.258	-0.168	0.83	-0.082	0.024	-0.126	-0.035	0.018	-0.287	-0.163	-0.106	-0.148	RNA-binding protein
CCGCCTTTGCCCTATTGCCT	ACCAGGGGCCACCAGACAGA	SPBC428.14	SPBC428.14	0.238	0.772	0.538	0.319	0.505	-0.52	1.094	0.152	0.246	0.521	1.209	0.961	0.17	0.594	0.582	0.769	0.751	0.49	1.48	0.57	0.848	1.198	1-acylglycerol-3-phosphate acyltransferase (predicted)
AGCCCCTTTGCGCATGGTGT	GTTACCGACGCACCAACGCA	SPBC428.15	SPBC428.15	-0.051	-0.175	-0.027	0.196	-0.267	0.248	-0.153	0.186	0.094	-0.065	-0.239	-0.184	0.661	0.043	0.269	-0.03	0.342	0.284	-0.104	0.376	0.547	0.544	Obg-like ATPase (predicted)
CAGGCCGGGAAGGGCAGGGA	GCACAAAGGGAGACCAACGT	wpl1	SPBC428.17c	-0.531	-0.328	-0.482	-0.827	-0.63	0.039	-0.613	0.549	-0.611	-0.73	-0.688	-0.009	-0.441	-0.362	-0.14	-0.799	-0.545	-0.488	-0.438	-0.238	-0.277	-0.664	Wings apart-like homolog Wpl1
CCGATGGAGCGCGCAGAGTC	CCCAAGGGCCGTAGATCCCA	ctf18	SPBC902.02c	0.091	0.33	0.194	0.339	0.15	0.086	0.038	0.089	0.011	-0.009	0.542	0.378	0.315	0.094	0.073	-0.138	0.259	0.385	0.29	0.427	0.37	0.156	RFC-like complex subunit Ctf18
CAGCTGATCGGTTGCGGGAG	AGGACGCCGTAATGGAACAA	SPBC902.03	SPBC902.03	-0.15	0.42	-0.112	0.74	0.855	2.721	0.369	0.924	0.062	0.651	1.076	1.023	4.397	0.092	1.088	2.671	-0.325	0.48	0.837	0.809	0.958	1.152	Nem1-Spo7 complex regulatory subunit Spo7 (predicted)
TCTTCTTGGGGGTCGTTCGT	AACGAGCAGCGGGAAAACCA	SPBC902.04	SPBC902.04	0.089	0.128	0.096	-0.079	-0.123	-0.055	0.022	0.173	-0.126	0.094	0.012	-0.096	0.004	0.054	0.113	-0.148	0.074	0.233	0.012	0.053	0.131	0.064	RNA-binding protein
CGATGGCTGGGCGGTGTGTT	GCCACAGTCGACCCCAACCC	idh2	SPBC902.05c	-0.029	-0.092	-0.155	-0.035	-0.04	0.251	-0.113	-0.035	-0.182	-0.039	-0.071	-0.282	0.359	-0.125	-0.145	-0.105	-0.125	-0.018	-0.003	0.191	-0.209	-0.161	isocitrate dehydrogenase (NAD+) subunit 2
GACACCTAGCGGCCGAAACC	CTGGGGGATATGCGGGTCGA	mto2	SPBC902.06	-0.254	0.178	0.061	-0.013	0.162	0.46	0.412	-0.127	-0.831	-0.043	0.069	0.192	0.897	-0.039	-0.032	0.029	-0.299	-0.365	-0.039	0.228	-0.047	0.189	MT organizer Mto2
TGCCCCGTAGTTTTCCGCAT	GAGGGACGCAAGAGCCGAAA	pmp1	SPBC1685.01	-0.078	0.095	0.001	-0.001	-0.385	0.919	0.244	0.487	0.371	-0.642	-0.867	-0.65	0.475	0.035	0.076	-0.238	-0.533	-0.688	-0.601	-0.554	-0.314	-0.226	dual-specificity MAP kinase phosphatase Pmp1
GCGCCACCTCCGCATAGACA	CACAAGCACGAGCGACGGAG	rps1202	SPBC1685.02c	-0.169	-0.049	-0.364	-0.376	0.028	-0.202	0.113	-0.149	-0.212	-0.172	0.232	0.348	-0.075	-0.075	-0.019	-0.001	-0.099	-0.122	-0.422	-0.209	-0.232	-0.218	40S ribosomal protein S12 (predicted)
CCGATATCCCGCACACCGTC	GGCTTCCTCCGCGTTGGTTT	SPBC1685.04	SPBC1685.04	-0.383	0.073	-0.393	0.069	-0.226	0.142	-0.108	-0.425	0.301	0.028	0.225	-0.174	-0.108	-0.126	-0.519	0.03	0.093	0.008	0.236	0.311	0.322	0.19	sequence orphan
TGCGCGTTTGGGATGCTAGG	TGGTCGCGGCCGGGTTTAAT	SPBC1685.05	SPBC1685.05	-0.171	-0.292	-0.526	-0.431	0.08	0.073	-0.294	-0.06	-0.101	-0.081	-0.193	-0.428	-0.3	-0.219	-0.285	-0.197	-0.245	-0.309	-0.186	-0.354	-0.261	-0.39	serine protease (predicted)
GTGGGGCTTGGCGCATTATT	TGGGCGAAGCAGGGGAAGTA	cid11	SPBC1685.06	0.07	0.315	0.135	0.226	0.111	0.37	0.501	0.809	0.293	-0.064	0.14	0.302	1.593	0.325	0.676	0.105	-0.208	-0.136	-0.379	-0.027	-0.014	0.137	poly(A) polymerase Cid11 (predicted)
ATTGTCGGAGGCGGGGGCTA	TGCGGTCGGTAGGCGGGTAT	avt5	SPBC1685.07c	-0.186	-0.39	-0.007	-0.031	-0.15	0.125	-0.007	-0.049	0.328	0.158	-0.76	-0.192	0.165	0.053	-0.165	-0.184	0.158	-0.152	-0.568	-0.172	-0.108	-0.243	vacuolar amino acid efflux transporter Avt5
AGTGGTTGCTCGTCAGGGCG	GCTTGAGTATGGGGCGCGGT	rps27	SPBC1685.10	0.362	0.585	0.443	0.539	0.451	0.971	0.426	0.885	0.648	0.725	-0.095	0.872	1.217	0.276	0.781	0.432	0.403	0.607	0.215	1.521	1.393	1.579	40S ribosomal protein S27 (predicted)
GGCGCTGGAGTTGGCTGTCA	CGCGCCAGTCAGTGGACAAG	rlp1	SPBC1685.11	-0.161	-0.073	-0.149	-0.173	-0.067	0.028	-0.138	0.036	0.169	0.039	-0.503	-0.198	0.226	-0.101	-0.079	0.095	0.016	-0.239	-0.498	-0.26	-0.183	-0.277	RecA family ATPase Rlp1
CTATCCGCGCCCCACATTGA	GCGTTTCATTGCGGCGAGGT	fhn1	SPBC1685.13	0.273	0.615	0.5	1.199	1.157	1.154	1.017	1.195	0.148	1.671	0.893	1.174	1.407	0.622	0.779	0.83	0.16	0.873	1.015	1.35	0.67	1.144	Fhn1 plasma membrane organization protein
TGTGTAAGGGCGATGCGGGA	GCCACATAAGCCAACCCGCA	SPBC1685.14c	SPBC1685.14c	-0.035	-0.087	-0.264	-0.179	0.001	0.469	0.255	-0.012	0.23	0.541	0.049	0.107	0.458	-0.154	-0.071	0.008	0.018	0.195	-0.279	0.206	-0.081	-0.12	Vid27 family protein
TATCCCCGCGCAAGTCCTGA	CGGGGCGTGTTTGATGGGTC	klp6	SPBC1685.15c	0.31	-0.347	0.028	0.163	-0.401	-0.336	-0.657	-0.153	-0.003	-0.387	-0.7	-0.941	-0.478	-0.032	0.047	-0.008	-0.094	-0.138	-0.401	-0.333	-0.231	-0.426	kinesin-like protein Klp6
CCACCCCGGACAAGAGACGC	CGTCGGGTGGCTGGAATGTA	rps1902	SPBC649.02	-0.143	-0.236	-0.181	-0.162	-0.193	-0.095	-0.287	-0.017	-0.059	-0.23	0.002	-0.084	0.028	-0.112	-0.056	0.029	0.123	0.306	-0.348	-0.016	-0.08	-0.175	40S ribosomal protein S19 (predicted)
CCGCACCCCCCATATTCAGC	GGAGGGCTGTGGGGGTCAAT	rhp14	SPBC649.03	0.424	0.358	0.407	-0.024	0.35	0.243	0.455	0.324	-0.013	0.504	0.095	0.816	0.047	0.244	0.318	0.148	0.193	0.353	0.103	0.388	0.345	0.615	XP-A family homolog Rhp14
GGACTAGGTTGGGCGGCTGA	TGTCCTCGCGCCTGATTCCC	gtp1	SPBC354.01	0.191	0.309	0.049	0.038	0.254	0.221	0.225	0.149	0.183	0.463	0.005	0.268	0.085	-0.114	-0.098	-0.005	0.105	0.024	-0.098	0.077	0.066	0.131	GTP binding protein Gtp1 (predicted)
GGCTTCCGTCGCGTTTGGTA	CCGGCTCGGCATAAACAGGA	swd3	SPBC354.03	0.624	0.556	0.259	0.163	0.422	0.426	0.602	0.29	0.543	0.623	1.027	0.496	0.6	0.438	0.948	0.946	0.154	0.072	0.965	-0.086	0.208	0.423	WD repeat protein Swd3
GCCGCGCCTGTTAGCATTTG		SPBC354.04	SPBC354.04	0.262	0.121	0.292	0.192	0.475	0.04	0.397	-0.147	-0.318	0.174	0.304	1.21	0.133	0.211	0.156	-0.14	-0.085	-0.023	0.564	0.271	0.17	0.235	sequence orphan
	CCGCAAAGCCCCAGCACCTA	sre2	SPBC354.05c	-0.046	-0.1	-0.047	-0.003	-0.378	-0.924	-0.418	-0.581	-0.27	-0.494	-0.613	-0.358	-0.872	0.276	-0.156	0.078	0.276	-0.287	-0.225	-0.303	-0.055	-0.152	membrane-tethered transcription factor (predicted)
CCACAAGCCGGGAAGGGAAC	TCATGGTGCTCGGTGCTGTG	SPBC354.07c	SPBC354.07c	0.171	0.076	-0.063	0.101	0.008	0.656	-0.251	0.063	0.228	0.412	-0.265	-0.041	0.905	-0.259	0.022	0.105	-0.065	-0.118	-0.071	-0.003	-0.048	0.057	oxysterol binding protein (predicted)
AGCCCCCCCGTCCACAAGTT		SPBC354.08c	SPBC354.08c	0.738	1.04	0.663	1.34	-0.005	0.764	0.174	0.047	-0.047	0.198	-0.125	0.404	0.639	0.202	0.262	-0.259	0.103	0.252	-0.052	0.303	0.037	0.269	DUF221 family protein
	TTGTGGCAGAGCGATTGGGG	SPBC354.09c	SPBC354.09c	0.313	0.669	0.013	-0.117	0.244	-0.622	0.692	-0.158	0.192	0.255	0.387	1.031	-1.116	0.544	0.181	0.859	0.512	0.366	0.789	0.018	-0.069	0.194	Tre1 family protein, involved in vacuolar protein degradation (predicted)
GAGTAACCTTTCGCCCGCCC	TCGGGGTCGAAGCGCTCAAA	def1	SPBC354.10	0.937	0.199	0.283	0.046	-0.463	0.548	0.059	0.598	0.232	-0.754	0.724	-0.32	0.628	1.219	0.499	0.544	0.706	0.8	1.214	-0.307	0.215	0.558	RNAPII degradation factor Def1 (predicted)
TCTGACTGCGCGCTTTGGAT	AGTTGGCCGAAAGCCCCCTC	rga6	SPBC354.13	0.342	0.312	0.256	0.101	-0.09	2.252	0.367	1.712	0.263	0.033	0.013	0.191	3.744	1.094	2.194	-0.127	-0.129	-0.17	-0.115	0.248	0.443	0.529	Rho-type GTPase activating protein Rga6 (predicted)
TGAGATCGGCAACGCGTGTT	CCTTTCATGACCCGCTCGGA	fap1	SPBC354.15	0.637	-0.115	0.088	0.358	1.274	1.584	0.632	1.124	0.719	1.286	0.925	0.818	1.48	0.667	0.706	0.296	0.432	0.772	0.699	0.317	-0.074	0.067	L-pipecolate oxidase
	GGGACTGACCCCGGCCTTGT	tea4	SPBC1706.01	0.453	0.317	0.073	0.363	0.26	0.822	0.38	0.794	-0.231	0.247	0.281	0.203	1.478	0.079	1.118	-0.102	-0.151	0.056	0.56	-0.035	-0.383	-0.056	tip elongation aberrant protein Tea4
	CCAAGCCATAAACCCCACGG	wtf2	SPBC1706.02c	-0.478	0.133	-0.359	-0.605	0.378	-0.031	0.702	-0.231	-0.079	0.292	0.07	0.688	-0.088	-0.127	-0.214	0.218	0.073	-0.21	0.319	0.155	0.056	0.449	wtf element Wtf2, pseudo
CTCCCCCTTTCCTGCCGTTG	TCCAGCACGCCAATAACCGG	SPBC839.02	SPBC839.02	-0.129	-0.118	-0.099	-0.037	-0.12	-0.244	0.046	0.022	0.1	-0.097	0.496	-0.236	-0.463	0.11	-0.047	0.067	0.089	0.06	0.464	-0.107	-0.054	-0.167	arrestin Aly1 related, implicated in endocytosis
AATATCCCGCGGCCCAAATC	GTTCCTCTGTCGCGGACCTT	SPBC839.03c	SPBC839.03c	0.602	0.503	0.497	0.792	0.131	0.997	0.63	0.562	0.319	0.634	1.751	0.498	0.959	0.713	0.56	0.692	0.603	1.232	0.583	0.883	0.65	0.624	neddylation protein Dcn1 (predicted)
GATTCCTCGCACGCCCCATG	TGAAGTCCGAGGCCGTGTGG	rpl803	SPBC839.04	-0.184	-0.575	-0.075	-0.04	-0.308	-0.953	-0.613	0.085	-0.273	-0.618	-1.558	-0.544	-1.097	-0.484	0.276	-0.497	-0.706	-0.358	-1.483	-0.572	-0.479	-0.786	60S ribosomal protein L8 (predicted)
CATGGTTCAGGGCCGGGTTT	CGTCGCACAAGCAATGAGCC	rps1701	SPBC839.05c	1.153	0.103	0.793	0.759	-0.622	-1.084	-0.338	-0.053	0.349	-0.379	-0.293	0.38	-1.674	0.81	1.231	0.474	1.207	1.272	-0.646	0.335	0.306	0.257	40S ribosomal protein S17 (predicted)
TGCCCCCCCGAAATAATGAA	CCCCGCCCTTGTTGTTTCCT	cta3	SPBC839.06	0.562	0.861	0.672	0.546	0.158	0.04	0.767	-0.074	-0.02	0.081	0.44	0.98	0.731	0.426	-0.038	0.449	0.113	0.172	0.754	1.023	0.357	1.118	P-type ATPase, calcium transporting Cta3
CCGTGGCCCTTTCTTCCGTT	CCGTGTGGGTTGATGCGCTA	ibp1	SPBC839.07	-0.185	-0.084	-0.127	-0.05	-0.124	0.069	-0.179	-0.04	-0.152	-0.017	-0.157	-0.294	0.182	-0.078	-0.11	-0.038	-0.215	-0.049	0.026	-0.024	-0.075	0.009	Cdc25 family phosphatase Ibp1
CCGCGTGTCCGTGATGTCCT	GTGCAGGCAATCTCGGCTCG	rpl1601	SPBC839.13c	-0.251	-0.32	-0.222	-0.127	-0.149	-1.47	-0.342	-0.616	-0.363	-0.581	0.946	0.25	-1.614	0.104	-0.086	0.245	-0.101	-0.009	0.348	-0.197	-0.222	-0.275	60S ribosomal protein L13/L16 (predicted)
ACACAAACGCAATCGGGCCT	GCGAACCAAGCCCACACCTT	SPBC839.14c	SPBC839.14c	-0.414	0.143	0.188	0.04	0.304	0.25	0.332	0.163	-0.424	0.26	-0.137	0.317	0.032	0.328	0.491	0.277	-0.285	0.166	0.158	0.518	0.519	0.801	methyltransferase involved in endocytosis (predicted)
CGGGGATAGGGAGTGGCTGC	CAACGACTGGCTGATCCCGA	ef1a-c	SPBC839.15c	0.958	0.198	0.466	0.408	-0.254	0.528	-0.66	0.789	0.16	-0.405	-0.57	-0.067	1.06	0.446	1.546	0.402	0.657	0.683	0.261	1.391	1.108	1.457	translation elongation factor EF-1 alpha Ef1a-c
GACAATTATCCGCGGTGCCG	AAAGTCATGGCAAGGCCCGC	fkh1	SPBC839.17c	1.005	0.355	0.659	0.831	0.298	0.455	0.225	0.287	0.379	0.35	0.532	0.669	1.043	0.237	0.762	0.452	0.423	0.732	0.363	0.355	0.562	2.066	FKBP12 peptidyl-prolyl cis-trans isomerase Fkh1
TGTCATTCGTCTCCGCCCAA	GTTGGTGGTGGGGCGTCTTT	SPBC115.03	SPBC115.03	0.065	0.087	0.095	-0.054	0.53	0.421	0.47	0.706	0.154	0.28	0.197	0.268	0.661	0.079	0.457	0.313	-0.311	-0.143	-0.094	-0.065	-0.121	0.015	gfo/idh/mocA family oxidoreductase (predicted)
TTGTGCGCCCGGATGTTTCT	GACCCCCCGAAGTCTCCGAA	SPBC115.02c	SPBC115.02c	-0.127	0.004	-0.249	-0.07	-0.074	-0.239	0.335	-0.13	0.164	-0.194	-0.527	0.008	-0.378	-0.072	-0.4	0.047	0.15	-0.32	-0.583	0.095	0.219	0.129	AFG1 family mitochondrial ATPase (predicted)
GGGGATTAGCGCGCACTTTG	GGGCGGCGTATTTGCATGTC	SPBC947.15c	SPBC947.15c	1.756	0.388	0.416	0.077	0.568	1.494	0.522	1.579	0.124	0.574	0.368	0.361	2.549	0.737	2.963	0.11	0.617	0.482	0.77	0.72	0.545	0.729	mitochondrial NADH dehydrogenase (predicted)
AAAGGGCTCAAGGGGGGATA	TTCACAGTCCCCTCCCCCAC	dsc1	SPBC947.10	0.445	0.158	0.351	0.391	-0.157	-0.764	-0.297	-0.496	-0.079	-0.022	-0.242	-0.481	-1.217	0.116	-0.307	0.037	0.276	-0.08	0.032	-0.207	0.049	-0.056	ubiquitin-protein ligase E3 (predicted)
TTCCCTTCCCGCATTTGTCC	ACAAATGGGGGCGAATGAGT	SPBC947.09	SPBC947.09	-0.313	-0.312	0.084	-0.11	-0.281	-0.201	-0.617	-0.046	-0.156	-0.422	-0.455	-0.32	0.019	-0.005	-0.104	0.11	0.056	0.019	-0.152	-0.578	-0.337	-0.481	ThiJ domain protein
GTCAACACCCGAACCGCCCA	TAGTCAAGGCGGGAAAGCGG	hip4	SPBC947.08c	-0.198	0.468	0.244	0.155	0.623	0.73	0.719	0.321	-0.466	0.786	0.754	0.351	0.86	0.314	0.317	0.214	-0.614	-0.143	0.26	0.195	-0.111	0.043	histone promoter control protein Hip4
CACACAACCCTTCCCTCGCC	CGCCGTTGGCTTAGTTCGTG	SPBC947.06c	SPBC947.06c	0.065	-0.226	-0.19	-0.059	-0.097	-0.023	-0.35	-0.011	-0.04	-0.101	-0.598	-0.503	-0.154	-0.149	-0.083	0.008	-0.082	-0.209	-0.38	-0.177	-0.105	-0.132	spermidine family transporter (predicted)
GGGGTACCAAACGAGGGCGC	GCGCCCTGCAAATACGATCA	frp2	SPBC947.05c	0.161	-0.106	0.213	0.42	0.18	0.526	-0.093	0.392	0.026	0.165	0.419	-0.028	0.544	-0.058	0.387	-0.375	0.332	0.148	0.076	0.069	0.091	0.008	ferric-chelate reductase Frp2 (predicted)
CGTGGGTGAATGCCGGGTGT	AGACGCACTCCAACCCAAAC	SPBC947.04	SPBC947.04	-0.33	-0.12	-0.253	-0.22	0.016	0.232	-0.044	-0.071	-0.07	-0.014	0.091	-0.198	0.319	-0.313	-0.168	-0.187	-0.084	-0.187	-0.033	-0.004	0.003	-0.008	cell surface glycoprotein (predicted), DIPSY family
GCTTCGCCAATCTTACCGCC	CTTTTTGCCGATTGCCCCAC	naa38	SPBC947.03c	1.058	0.995	0.446	0.799	1.179	0.914	1.48	0.778	0.623	1.197	2.225	2.115	1.137	1.518	1.157	0.471	1.26	1.882	1.444	1.512	1.258	1.97	NatC N-acetyltransferase non catalytic Sm-like domain subunit Naa38 (predicted)
TCGCGGAGAGCACAGATTGG		apl2	SPBC947.02	4.204	4.93	5.285	4.672								4.445	4.105	5.652	4.874	5.517	4.204	3.97	4.649	6.159	7.759	7.81	AP-1 adaptor complex subunit beta subunit Apl2
TTGCGGTGCTTGTTTTGGCC	ATCGCCCACGCCTGCCTTTC	SPBC947.01	SPBC947.01	0.07	0.248	0.125	0.127	-0.006	-0.721	0.069	-0.23	0.279	-0.05	0.008	0.344	0.443	-0.09	0.121	0.019	-0.052	0.025	0.002	0.089	0.183	0.154	ATP-dependent microtubule severing protein (predicted)
ATTCGAGTAGCCACGGGGGG	CGTCCCCCCCGAATCCACTC	dps1	SPBPJ4664.01	4.267	3.231	2.083	2.607	2.758	3.211	4.374	4.924	4.176	3.265	4.295	2.003	6.079	4.882	7.055	0.982	2.964	2.874	6.741	2.854	2.519	2.768	decaprenyl diphosphate synthase subunit Dps1
TCAGATATTGGCAGGCGCGG	CATCGTGGCGTTTGTAAGGG	SPBPJ4664.02	SPBPJ4664.02	-0.716	0.3	-0.199	0.197	1.659	1.797	3.397	0.424	0.783	2.407	1.721									0.789	0.434	0.245	cell surface glycoprotein (predicted)
CGCGTTGCAGGCGAGAATAC	CATGCACTTCGCGCTCCACT	mfm3	SPBPJ4664.03	0.036	0.028	0.006	-0.064	0.125	-0.069	0.146	-0.146	0.16	0.398	0.068	0.174	-0.326	-0.122	-0.104	0.081	-0.031	0.001	-0.194	0.19	0.152	0.223	M-factor precursor Mfm3
ACCATTGACAGCGCCCCCAG	GGGGCTTTTCGGGCGTTTAG	SPBPJ4664.05	SPBPJ4664.05	-0.156	-0.224	-0.055	0	-0.4	-0.132	-0.68	-0.079	-0.22	-0.492	-0.389	-0.643	0.059	-0.176	-0.087	-0.289	-0.316	-0.116	-0.206	-0.375	-0.271	-0.402	conserved fungal protein
CAGAGTGAGCCCGCGACAGA	CTGGTACGAACCGGAAGGCC	gpt1	SPBPJ4664.06	0.506	0.391	0.517	0.242	0.267	0.597	0.148	0.567	0.399	0.29	0.267	0.457	0.721	0.129	0.413	0.047	0.244	0.104	0.341	-0.061	-0.052	0.07	UDP-glucose-glycoprotein glucosyltransferase Gpt1
GGCTCTGGATCGGGGCTGAA		SPBC119.03	SPBC119.03	-0.281	-0.19	-0.271	-0.177	-0.023	-0.098	-0.173	-0.015	-0.107	-0.188	-0.114	-0.506	0.078	-0.204	-0.153	-0.281	-0.424	-0.352	-0.301	-0.236	-0.159	-0.202	human COMT homolog 1
GGTGGATAACGGCGGAGCAG	CCCACGCGCAGGGTCTTCAG	mei3	SPBC119.04	-0.618	-0.57	-0.596	-0.635	1.227	1.015	1.225	0.392	0.918	1.802	1.822	0.353	0.421	-0.315	-0.034	0.251	0.765	0.409	1.088	-0.231	-0.138	-0.188	meiosis inducing protein Mei3
CCACACCGGTCCCATTTACC	GGAGGTGGGGCGGACACGTA	sco1	SPBC119.06	3.672	2.274	2.677	2.284	0.823	4.958	2.854	7.287	1.773	1.143	4.318	1.724	5.003	2.954	6.813	1.273	2.235	2.339	4.173	2.612	2.727	3.113	copper chaperone Sco1 (predicted)
GCCCAGCCCCGTCCTACAAC	TCCCCCGCCCAACCAAGTAT	pmk1	SPBC119.08	1.294	0.091	0.695	0.941	0.294	1.716	0.707	1.357	0.73	0.913	0.539	1.149	-0.044	0.883	2.307	1.042	1.189	1.863	0.578	0.395	0.29	0.295	MAP kinase Pmk1
CCGCGCACCACAATAACGGT	GCGGCCGTTTAAGGGGTGGT	rud3	SPBC119.12	3.077	1.545	1.454	1.067	-0.25	2.287	0.506	1.848	0.109	0.065	0.515	0.587	2.856	1.204	1.886	0.435	0.435	0.117	0.131	0.91	0.525	0.727	Golgi matrix protein Rud3 (predicted)
CGACGGCAGGGGATGGGTAG	ATAATCGTGCGCCCTTCCGG	rti1	SPBC119.14	-0.203	0.3	0.002	-0.146	0.515	0.259	0.505	0.187	-0.207	0.294	0.362	0.634	0.629	-0.065	0.028	0.014	-0.066	0.116	0.446	0.202	0.129	0.374	Rad22 homolog Rti1
GGACTCGCGCCCTTTTGACT	CTCCGGGGTTGACATTGGCG	SPBC119.16c	SPBC119.16c	-0.225	-0.116	-0.141	-0.154	-0.153	-0.045	-0.215	-0.225	-0.088	-0.22	-0.16	0.093	0.211	-0.152	-0.172	-0.056	-0.046	-0.068	-0.03	-0.201	-0.119	-0.255	conserved fungal protein
GTTCGCATTCCCCCTTCACC;GTTCGCATTCCCCTTCACCG	ATATCGACCATGCGGCCACA	rpl3801	SPBC577.02	0.277	0.095	0.157	0.21	-0.105	-1.464	0.201	-0.345	-0.209	-0.234	0.578	0.535	-1.954	0.356	0.429	0.668	0.156	0.369	0.237	0.296	0.114	0.272	60S ribosomal protein L38 (predicted)
GTATTTGCGGTTGCGGCCAG	TGTGAGACCGCGCAGACGTG	SPBC577.03c	SPBC577.03c	-0.918	-0.236	-0.736	-0.878	-0.196	-0.654	-0.041	-0.467	0.161	0.067	0.287	-0.216	-1.126	-0.026	-0.583	0.078	-0.362	-0.366	0.096	-0.261	-0.221	-0.502	GCN5-related N-acetyltransferase (predicted)
AAGGGGGGGCGAGGGAATAG	CTCGCCTTCCCTGCCACCTA	stt4	SPBC577.06c	0.159	0.344	0.276	0.128	0.086	-0.259	0.066	-0.558	-0.409	0.074	-0.789	0.48	0.723	-0.164	-0.166	0.158	-0.105	-0.204	-0.364	0.352	0.243	0.234	1-phosphatidylinositol 4-kinase Stt4 (predicted)
CTTCGCGTCCGGGTGTTTTG	ACTCCTCTCCCGAACCCCCA	SPBC577.11	SPBC577.11	-0.356	-0.254	-0.212	-0.153	0.069	0.588	0.01	0.367	0.004	-0.017	-0.104	-0.04	0.81	0.176	0.335	0.245	0.041	0.029	0.233	0.166	0.33	0.282	DUF3074 family protein
CGCGCAAACCTGAAACCCTG	GACGTCGGCGGGGGTAACAA	mug71	SPBC577.12	-0.277	-0.251	-0.395	-0.17	-0.19	1.006	-0.024	0.667	0.139	-0.002	-0.111	-0.015	1.156	-0.283	0.513	-0.209	-0.191	0.107	-0.482	0.12	-0.031	0.156	endoribonuclease (predicted)
GTCCCACACATGGCCCCCTA	CACCCACGTTGCTGCCAATG	syj2	SPBC577.13	0.308	0.611	0.691	0.418	0.592	0.245	0.445	0.2	0.196	0.378	0.758	0.797	0.636	0.222	0.491	0.355	0.453	0.449	0.831	1.235	1.018	1.186	inositol-polyphosphate 5-phosphatase, synaptojanin homolog 2 (predicted)
GCCTTTCCTGCGTGCCTGAC	GAAATCCTAAGCGCGCCCCA	spa1	SPBC577.14c	-0.286	-0.197	-0.26	-0.393	0.19	-0.275	0.184	-0.049	-0.442	0.071	0.191	0.001	-0.482	-0.066	-0.035	0.052	-0.312	-0.052	0.004	0.205	0.112	0.058	ornithine decarboxylase antizyme with +1 programmed ribosomal frameshift Spa1
TCATTTCTGGTCCTGGGGGC	AATGGAGTGCGGTTTGGCCT	gyp1	SPBC530.01	8.513	6.148	7.986	4.178	1.461	6.78	8.377	7.498	2.56	1.131	5.258	6.087	6.824	7.891	7.844	2.266	5.75	4.52	6.806	7.3	7.011	5.578	GTPase activating protein Gyp1 (predicted)
CCGATGCTCCCGCTTTGCTA	CTTCATGTTTCCGGCGCTGC	bag102	SPBC530.03c	-0.317	-0.266	-0.649	-0.024	0.232	-0.38	0.801	0.081	0.015	0.537	-0.028	0.728	0.737	0.086	0.091	-0.214	0.174	-0.208	0.279	0.121	0.157	0.132	BAG family molecular chaperone regulator Bag102 (predicted)
TCCCCGCTCCTGTCCTGCTT	CAAGGGGGGATTAGCAGCGA	mod5	SPBC530.04	-0.028	0.717	0.293	0.162	0.874	0.493	1.09	0.167	0.081	0.484	0.484	1.99	1.509	0.475	0.676	0.6	0.658	0.335	1.096	0.943	0.736	1.164	Tea1 anchoring protein Mod5
CGCCTTTCCGCCTTTGCTCT	TGGGCGAGTGTTGGCGTTTT	SPBC530.05	SPBC530.05	1.414	0.681	0.974	0.429	0.362	-0.372	0.327	0.084	-0.759	0.428	0.348	0.243	-0.959	1.031	0.355	0.023	0.43	0.611	0.364	0.502	0.353	0.359	transcription factor (predicted)
GCGCAAAGGCGGGATCACAT	AAGCCCTCCTCCGCCTAGCC	SPBC530.06c	SPBC530.06c	0.213	0.427	0.259	0.338	-0.055	1.12	0.548	0.517	-0.728	-0.409	-0.042	0.274	2.048	0.077	0.578	-0.143	-0.893	-0.955	0.114	0.215	0.016	0.146	translation initiation factor eIF3 alpha subunit (p135) (predicted)
ATCGTGTGGGGTTCCTGAGG	TCTCCTATCCGCCTGCTCGC	SPBC530.08	SPBC530.08	-0.246	-0.414	-0.033	-0.16	0.042	-0.439	-0.113	-0.097	0.063	-0.064	-0.571	1.01	0.106	0.548	0.003	0.6	0.578	0.309	-0.178	-0.358	-0.04	-0.254	membrane-tethered transcription factor (predicted)
GGGATGGGTGCGTCTCGTGT	CCTGCTTCGGGTTCGTGTGA	SPBC530.11c	SPBC530.11c	1.057	0.836	0.849	0.507	0.254	0.072	0.605	0.663	0.512	0.372	0.816	2.237	0.934	1.624	2.029	1.002	1.496	1.726	1	1.52	1.941	1.98	transcription factor (predicted)
GGGATTTGTGCGTGGATTGT	TCCACCCACCTGCCTCCAGA	dsk1	SPBC530.14c	0.333	-0.043	0.4	0.271	0.236	0.62	0.366	1.229	0.575	0.227	0.588	0.639	1.396	1.014	1.187	0.337	0.988	0.827	0.822	0.384	0.299	0.115	SR protein-specific kinase Dsk1
TCTACCATGCCGTGTTCGCG		cys11	SPBC36.04	2.016	2.105	0.874	1.069								0.637	1.998	0.738	2.307	0.388	0.849	0.776	0.635	1.081	1.84	1.546	cysteine synthase
ACCGGGCGCGAAATCACTAA	GCCGCTAATTCCAGACCCAG	spo9	SPBC36.06c	0.654	0.398	0.51	0.074	0.162	-0.026	0.486	0.024	0.262	0.294	1.156	0.687	0.608	0.263	0.461	0.136	0.644	0.853	1.052	0.878	0.544	0.753	farnesyl pyrophosphate synthetase
TATCGCCTTTCGGGGGCTCC	GCGGCTGTACGTGATCGGGC	iki3	SPBC36.07	4.585	2.376	2.976	1.935					-0.134		-0.76	1.278	3.444	0.799	3.53	0.382	1.585	0.96	0.248	0.665	0.502	0.317	elongator subunit Iki3 (predicted)
AAGCCGCCACCCGTTCATTT	CTGTTTCGGAGGGGTGGCAG	SPBC36.10	SPBC36.10	0.124	0.202	0.398	0.011	-0.194	0.47	0.247	0.779	0.414	-0.051	0.323	-0.348	0.454	0.082	0.255	-0.07	0.546	-0.06	0.102	-0.095	0.171	-0.041	mitochondrial intermembrane space protein sorting protein (predicted)
CTGCGAGGGTGGGAAGGAGG	GCACGGGCTGAGGATAACGG	SPBC36.11	SPBC36.11	-1.585		-0.79		2.829	1.53	2.808	0.839	-0.251	2.336	2.138												sequence orphan
TTGGGGAGGGATCGATGGTG	GCCCCACCTAACCCATTGCA	SPBC713.03	SPBC713.03	-0.443	-0.312	-0.327	-0.177	0.096	0.235	0.345	-0.078	0.09	0.074	0.24	-0.2	0.303	0.121	-0.332	-0.121	0.087	-0.091	-0.084	-0.056	-0.123	-0.148	mitochondrial D-lactate dehydrogenase, cytochrome (predicted)
CGCCCCCATGAAAGTCGTTT	CAGCTCTTTCCGGTTGCCCC	SPBC713.05	SPBC713.05	-0.325	-0.148	-0.406	-0.133	0.123	0.323	0.217	0.386	0.011	0.328	0.222	0.065	0.002	0.07	0.001	-0.017	-0.15	-0.078	0.094	0.026	-0.279	-0.189	WD repeat protein, human MAPK organizer 1 (MORG1) family (predicted)
CAGACCTGCCCTGTCCCACG	CGCACTTCGGTCCGCTCCTC	SPBC713.07c	SPBC713.07c	0.201	0.146	-0.053	0.253	-0.224	-0.111	-0.119	-0.321	-0.036	-0.041	0.052	-0.442	0.174	-0.194	-0.232	0.175	-0.031	-0.181	0.09	-0.109	0.12	0.125	vacuolar polyphosphatase (predicted)
TCAGCCCCTTATTGGACCGG	CCGATTTGCCGATGCTCCCT	mim1	SPBC713.08	4.97	6.696	5.05	3.438	1.307	4	4.184	3.924	2.59	2.214	4.159	2.374	3.257	4.389	4.611	2.669	3.619	3.707	3.801	5.007	6.344	5.225	mitochondrial TOM complex assembly protein Mim1 (predicted)
TCATCCGACGCCTACCTGGT		SPBC713.09	SPBC713.09	0.017	-0.168	0.011	0.203	-0.059	0.201	-0.314	-0.154	-0.379	-0.119	-0.008	-0.25	0.124	-0.149	-0.187	-0.245	-0.13	0.219	-0.042	-0.087	-0.247	-0.192	sequence orphan
CACTTGCGCGCGTTTGAGTT	GAGCTTACGGTGCGCCGGGT	pmp3	SPBC713.11c	-0.128	-0.044	-0.123	-0.109	-0.224	-0.868	-0.322	-0.444	-0.118	-0.282	-0.085	-0.401	-2.184	-0.2	-0.487	-0.254	-0.233	-0.2	-0.452	-0.225	-0.358	-0.32	plasma membrane proteolipid Pmp3
ACCTTGGGAGGGGGGGGACT	GAAGGTCAAAACCGGCGGGA	SPBC216.01c	SPBC216.01c	0.542	0.4	0.519	0.575	0.287	1.042	0.204	0.353	0.269	0.225	0.266	0.79	1.373	0.405	0.272	0.045	0.406	0.505	0.624	0.987	0.706	0.763	DNA damage response protein (predicted)
TTCGATCCCAGCCCTCCCGT	CGCGCTATGCAGAGGGGACT	mcp5	SPBC216.02	-0.189	0.075	-0.319	-0.193	0.145	0.478	0.329	0.185	0.088	0.305	0.043	0.42	0.989	-0.107	0.216	0.148	0.308	0.299	0.204	0.377	0.552	0.612	cortical anchoring factor for dynein Mcp5/Num1
TCTGCCTATACGCGACGCCG	TCCCGATGTTGTAGCGTCGC	SPBC216.04c	SPBC216.04c	-0.286	0.133	-0.158	0.016	0.13	0.96	0.415	0.696	0.234	0.627	0.098	0.763	1.412	0.099	0.432	0.134	-0.195	0.252	0.09	0.512	0.313	0.74	methionine sulfoxide (predicted)
GCCTCCGGTACCTTGCGCTT	TCGAACCATTACCCACCCTG	cwf11	SPBC646.02	0.003	0.058	0.054	0.139	0.164	-0.115	0.352	-0.029	-0.069	-0.298	0.069	0.764	-0.347	0.153	-0.324	0.346	-0.089	-0.252	-0.017	0.157	-0.29	-0.114	complexed with Cdc5 protein Cwf11
GGAGGGGCAGCATCGGTTTC	TAATCGTCATGCGGGGGGAG	agn2	SPBC646.06c	-0.456	-0.164	-0.282	-0.423	-0.135	-0.024	0.12	-0.29	0.01	0.058	0.358	0.029	-0.211	-0.26	-0.218	0.164	0.092	-0.034	0.259	-0.027	-0.05	0.003	glucan endo-1,3-alpha-glucosidase Agn2
TCGATACCCCCAGGCGCCAC	GGGGAAGCGCGCAAAACAGT	SPBC646.08c	SPBC646.08c	-0.307	-0.118	-0.293	-0.113	0.148	0.799	-0.059	0.241	-0.122	0.223	-0.195	-0.204	1.551	0.002	0.261	-0.172	-0.194	0.062	-0.146	-0.126	-0.132	-0.155	oxysterol binding protein (predicted)
CACGCCCGCTCTCATCACCC	CGCCAAATACACCCCCCCTC	sds23	SPBC646.13	7.025	3.274	5.228	3.405	1.939	0.228	0.7	0.157	2.037	2.523	1.485	2.323	1.8	2.141	2.603	3.572	5.238	2.896	2.315	3.07	4.195	5.194	PP2A-type phosphatase inhibitor Sds23/Moc1
TGCGTGCGGGATGTTAACGA	TGGGATTTGGCGCGACGACT	dic1	SPBC646.17c	-0.035	-0.119	-0.088	-0.007	-0.21	0.21	-0.205	0.174	0.393	-0.014	0.185	-0.283	0.093	-0.216	0.245	-0.089	0.164	0.232	0.109	0.294	0.398	0.341	dynein intermediate chain Dic1
GGGTGGGCAGGTCGGGAATT	CTGCCTATGTGCCCCGGTCT	sgo1	SPBP35G2.03c	-0.132	0.116	-0.184	-0.022	0.219	0.119	0.316	-0.225	-0.27	0.005	0.493	0.7	0.476	0.014	0.076	-0.007	0.067	0.151	0.721	-0.02	-0.066	0.195	inner centromere protein, shugoshin, Sgo1
AGACGGCTGAGGGCAACTGG		SPBP35G2.04c	SPBP35G2.04c	0.799	-0.133	0.177	-0.163	0.544	0.559	0.345	0.615	0.499	0.396	0.397	0.574	0.691	0.536	0.649	0.4	0.514	0.322	0.315	0.497	0.289	0.551	sequence orphan
GTCCCGCCCAACCCCTGTGT	ACGACCGGACGCATTCAACC	ilv1	SPBP35G2.07	6.332	3.034	4.67	2.154	1.823	3.961	4.883	3.33	2.861	1.687	0.658	-0.25	2.05	4.633	4.219	-0.392	6.053	3.014	-0.477	5.234	3.559	2.637	acetolactate synthase catalytic subunit
TCGTGATGCGGGATTGGGGA	ATTTGGCAGCGGGGTGGCTT	air1	SPBP35G2.08c	0.276	0.11	0.069	0.013	-0.197	-0.849	0.157	-0.009	0.416	-0.085	0.25	-0.294	-0.366	0.371	1.406	0.465	0.124	0.307	0.442	0.62	0.446	0.765	zinc knuckle TRAMP complex subunit Air1
CTTAGCCCTCGCCCCGTCAT	GTTTGACGGGGCAGTATGCT	usp103	SPBP35G2.09	-0.485	0.073	-0.304	-0.276	0.323	0.18	-0.006	0.019	-0.229	-0.031	0.085	0.616	0.616	0.023	-0.031	-0.015	-0.046	-0.001	0.277	0.261	0.029	0.221	U1 snRNP-associated protein Usp103 (predicted)
TCACACAATGCAATCCCGCG		mit1	SPBP35G2.10	-0.127	-0.165	-0.264	-0.12	0.059	-0.001	0.192	0.128	0.457	0.535	-0.046	-0.043	0.008	0.1	0.606	0.474	0.835	0.13	0.319	0.046	0.46	0.666	SHREC complex subunit Mit1
ACGACCGCCAAGTTACCCGC	CGGGACGAGCAGGGCAGAAG	SPBP35G2.11c	SPBP35G2.11c	0.206	-0.119	0.035	0.049	0.337	-0.173	0.142	0.071	-0.244	-0.033	0.455	0.418	-0.395	0.306	0	-3.513	0.069	0.351	0.302	0.219	0.115	0.202	transcription related zf-ZZ type zinc finger protein
TGTAGTCCCCCCCCAACGCC	AGGGTGGTTGCGGTCGTGCC	SPBP35G2.12	SPBP35G2.12	-0.147	-0.198	-0.121	-0.205	-0.248	-0.531	-0.342	-0.36	-0.284	-0.398	-0.367	-0.277	-0.529	-0.064	-0.21	-0.183	-0.132	-0.197	-0.318	-0.418	-0.194	-0.285	ADP-ribose diphosphatase, NudF subfamily (predicted)
GCACGGGTTTTAGGGGCAGG	TTGAACGAAACGGGGGGAAA	swc2	SPBP35G2.13c	-0.426	-0.351	-0.505	-0.354	0.117	-0.439	0.263	-0.162	0.154	0.069	-0.413	-0.031	-0.108	-0.264	-0.408	0.292	-0.458	-0.556	-0.343	-0.353	-0.265	-0.392	Swr1 complex complex subunit Swc2
TTAGCGGGGAAGGTGAGGGA	ACGAGGAGTCGGGGAGGAGG	SPBP35G2.14	SPBP35G2.14	-0.345	-0.256	0.101	-0.398	0.145	-0.12	0.068	0.525	0.229	0.109	-0.585	-0.035	0.242	0.046	0.326	-0.122	0	-0.409	-0.566	-0.003	0.064	0.015	RNA-binding protein
CACATCGGGCGGGTAAGCGT	TGGTTTGCTAGGTTGGCGGC	SPBC146.02	SPBC146.02	1.117	0.348	0.697	-0.092	-0.243	0.341	-0.154	-0.088	-0.058	-0.356	-0.307	-0.316	-0.266	0.04	0.109	-0.336	0.406	-0.055	-0.242	0.503	0.149	0.239	sequence orphan
CCCTGTACTCGCGCACTTGG	GATGTCTGCGAGGCGACGGG	SPBC146.04	SPBC146.04	-0.081	-0.07	-0.091	-0.025	-0.284	0.114	-0.279	-0.031	-0.132	-0.196	-0.619	-0.321	0.533	-0.05	0.047	-0.188	-0.24	0.043	-0.466	-0.127	-0.071	-0.176	sulfhydryl oxidase (predicted)
CCACTCGCCCCACGCTCTAC	TTCCCCCTGGCGTTCATTGT	SPBC146.06c	SPBC146.06c	0.171	-0.216	-0.037	-0.203	-0.162	-0.379	-0.165	-0.22	0.031	-0.049	-0.308	-0.246	-0.29	0.062	-0.051	0.109	0.419	0.222	-0.281	0.15	0.501	0.426	VRR-NUC nuclease associated domain, human MTMR15 homolog
AGCTCTCCCGCCCCTAACCT	GATGTCTGCGAGGCCACGGG	lsd1	SPBC146.09c	4.142	2.808	3.3	3.442																4.145	3.875	4.109	histone demethylase SWIRM1
AGACTTGGGAAGGCGGGCAA	TGTTGCCCATTCGCCTTACC	mug57	SPBC146.10	-0.377	2.547	0.179	0.374	1.153	1.02	2.477	0.193	-0.592	1.518	1.657	1.54	0.66	0.211	-0.34	-0.248	-0.832	0.898	0.866	2.094	1.542	1.997	meiotically upregulated gene Mug57
TTCGACGGCGCCATTTGTTT	GCGGTGCGAATAGGCCAATC	mug97	SPBC146.11c	-0.335	-0.058	-0.224	-0.204	-0.047	0.102	0.383	-0.016	-0.018	-0.176	0.097	0.116	0.256	-0.022	-0.158	-0.139	-0.169	-0.167	0.045	0.064	-0.07	-0.02	meiotically upregulated gene Mug97
GTTCGCCGCCTCACAATTGA	CCATTCCCGCTTCATCTCGC	coq6	SPBC146.12	3.447	2.345	3.067	2.078	4.133	4.293	2.966	4.911	3.141	3.853	4.434	1.769	4.897	3.512	5.138	0.828	1.951	3.098	4.733	3.278	3.734	3.264	monooxygenase Coq6 (predicted)
TGTTAGAGCCGCCTGCCGTT	TCCGCTCTCTCCCAGCCACC	myo1	SPBC146.13c	4.654	6.829	7.422	7.143	1.763	4.801	7.308	6.077	4.063	1.942	5.306	5.409	6.063	5.68	5.855	3.275	5.75	7.823	4.605	5.538	6.035	6.824	myosin type I
CAAGGGACATGCTGGGCGGT	AGAGTTTGGATGACGCGGGT	SPBC337.02c	SPBC337.02c	-0.231	0.469	0.245	0.066	0.499	0.195	0.66	0.362	0.051	0.525	-0.02	1.087	0.524	0.034	0.151	0.207	-0.039	-0.081	0.097	0.186	0.063	0.458	cell surface glycoprotein (predicted), DUF1773 family protein 6
TTGCCCGGTTTCTTCATCGG	TCCCGGTCATCCCTCCGCTA	SPBC337.03	SPBC337.03	0.667	0.315	0.461	0.556	0.206	0.491	0.267	0.295	0.07	0.413	0.657	0.35	0.264	-0.187	-0.173	0.407	-0.056	-0.08	0.581	0.894	0.669	1.32	RNA polymerase II transcription termination factor (predicted)
GTCGCCCTTGCTGTTGCATC	TGACTCACCCCACACGGCAA	ppk27	SPBC337.04	-0.632	1.872	0.997	0.751	0.668	0.51	2.903	-0.022	-0.999	1.249	2.126	1.352	0.662	0.401	-0.26	0.233	-1.328	-0.136	1.509	1.907	1.185	1.636	serine/threonine protein kinase Ppk27 (predicted)
GTCCGCTCCGTAAATTCCCG	GCAAACACACACAGCGGCCT	SPBC337.07c	SPBC337.07c	0.12	0.432	0.426	0.285	0.242	0.471	0.304	0.387	-0.173	0.107	0.097	0.479	0.206	0.219	0.005	-0.001	0.104	0.145	0.102	0.238	0.38	0.235	carboxypeptidase (predicted)
TCCGTACCCACCCCATGCTG;TAGGGGAGTCCGTCACGGGT	TCGTCCCGTGCCCCATATCA	erg28	SPBC337.09	2.185	1.81	1.214	1.199	0.967	2.918	1.996	2.702	1.54	0.694	0.948	-0.155	2.326	0.991	2.968	0.203	0.199	0.459	0.406	-0.227	-0.208	-0.021	Erg28 protein (predicted)
TTGCTCTATCGGGGCGCTCA	GAAAGGGGTACAGCGCCAAG	SPBC337.11	SPBC337.11	-0.392	0.166	-0.306	-0.092	-0.337	-0.049	0.201	-0.252	-0.052	0.005	-0.092	-0.25	0.073	0.002	-0.209	-0.127	-0.036	-0.17	-0.109	0.018	-0.174	-0.238	mitochondrial peptidase (predicted)
GATCGGTGTCGGGGCTGATT	ATCCCGTTGATGGCCGGTTA	coq7	SPBC337.15c	6.547	4.231	3.994	2.808	2.689	5.98	5.946	6.707	2.251	2.811	6.532	2.752	5.896	4.57	7.067	1.393	2.238	3.133	5.068	3.85	3.279	4.167	ubiquinone biosynthesis protein Coq7
GGACGTGGCGCATGAGAAGG;GCCCGCTTAGCGACTAGCTT	CGTTGCCGGATGATGAGGTG;CGCGCGACAACGAGACACCA	cho1	SPBC337.16	1.048	0.176	0.379	0.134	7.855	8.674	7.815	6.545	4.861	6.196	0.667	1.767	5.497	1.767	1.838	-0.066	0.715	0.566	-0.088	0.087	0.029	-0.008	phosphatidyl-N-methylethanolamine N-methyltransferase (predicted)
GAACAGCATGAGCAGGGGCA	TGCCCCAGTACCCCCGCTTG	spf31	SPBC1734.05c	0.458	-0.204	0.508	0.315	0.161	1.051	0.324	1.101	0.756	0.426	1.444	-0.471	0.851	0.498	0.763	0.504	0.509	0.294	0.559	0.113	0.402	-0.055	DNAJ protein Spf31 (predicted)
ACGGGAACATATCGGCTGGC	ATTTACCCGCCCGTGCCCCA	rhp18	SPBC1734.06	-0.249	-0.285	-0.243	-0.193	-0.076	-0.031	-0.376	-0.114	0.021	-0.083	-0.26	-0.833	-0.744	-0.403	-0.381	-0.492	-0.439	-0.299	-0.513	-0.482	-0.324	-0.316	Rad18 homolog Rhp18
TTCGCCTCACAGCCCCCAAA	TTGTGGTGATAGGCGGCTCG	SPBC1734.07c	SPBC1734.07c	-0.396	-0.097	-0.247	-0.057	0.081	0.674	0.323	0.132	-0.223	-0.047	-0.071	0.51	0.532	0.027	0.315	-0.164	-0.552	-0.178	-0.063	0.13	0.139	0.057	TRAPP complex subunit Trs85 (predicted)
TCCAACAATGTCCCAGGGGC	GTTGAGCGCTAGCGGAGGCA	SPBC1734.09	SPBC1734.09	-0.056	-0.247	-0.088	-0.058	-0.185	-0.358	-0.373	-0.265	0.142	0.057	-1.147	-0.349	-0.667	-0.291	-0.191	0.114	0.096	-0.096	-0.748	-0.213	-0.263	-0.288	NST UDP-N-acetylglucosamine transporter (predicted)
TTGAGGCTCTGGCGGCTTGT		mas5	SPBC1734.11	1.753	1.449	1.385	1.078	-0.186	0.176	0.022	0.36	0.309	-0.23	0.035	0.695	1.181	0.389	0.728	0.643	1.096	0.787	0.33	1.12	1.237	1.45	DNAJ domain protein Mas5 (predicted)
CCCCGAGCGCTTCACTTTTT	TATGGCACCGCAACCAGAGC	alg12	SPBC1734.12c	1.021	0.243	0.359	0.362	-0.005	0.982	-0.031	0.529	-0.051	0.013	0.087	0.082	1.493	0.333	0.615	0.03	0.149	0.032	0.059	-0.2	-0.215	-0.094	dolichyl pyrophosphate Man7GlcNAc2 alpha-1,6-mannosyltransferase Alg12 (predicted)
TCCACCGCCATCCCTGACTC	GCGGTAGCGTAGGGTCGGGT	rsc4	SPBC1734.15	0.8	0.338	1.32	0.624	-0.498	0.692	0.323	0.815	0.263	0.494	0.648	0.22	1.937	0.196	0.951	0.714	0.321	0.882	0.912	1.158	1.116	1.165	RSC complex subunit Rsc4
GACACGACCACCACAGAGGA	TCGCCTGCACTACCCCTGAG	chs2	SPBC1709.01	-0.161	0.184	-0.021	-0.123	0.482	0.719	0.424	0.126	0.046	0.508	0.315	0.197	0.069	-0.11	-0.138	-0.024	-0.054	0.012	0.05	0.081	0.181	0.086	chitin synthase homolog Chs2
GTTCGGTCCTCCCCCACTGC	CAAAGCGTGGTCGGGTCGGA	cyp3	SPBC1709.04c	-0.359	-0.072	-0.453	-0.39	0.164	-0.248	0.288	-0.215	-0.108	0.068	0.229	-0.013	-0.907	-0.267	-0.512	-0.05	-0.627	-0.513	-0.094	-0.275	-0.393	-0.225	cyclophilin family peptidyl-prolyl cis-trans isomerase Cyp3
GCTATCCGACACCCCTCCGC	AGCAACCCCCCGAGAAGCAT	dus2	SPBC1709.06	0.122	-0.05	0.045	-0.063	0.443	0.08	0.154	-0.053	-0.045	0.386	0.294	0.055	-0.382	-0.231	-0.457	0.072	-0.177	0.115	0.049	0.024	0.097	0.209	tRNA dihydrouridine synthase Dus2 (predicted)
GCGACCTCACCCCAGGAAAC	CTATGTTGGGGGAGGGGGGT	rrf1	SPBC1709.09	2.692	1.863	0.927	1.706	0.108	0.015	1.365	0.986	0.86	0.393	2.126	0.827	0.758	1.917	2.738	0.89	1.94	2.149	1.792	2.205	1.922	2.445	mitochondrial translation termination factor Rrf1
GGTGCTGTTTCGGCGACGTT	ATTGCGAATGCACCCGTGTG	png2	SPBC1709.11c	0.397	-0.123	0.133	0.002	0.157	-0.205	0.154	-0.002	0.07	-0.084	1.5	0.983	-0.644	0.371	0.471	0.118	0.333	0.595	1.458	0.391	0.358	0.295	ING family homolog Png2
CCCAGCGGCCAAATATCCTC	CTGTGCATTGGTACCTGGGC	set10	SPBC1709.13c	-0.513	-0.224	-0.493	-0.277	-0.224	-0.158	-0.023	-0.358	-0.104	0.07	-0.016	-0.32	-0.182	-0.267	-0.248	0.02	-0.22	-0.171	-0.124	-0.173	-0.122	-0.146	ribosomal lysine methyltransferase Set10
AAGCTTCCATAACCCGGGGC	GTTGTTACCCAGCCGGCAGC	SPBC1709.14	SPBC1709.14	-0.046	-0.125	-0.057	-0.022	0.055	0.082	-0.125	0.084	-0.081	0.133	0.083	-0.051	0.233	-0.033	0.068	-0.14	-0.208	-0.2	-0.053	-0.233	-0.162	-0.184	peptide N-glycanase (predicted)
AACATAGTGGGCGCTGGGGC	GCGCTTTGGTGGTGTCGAGA	SPBC1709.16c	SPBC1709.16c	-0.152	0.229	-0.185	-0.21	-0.065	0.08	-0.007	-0.3	-0.322	-0.034	-0.258	-0.459	-0.483	-0.172	-0.326	-0.335	-0.284	-0.34	-0.336	-0.232	-0.121	-0.248	aromatic ring-opening dioxygenase (predicted)
GGTGGACGGGATAGGTCGGC	GGACACCCGGCCTACCCTTC	tif452	SPBC1709.18	-0.167	-0.194	-0.196	-0.089	-0.208	0.125	-0.236	0.256	-0.2	-0.14	-0.373	-0.055	-0.394	0.088	0.306	-0.454	0.114	0.236	-0.48	-0.264	-0.337	-0.43	translation initiation factor eIF4E 4F complex subunit
	AAAGTGACAAGCGCGCCCTC	SPBC1709.19c	SPBC1709.19c	-0.152	-0.096	0.026	-0.296	0.363	-0.036	0.364	0.176	0.419	0.24	0.524	0.375	-0.489	0.134	0.037	0.443	0.031	0.047	0.156	0.5	0.443	0.708	NifU-like protein (predicted)
ACGAACGCTCCCGAAAGTGC	GGTTCTCCCCAGGTTCACGC	swi5	SPBC409.03	0.075	0.287	0.197	0.413	0.692	0.347	0.555	0.451	-0.449	0.52	0.88	0.756	0.135	0.046	0.148	0.214	-0.032	0.412	0.668	0.696	0.966	0.8	Swi5 protein
TAATGGGCCGCGGGTAAAGG	GCATCAGAACAGAGGGGGGC	uch2	SPBC409.06	-0.043	0.122	-0.293	-0.237	0.058	0.138	0.3	-0.35	-0.03	0.004	0.366	0.081	-0.114	0.235	-0.304	-0.115	-0.024	-0.233	0.112	0.138	0.211	0.186	ubiquitin C-terminal hydrolase Uch2
GGAAGAGGCGGATGGGGTCA	GTGAACCGAGGGGACTGGGG	SPBC409.08	SPBC409.08	-0.231	0.349	-0.095	-0.08	-0.223	0.515	0.692	-0.183	-0.343	0.523	-0.116	-0.02	-0.307	-0.045	-0.405	0.02	-0.04	-0.274	-0.329	0.384	0.213	0.125	spermine family transporter (predicted)
	CCCAGTAACCGCCCTGATGG	ade7	SPBC409.10	0.102	0.83	0.127	0.173	0.975	0.354	1.259	0.109	0.243	0.814	1.781	0.997	0.289	0.249	0.047	0.358	-0.034	-0.105	1.202	0.868	0.35	0.633	phosphoribosylamidoimidazolesuccinocarboxamide synthase, SAICAR synthetase, Ade7
TTTAGACGGCGGGGGAGGAG	CCAATCCAACCCTGCCGCCT	meu18	SPBC409.11	0.282	0.12	0.306	0.432	0.522	0.241	0.215	0.044	0.095	0.376	0.442	0.222	-0.033	0.14	0.084	0.506	0.371	0.215	0.409	0.241	0.094	0.229	sequence orphan
CCAGGCCGGCGACATTCTTC	GCCTGTTTGGGGGTGCGGTA	SPBC409.15	SPBC409.15	0.602	1.148	0.916	0.806	0.528	0.456	0.576	0.412	0.518	0.471	0.649	-0.226	0.577	0.544	0.253	0.276	0.139	-0.075	0.606	0.33	0.545	1.227	rRNA processing protein Tsr2 (predicted)
GGGAGCGAGATTGTGAGGGG	GCCTGGTTCTTTTTGCCCCC	SPBC409.16c	SPBC409.16c	0.194	0.168	0.078	0.196	0.137	0.386	0.315	0.303	0.103	0.325	-0.27	0.065	0.205	0.214	0.134	0.209	0.29	0.129	-0.077	0.274	0.218	0.192	recombination protein Saw1 (predicted)
ATCGTTTTTGGCGTTCCCCA	GGCGAAGACGTGAGGGGTGT	SPBC409.17c	SPBC409.17c	0.096	0.095	0.095	-0.093	-0.101	-0.175	0.012	-0.143	0.129	-0.122	-0.477	0.268	-0.163	-0.116	-0.126	0.049	-0.046	-0.19	-0.271	0.111	-0.223	-0.149	DUF1769 family protein
GTCGTTTATGGCGCAGGGGG	AAAGTGGATCGCGGTTCGGG	psh3	SPBC409.20c	-0.154	0.532	-0.121	1.26	0.907	1.982	0.881	3.165	0.048	0.67	0.006	0.882	1.968	0.945	2	0.15	-0.672	0.348	0.255	1.16	1.143	1.039	ER chaperone SHR3 homologue Psh3
TGGGGCGCTCGGTGTAAGAT	GACCGCCCGCCGACATACTA	dni2	SPBC4.01	-0.212	0.048	0.155	0.201	0.187	0.088	0.296	0.044	-0.178	-0.125	0.131	0.219	0.158	-0.057	-0.133	-0.059	-0.149	-0.156	-0.081	-0.049	-0.019	-0.179	tetraspan protein Dni2 (predicted)
ATTCCAACCCCCCCCGACCT	GCTCACTCCACCCAGTCCCC	mlo2	SPBC4.05	0.289	0.125	-0.115	-0.021	-0.132	-0.146	-0.228	-0.206	-0.098	0.287	0.147	-0.344	-0.074	-0.123	-0.116	-0.125	0.321	0.181	0.05	0.191	-0.042	0.041	ubiquitin protein ligase E3 component human N-recognin 7 homolog Mlo2
GGGGGGGCGACGTAATTTTG	TTTGCGGTTTGGTGTGTGGG	SPBC4.06	SPBC4.06	-0.277	-0.048	-0.194	-0.169	-0.112	-0.588	-0.303	-0.311	-0.342	-0.074	-0.312	-0.414	-0.703	-0.163	-0.189	-0.051	-0.261	-0.164	-0.164	-0.454	-0.302	-0.301	acid phosphatase (predicted)
CGGGCGCGACTCATTCCTTT	TTGCGTGAGGCCGTCCTGTT	SPBC725.01	SPBC725.01	2.552	2.408	2.349	0.581	1.806	-0.081	4.529	1.791	2.158	2.673	2.531	2.515	-1.498	2.763	0.967	0.757	2.65	0.697	1.467	1.473	0.492	1.313	aspartate aminotransferase (predicted)
ATGGAGGGGGGGATCGTTCA	TATTGTAGCACGGCGCGGGT	SPBC725.04	SPBC725.04	1.475	0.359	0.378	-0.009	-0.35	-0.533	-0.292	-0.631	0.127	-0.31	-0.485	-0.698	-1.196	-0.155	-0.758	-0.278	0.8	-0.31	-0.296	-0.188	-0.222	-0.268	oxalyl-CoA decarboxylase (predicted)
CCCGTGGAGGGGCGAGTACA	GTCGCAACTCATCGCTGGGT	SPBC725.05c	SPBC725.05c	-0.28	-0.273	-0.186	-0.164	-0.113	0.034	-0.289	-0.115	-0.201	-0.416	0.042	-0.083	0.099	-0.303	-0.242	-0.07	-0.011	-0.286	-0.107	-0.264	-0.168	-0.327	nucleotide pyrophosphatase (predicted)
GTTCAAGTGCCGCGTGGGTT	ACGGGTCAGGGCGGTGCTAA	ppk31	SPBC725.06c	0.031	0.106	0.19	0.037	0.313	0.865	1.148	1.245	0.151	-0.145	0.174	0.397	1.521	1.205	1.929	0.03	0.037	-0.323	0.675	0.307	0.262	0.304	serine/threonine protein kinase Ppk31 (predicted)
TCTACCGCTGCCCGTCTCGT	CACCGACAAGGCGACCAACA	pex5	SPBC725.07	-0.047	-0.124	0.248	0.165	-0.145	-0.097	-0.361	0.153	-0.103	-0.192	0.372	-0.048	1.09	0.247	0.42	-0.004	0.411	0.392	0.744	0.08	0.184	0.062	peroxisomal targeting signal receptor Pex5
TCGGTGGTTTGAGCTGCGCC	CGTCTTCTGGCCCCTGTCGA;GTCTTCTGGCCCCTGTCGAT	hob3	SPBC725.09c	1.568	0.995	0.706	0.811	0.822	4.18	6.147	3.417	0.297	-0.073	-0.767	1.26	3.787	4.567	4.41	0.536	0.046	0.21	0.41	1.26	1.407	1.412	BAR adaptor protein Hob3
TTTAGTGAGAGCGCGCGCGA	GTGGGTTGCCGCCTAATGGT	SPBC725.10	SPBC725.10	0.62	0.262	0.016	0.037	0.477	1.845	1.618	1.628	1.2	0.121	0.104	0.666	-1.414	0.644	0.022	0.487	-0.078	0.011	-0.498	0.206	0.256	0.188	tspO homolog/ peripheral benzodiazepine receptor homolog, involved in the transport cytoplas/mitochondrial of haem (predicted)
TGGTCTTCTCCGGCCCTCCC	GTACCCACGAAGTCCCCAGC	arg6	SPBC725.14	2.145	1.141	1.45	0.659	0.717	2.268	2.152	2.608	1.836	1.093	0.665	0.631	2.151	2.9	3.063	-0.017	1.464	0.994	0.25	0.724	0.564	0.31	acetylglutamate synthase Arg6 (predicted)
	ACTGTGAAGCGGACTGCGAT	ura5	SPBC725.15	0.028	0.029	0.312	-0.382	0.037	0.157	0.327	0.222	-0.247	-0.352	0.294	0.803	0.156	0.172	0.138	-0.327	0.477	0.157	0.459	0.053	-0.086	0.19	orotate phosphoribosyltransferase Ura5
TAATCCCGTTGCCGGCCTGT	TGGCTTCGGCGGGTCAATAT	SPBC651.02	SPBC651.02	2.253	0.648	1.265	-0.063	0.018	-0.473	0.425	-0.451	0.6	0.4	1.896	1.398	-0.047	3.39	0.149	1.652	2.613	1.46	2.398	1.017	1.193	0.218	bis(5'-adenosyl)-triphosphatase (predicted)
GGCAACCAGAGACGAACCGC	GTCGCTCCCCCACATCCATT	gyp10	SPBC651.03c	0.043	0.067	0.136	-0.032	0.043	-0.037	-0.001	-0.183	0.239	0.1	-0.398	-0.027	0.388	-0.055	-0.022	-0.077	0.146	0.303	-0.365	0.19	0.27	0.248	GTPase activating protein Gyp10
TGTAATGCGTTCCCCTGTGC	TGGGGGGGGGCTTATCGATG	SPBC651.04	SPBC651.04	-0.283	0.07	-0.35	-0.039	-0.295	-0.107	-0.162	-0.233	-0.27	-0.061	0.122	-0.211	-0.13	-0.248	-0.166	0.115	-0.063	-0.068	0.079	-0.284	-0.232	-0.209	sequence orphan
TTATAAGCGACGGCCGAGCA	CGCGTTGGGAGATCTTTGGG	dot2	SPBC651.05c	3.834	1.239	2.602	0.717	-0.162	0.006	0.213	0.128	1.45	-0.139	1.397	1.23	-0.869	3.855	1.233	1.79	3.215	2.103	3.393	1.375	1.448	0.346	ESCRT II complex subunit Dot2
GTCAATGCGGCCGAAAAAGG	CGAGCCCCCCAGCGAAATGT	mug166	SPBC651.06	-0.168	-0.062	-0.016	-0.161	0.071	0.13	-0.05	0.072	0.057	0.11	0.132	0.068	-0.063	0.132	0.069	0.772	0.263	0.138	0.165	-0.037	-0.232	-0.109	sequence orphan
CGGGTTTTGCAGGCGAGGAG	CACTCCGCACTTCCCGCCAA	SPBC651.07	SPBC651.07	0.163	0.309	0.266	0.135	-0.251	0.036	-0.114	-0.21	0.015	0.06	-0.159	0.019	0.17	-0.04	-0.158	-0.067	0.194	0.027	0.065	0.227	0.377	0.229	sequence orphan
TACATCGCCCCTTGGCCCAC	CCAGGGAGCGTGAGCGGAAC	SPBC651.09c	SPBC651.09c	0.285	0.8	0.128	0.777	-0.195	0.637	-0.218	0.552	0.72	0.143	-0.925	-0.578	0.741	0.201	0.533	0.315	0.042	0.24	0.226	-0.176	0.342	0.531	RNA polymerase II associated Paf1 complex (predicted)
TTCCAAGGTAGGGGGGGCTG	GTTAAGCCCAGCGACCGACC	apm3	SPBC651.11c	1.316	0.751	0.759	0.752	0.271	0.657	0.903	0.627	0.601	0.067	1.744	0.688	1.792	0.794	1.873	0.537	0.894	0.804	1.535	0.89	0.918	0.963	AP-3 adaptor complex subunit Apm3 (predicted)
TTCCTCCGTTGCTCCTCCCC	CTATGGTGGCGGCTGTTCGA	SPBC651.12c	SPBC651.12c	-0.382	-0.094	-0.261	0.055	-0.034	0.067	0.005	-0.309	-0.3	-0.095	-0.135	0.102	0.241	-0.146	-0.119	0.052	-0.066	0.187	0.147	0.153	-0.117	-0.18	sequence orphan
CCAGCGTCCGGGAATCAAAA	CGTTACGAAGCAGAGCCAGG	rtn1	SPBC31A8.01c	-0.34	0.151	-0.154	-0.212	0.273	0.319	0.284	0.09	-0.133	0.187	0.343	0.618	0.968	0.076	0.068	0.229	-0.098	0.191	0.314	-0.12	-0.232	0.098	reticulon-like protein Rtn1
CCGCAACCAGGCCTAAGCAT	AATTTCTGTCGCCGGGTGGG	but2	SPBC3D6.02	0.587	0.363	0.332	0.2	1.113	0.338	0.834	0.652	0.645	0.797	0.965	0.513	-0.786	0.562	0.312	0.547	0.391	0.139	0.21	0.322	0.291	0.433	But2 family protein But2
	GCAGCCCAAGGCACCAAAGC	mad1	SPBC3D6.04c	0.216	0.568	0.048	0.438	0.903	0.59	0.687	-0.049	0.449	0.329	0.59	0.662	0.714	0.352	0.287	0.354	-0.018	0.045	0.458	0.779	0.276	0.546	mitotic spindle checkpoint protein Mad1
[truncated: 1,232 more rows]
